# Supplementary material for: A joint model of regulatory and metabolic networks
Source: BMC Bioinformatics. 2006 Jul 4;7:332. doi: 10.1186/1471-2105-7-332 (PMC1559649; doi:10.1186/1471-2105-7-332)
Supplement: Additional file 13 — The number of perturbation responses explained and contradicted by the model of inferred links with varying length, categorized by (1)types of responses (2)magnitudes of responses (3)types of paths explaining the responses. [file 1471-2105-7-332-S13.xls]

## Sheet: Sheet1
length				1	2	3	4	5	6	7	8	9
significant	expression	explained	regulatory	0	0	0	0	0	0	0	0	0
			mixed	0	0	20	26	26	26	26	26	26
		contradicted		0	0	0	0	0	1	1	1	1
		other		51	51	31	25	25	24	24	24	24
	flux	explained	metabolic	0	0	7	11	17	22	29	30	31
			mixed	1	1	1	1	1	20	16	16	17
		contradicted		0	0	0	0	0	0	0	1	1
		other		54	54	47	43	37	13	10	8	6
insignificant	expression	explained		8	8	8	8	8	7	7	7	7
		contradicted		0	0	0	0	0	1	1	1	1
		other		0	0	0	0	0	0	0	0	0
	flux	explained		47	47	44	41	41	38	34	34	34
		contradicted		0	0	0	0	0	0	0	0	0
		other		0	0	3	6	6	9	13	13	13
total	explained-contradicted			56	56	77	81	87	103	98	98	102
	pval			1	1	<1.0E-5	<1.0E-5	<1.0E-5	<1.0E-5	<1.0E-5	<1.0E-5	<1.0E-5
mixed	explained-contradicted			1	1	21	27	27	45	41	41	41
	pval			1	1	0.0011	<1.0E-5	<1.0E-5	<1.0E-5	<1.0E-5	<1.0E-5	<1.0E-5
