# Supplementary material for: A joint model of regulatory and metabolic networks
Source: BMC Bioinformatics. 2006 Jul 4;7:332. doi: 10.1186/1471-2105-7-332 (PMC1559649; doi:10.1186/1471-2105-7-332)
Supplement: Additional file 14 — The number of perturbation responses explained and contradicted by the model of general hypotheses with varying length, categorized by (l)types of responses (2)magnitudes of responses (3)types of paths explaining the responses. [file 1471-2105-7-332-S14.xls]

## Sheet: Sheet1
length				1	2	3	4	5	6	7	8	9
significant	expression	explained	regulatory	0	0	0	0	0	0	0	0	0
			mixed	0	0	20	20	22	22	22	26	26
		contradicted		0	0	0	0	4	4	4	0	0
		other		39	39	19	19	13	9	9	13	13
	flux	explained	metabolic	0	0	7	11	17	22	29	31	31
			mixed	1	1	1	17	22	22	17	18	18
		contradicted		0	0	0	8	8	4	1	0	0
		other		54	54	47	19	8	7	8	6	6
insignificant	expression	explained		5	5	5	5	4	2	1	1	1
		contradicted		0	0	0	0	1	2	2	0	0
		other		0	0	0	0	0	1	2	4	4
	flux	explained		47	47	44	41	41	37	35	34	34
		contradicted		0	0	3	0	0	0	0	0	0
		other		0	0	0	6	6	10	12	13	13
total	explained-contradicted			53	53	74	80	87	87	87	100	100
	pval			1	1	<1.0E-5	<1.0E-5	<1.0E-5	<1.0E-5	<1.0E-5	<1.0E-5	<1.0E-5
mixed	explained-contradicted			1	1	21	29	32	36	34	44	44
	pval			1	1	0.0025	0.00134	0.00091	0.00016	0.00019	<1.0E-5	<1.0E-5
