# Supplementary material for: A joint model of regulatory and metabolic networks
Source: BMC Bioinformatics. 2006 Jul 4;7:332. doi: 10.1186/1471-2105-7-332 (PMC1559649; doi:10.1186/1471-2105-7-332)
Supplement: Additional file 15 — The source codes of the model inference programs. [file 1471-2105-7-332-S15.zip]

Archive with 26 entries (26 files):
- db_utility.c
- explain_utility.c
- fac_graph_utility1.c
- fac_graph_utility2.c
- fac_graph_utility3.c
- fac_graph_utility4.c
- fac_graph_utility5.c
- fac_graph_utility6.c
- find_missing_links.c
- fixed_links_inference.c
- flux_utility.c
- general_rule_inference.c
- import_utility1.c
- import_utility2.c
- import_utility3.c
- import_utility4.c
- missing_links_utility.c
- network_utility.c
- network_utility2.c
- path_utility1.c
- path_utility2.c
- facgraph.h
- network.h
- network2.h
- Makefile
- readme.txt
