# Supplementary material for: A joint model of regulatory and metabolic networks
Source: BMC Bioinformatics. 2006 Jul 4;7:332. doi: 10.1186/1471-2105-7-332 (PMC1559649; doi:10.1186/1471-2105-7-332)
Supplement: Additional file 15 — The source codes of the model inference programs. [file 1471-2105-7-332-S15.zip › db_utility.c]

// Utility functions of data structure initializations and clear ups.

# include <stdio.h>
# include <stdlib.h>
# include <string.h>
# include <math.h>
# include <time.h>
# include "../include/network.h"
# include "../include/network2.h"
# include "../include/facgraph.h"_
# define MAXLINEWIDTH 1000
# define GENENAMELENGTH 9
# define INFINITY 1e10
# define max(i,j) (i>j ? i : j)
# define min(i,j) (i<j ? i : j)
# define BLOCKSIZE 1000


extern int Nmissing_link_sets, **missing_link_sets;

// Clear a joint_dir_graph data structure.
void clear_joint_dir_graph(struct joint_dir_graph *joint_dir_net)
{
  int i, j, k;
  
  for (i=0; i<=(joint_dir_net->Nnodes-1); i++)
    {
      free(*(joint_dir_net->neighbornodes+i));
      free(*(joint_dir_net->neighboredges+i));
    }
  free(joint_dir_net->nodes); free(joint_dir_net->edges);
  free(joint_dir_net->neighbornodes); free(joint_dir_net->neighboredges); 
  free(joint_dir_net);
}


// Initialize a message data structure.
struct message * initialmsg(struct facgraph *fgraph)
{
  int i, j, k;
  double val;
  struct message *maxmsg;

  maxmsg=malloc(sizeof(struct message)*fgraph->Ne*2);  
  for (i=0; i<=(fgraph->Ne-1); i++)
    {
      // The from node is a variable node and the to node is a factor node.
      (maxmsg+i)->from=(fgraph->e+i)->from;
      (maxmsg+i)->to=(fgraph->e+i)->to;
      (maxmsg+i)->dir=0;
      (maxmsg+i)->phi=malloc(sizeof(struct potential));     
      (maxmsg+i)->phi->Nvars=1;
      (maxmsg+i)->phi->varinds=malloc(sizeof(int));
      *((maxmsg+i)->phi->varinds)=(maxmsg+i)->from;	      
      (maxmsg+i)->phi->Nstates=malloc(sizeof(int));
      if (((fgraph->varnodes+*((maxmsg+i)->phi->varinds))->type==PERTURBEFFECT)||((fgraph->varnodes+*((maxmsg+i)->phi->varinds))->type==OUTPUTRESPONSE))
	*((maxmsg+i)->phi->Nstates)=3;
      else
	*((maxmsg+i)->phi->Nstates)=2;
      (maxmsg+i)->phi->Nconfigs=*((maxmsg+i)->phi->Nstates);
      (maxmsg+i)->phi->probs=malloc(sizeof(double)*(maxmsg+i)->phi->Nconfigs);
      val=(double)1/(double)(maxmsg+i)->phi->Nconfigs;
      for (j=0; j<=((maxmsg+i)->phi->Nconfigs-1); j++)     
	*((maxmsg+i)->phi->probs+j)=val;
    }
  
  for (i=0; i<=(fgraph->Ne-1); i++)
    {
      // The from node is a factor node and the to node is a variable node.
      (maxmsg+i+fgraph->Ne)->from=(fgraph->e+i)->to;
      (maxmsg+i+fgraph->Ne)->to=(fgraph->e+i)->from;
      (maxmsg+i+fgraph->Ne)->dir=1;
      (maxmsg+i+fgraph->Ne)->phi=malloc(sizeof(struct potential));
      (maxmsg+i+fgraph->Ne)->phi->Nvars=1;
      (maxmsg+i+fgraph->Ne)->phi->varinds=malloc(sizeof(int));
      *((maxmsg+i+fgraph->Ne)->phi->varinds)=(maxmsg+i+fgraph->Ne)->to;
      (maxmsg+i+fgraph->Ne)->phi->Nstates=malloc(sizeof(int));
      if (((fgraph->varnodes+*((maxmsg+i+fgraph->Ne)->phi->varinds))->type==PERTURBEFFECT)||((fgraph->varnodes+*((maxmsg+i+fgraph->Ne)->phi->varinds))->type==OUTPUTRESPONSE))
	*((maxmsg+i+fgraph->Ne)->phi->Nstates)=3;
      else
	*((maxmsg+i+fgraph->Ne)->phi->Nstates)=2;
      (maxmsg+i+fgraph->Ne)->phi->Nconfigs=*((maxmsg+i+fgraph->Ne)->phi->Nstates);	      
      (maxmsg+i+fgraph->Ne)->phi->probs=malloc(sizeof(double)*(maxmsg+i+fgraph->Ne)->phi->Nconfigs);
      val=(double)1/(double)(maxmsg+i+fgraph->Ne)->phi->Nconfigs;
      for (j=0; j<=((maxmsg+i+fgraph->Ne)->phi->Nconfigs-1); j++)
	*((maxmsg+i+fgraph->Ne)->phi->probs+j)=val;
    }
  return maxmsg;
}


// Initialize the values of messages.  Do not allocate memory.
void initial_value_message(int Nmsgs, struct message *msgs)
{
  int i, j;
  double val;

  for (i=0; i<=(Nmsgs-1); i++)
    {
      val=(double)1/(double)(msgs+i)->phi->Nconfigs;
      for (j=0; j<=((msgs+i)->phi->Nconfigs-1); j++)
	*((msgs+i)->phi->probs+j)=val;
    }
  return;
}


// Clear up a message data structure.
void clear_message(int Nmsgs, struct message *msg)
{
  int i;

  for (i=0; i<=(Nmsgs-1); i++)
    {
      
      free((msg+i)->phi->varinds);
      free((msg+i)->phi->Nstates);
      free((msg+i)->phi->probs);
      free((msg+i)->phi);
    }
  free(msg);
}


// Initialize a belief data structure.
struct potential * initialbelief(struct facgraph *fgraph)
{
  int i, j, k;
  struct potential *maxbelief;

  maxbelief=malloc(sizeof(struct potential)*fgraph->Nvars);
  for (i=0; i<=(fgraph->Nvars-1); i++)
    {
      (maxbelief+i)->Nvars=1;
      (maxbelief+i)->varinds=malloc(sizeof(int));
      *((maxbelief+i)->varinds)=i;
      (maxbelief+i)->Nstates=malloc(sizeof(int));

      if ((fgraph->varnodes+i)->type!=PERTURBEFFECT)
	{
	  (maxbelief+i)->Nconfigs=2;      
	  *((maxbelief+i)->Nstates)=2;
	  (maxbelief+i)->probs=malloc(sizeof(double)*2);
	  *((maxbelief+i)->probs)=1.0;
	  *((maxbelief+i)->probs+1)=1.0;
	}
      else
	{
	  (maxbelief+i)->Nconfigs=3;      
	  *((maxbelief+i)->Nstates)=3;
	  (maxbelief+i)->probs=malloc(sizeof(double)*3);
	  for (j=0; j<=2; j++)
	    *((maxbelief+i)->probs+j)=1.0;
	}
    }
  
  return maxbelief;
}


// Initialize the values of beliefs.  Do not allocate memory.
void initial_value_belief(int Nbeliefs, struct potential *beliefs)
{
  int i, j;
  double val;

  for (i=0; i<=(Nbeliefs-1); i++)
    {
      val=(double)1/(double)(beliefs+i)->Nconfigs;
      for (j=0; j<=((beliefs+i)->Nconfigs-1); j++)
	*((beliefs+i)->probs+j)=val;
    }
  return;
}


// Clear up a belief data structure.
void clear_belief(int Nbeliefs, struct potential *beliefs)
{
  int i;

  for (i=0; i<=(Nbeliefs-1); i++)
    {
      free((beliefs+i)->varinds);
      free((beliefs+i)->Nstates);
      free((beliefs+i)->probs);
      
    }
  free(beliefs);
}


// Clear up a facgraph data structure.
void clear_facgraph(struct facgraph *fgraph)
{
  int i, j, k;

  
  for (i=0; i<=(fgraph->Nvars-1); i++)
    {
      if ((fgraph->varnodes+i)->Nbundleedgeinds>0)
	free((fgraph->varnodes+i)->bundleedgeinds);
      if ((fgraph->varnodes+i)->type==PATHSEL)
	free((fgraph->varnodes+i)->pathinfo);      
      // Only release sigmas for HYPERPATHSEL vars.
      //if ((fgraph->varnodes+i)->Nsigmas>0)
      if (((fgraph->varnodes+i)->type==HYPERPATHSEL)&&((fgraph->varnodes+i)->Nsigmas>0))
	free((fgraph->varnodes+i)->sigmas);
    }
  
  
  for (i=0; i<=(fgraph->Nfactors-1); i++)
    {
      //if ((fgraph->facnodes+i)->Nedges>0)
      if (((fgraph->facnodes+i)->type==SINGLEPATHEXPLAIN)&&((fgraph->facnodes+i)->Nregedges>0))
	{
	  free((fgraph->facnodes+i)->presences);
	  free((fgraph->facnodes+i)->signs);
	}
      if ((fgraph->facnodes+i)->Nsigmas>0)
	free((fgraph->facnodes+i)->sigmas);
      if ((fgraph->facnodes+i)->type==MEASUREMENT)
	{
	  free((fgraph->facnodes+i)->phi->Nstates);
	  free((fgraph->facnodes+i)->phi->probs);
	}
      free((fgraph->facnodes+i)->phi->varinds);
      free((fgraph->facnodes+i)->phi);
    }
  

  free(fgraph->varnodes); free(fgraph->facnodes);
  free(fgraph->e); free(fgraph);  
}


// Initialize the model_configuration data structure.
struct model_configuration * initial_model_configuration(struct facgraph *fgraph, struct joint_network *joint_net, int Npaths, int Nperturb_responses)
{
  int i, j, k, l, Nedges, Nperturbs, Nusedpaths, Nhyperpaths;
  int *vartypes, *presence2var, *sign2var, *perturb2var, *pathind2usedpathind, *usedpathind2var, *hyperpathind2var, *var2edge, *var2pathind, *var2hyperpathind, **hyperpathinfo, *var2perturb;
  struct triplet *usedpathinfo;
  struct model_configuration *degmodels;


  degmodels=malloc(sizeof(struct model_configuration));
  degmodels->Nvars=fgraph->Nvars;
  degmodels->Nregedges=joint_net->Nedges;
  Nedges=0; Nperturbs=0; Nusedpaths=0; Nhyperpaths=0;
  vartypes=malloc(sizeof(int)*fgraph->Nvars);
  for (i=0; i<=(fgraph->Nvars-1); i++)
    {
      *(vartypes+i)=(fgraph->varnodes+i)->type;
      if (*(vartypes+i)==EDGEPRESENCE)
	Nedges++;
      else if (*(vartypes+i)==PERTURBEFFECT)
	Nperturbs++;
      else if (*(vartypes+i)==PATHSEL)
	Nusedpaths++;
      else if (*(vartypes+i)==HYPERPATHSEL)
	Nhyperpaths++;
    }
  Nedges=joint_net->Nedges; Nperturbs=Nperturb_responses;

  presence2var=malloc(sizeof(int)*Nedges);
  sign2var=malloc(sizeof(int)*Nedges);
  perturb2var=malloc(sizeof(int)*Nperturbs);
  pathind2usedpathind=malloc(sizeof(int)*Npaths);
  usedpathind2var=malloc(sizeof(int)*Nusedpaths);
  hyperpathind2var=malloc(sizeof(int)*Nhyperpaths);
  var2edge=malloc(sizeof(int)*fgraph->Nvars);
  var2pathind=malloc(sizeof(int)*fgraph->Nvars);
  var2hyperpathind=malloc(sizeof(int)*fgraph->Nvars);
  hyperpathinfo=malloc(sizeof(int)*Nhyperpaths);
  var2perturb=malloc(sizeof(int)*fgraph->Nvars);

  
  for (i=0; i<=(fgraph->Nvars-1); i++)
    {
      *(var2edge+i)=-1; *(var2pathind+i)=-1; *(var2hyperpathind+i)=-1;
    }
  for (i=0; i<=(Nedges-1); i++)
    {
      *(presence2var+i)=-1; *(sign2var+i)=-1;
    }
  for (i=0; i<=(Nperturbs-1); i++)
    *(perturb2var+i)=-1;
  for (i=0; i<=(Npaths-1); i++)
    *(pathind2usedpathind+i)=-1;
  for (i=0; i<=(Nusedpaths-1); i++)
    *(usedpathind2var+i)=-1;
  for (i=0; i<=(Nhyperpaths-1); i++)
    *(hyperpathind2var+i)=-1;

  
  j=0; usedpathinfo=malloc(sizeof(struct triplet)*Nusedpaths); k=0;
  for (i=0; i<=(fgraph->Nvars-1); i++)
    {
      if ((*(vartypes+i)==EDGEPRESENCE)&&((fgraph->varnodes+i)->Nbundleedgeinds==0))
	{
	  *(var2edge+i)=(fgraph->varnodes+i)->edgeind;
	  *(presence2var+(fgraph->varnodes+i)->edgeind)=i;
	}
      else if ((*(vartypes+i)==EDGEPRESENCE)&&((fgraph->varnodes+i)->Nbundleedgeinds>0))
	{
	  for (l=0; l<=((fgraph->varnodes+i)->Nbundleedgeinds-1); l++)
	    {
	      int ind=*((fgraph->varnodes+i)->bundleedgeinds+l);
	      *(presence2var+ind)=i;
	    }
	  *(var2edge+i)=*((fgraph->varnodes+i)->bundleedgeinds+0);

	}
      
      else if ((*(vartypes+i)==EDGESIGN)&&((fgraph->varnodes+i)->Nbundleedgeinds==0))
	{	  
	  *(var2edge+i)=(fgraph->varnodes+i)->edgeind;
	  *(sign2var+(fgraph->varnodes+i)->edgeind)=i;
	}
      
      else if ((*(vartypes+i)==EDGESIGN)&&((fgraph->varnodes+i)->Nbundleedgeinds>0))
	{
	  for (l=0; l<=((fgraph->varnodes+i)->Nbundleedgeinds-1); l++)
	    {
	      int ind=*((fgraph->varnodes+i)->bundleedgeinds+l);
	      *(sign2var+ind)=i;
	    }
	  *(var2edge+i)=*((fgraph->varnodes+i)->bundleedgeinds+0);
	}
      else if (*(vartypes+i)==PERTURBEFFECT)
	{
	  *(var2perturb+i)=(fgraph->varnodes+i)->effectind;
	  *(perturb2var+(fgraph->varnodes+i)->effectind)=i;
	}
      else if (*(vartypes+i)==PATHSEL)
	{
	  *(var2pathind+i)=(fgraph->varnodes+i)->pathinfo->k;
	  *(pathind2usedpathind+*(var2pathind+i))=j;
	  *(usedpathind2var+j)=i;
	  (usedpathinfo+j)->i=(fgraph->varnodes+i)->pathinfo->i;
	  (usedpathinfo+j)->j=(fgraph->varnodes+i)->pathinfo->j;
	  (usedpathinfo+j)->k=(fgraph->varnodes+i)->pathinfo->k;
	  j++;
	}
      else if (*(vartypes+i)==HYPERPATHSEL)
	{
	  *(var2hyperpathind+i)=k;
	  *(hyperpathind2var+k)=i;
	  *(hyperpathinfo+k)=malloc(sizeof(int)*(1+(fgraph->varnodes+i)->Nsigmas));
	  **(hyperpathinfo+k)=(fgraph->varnodes+i)->Nsigmas;
	  for (l=1; l<=**(hyperpathinfo+k); l++)
	    *(*(hyperpathinfo+k)+l)=*((fgraph->varnodes+i)->sigmas+l-1);
	  k++;
	}            
    }
  
  degmodels->Nvars=fgraph->Nvars;
  degmodels->Nregedges=Nedges;
  degmodels->Nperturbs=Nperturbs;
  degmodels->Nusedpaths=Nusedpaths;
  degmodels->Nhyperpaths=Nhyperpaths;
  degmodels->vartypes=vartypes;
  degmodels->presence2var=presence2var;
  degmodels->sign2var=sign2var;
  degmodels->perturb2var=perturb2var;
  degmodels->pathind2usedpathind=pathind2usedpathind;
  degmodels->usedpathind2var=usedpathind2var;
  degmodels->hyperpath2var=hyperpathind2var;
  degmodels->var2edge=var2edge;
  degmodels->var2perturb=var2perturb;
  degmodels->var2pathind=var2pathind;
  degmodels->var2hyperpathind=var2hyperpathind;
  degmodels->usedpathinfo=usedpathinfo;
  degmodels->hyperpathinfo=hyperpathinfo;
  degmodels->isinvariant=malloc(sizeof(int)*fgraph->Nvars);


  return degmodels;
}


// Clear a set of joint paths.
void clear_joint_paths(int Npaths, struct joint_network_path *paths)
{
  int i;

  for (i=0; i<=(Npaths-1); i++)
    {
      if ((paths+i)->Nnodes>0)
	free((paths+i)->nodes);
      if ((paths+i)->Nedges>0)
	free((paths+i)->edges);
    }
  free(paths);
}


// Clear a model configuration.
void clear_model_configuration(struct model_configuration *configs)
{
  int i;

  free(configs->vartypes);
  free(configs->presence2var);
  free(configs->sign2var);
  free(configs->perturb2var);
  free(configs->pathind2usedpathind);
  free(configs->usedpathind2var);
  free(configs->hyperpath2var);
  free(configs->var2edge);
  free(configs->var2perturb);
  free(configs->var2pathind);
  free(configs->var2hyperpathind);
  free(configs->usedpathinfo);
  free(configs->isinvariant);
  free(configs->mapconfigs);
  for (i=0; i<=(configs->Nhyperpaths-1); i++)
    free(*(configs->hyperpathinfo+i));
  free(configs->hyperpathinfo);
  free(configs);
}


// Clear a joint network.
void clear_joint_network(struct joint_network *joint_net)
{
  int i;

  free(joint_net->nodes);
  free(joint_net->types);
  free(joint_net->node2regulator);
  free(joint_net->node2operon);
  free(joint_net->node2gene);
  free(joint_net->node2enzyme);
  free(joint_net->node2metabolite);
  free(joint_net->node2flux);
  free(joint_net->regulator2node);
  free(joint_net->operon2node);
  free(joint_net->gene2node);
  free(joint_net->enzyme2node);
  free(joint_net->metabolite2node);
  free(joint_net->flux2node);
  free(joint_net->edges);

  free(joint_net);
}


// Clear a confignode data structure.
// Recursively descend each node and free the allocated space.
void recurse_clear_confignode(struct confignode *configtree)
{
  int i;

  if (configtree->Nvars>0)
    free(configtree->config);

  for (i=0; i<=(configtree->Nchildren-1); i++)
    recurse_clear_confignode(configtree->children+i);
  
  if (configtree->Nchildren>0)
    free(configtree->children);
 
  // If at root node, then free the confignode itself.
  if (configtree->level==0)
    free(configtree);
  

  return;
}


// Recursively retrieve the configurations from the configtree data structure.
// Also, at root level, identify invariant variables.
void recurse_retrieve_configs(struct model_configuration *degmodels, struct facgraph *fgraph, struct confignode *configtree)
{
  int i, j, k, Nvars=degmodels->Nvars;

  // If reaches a leaf, then report the configuration.
  if (configtree->Nchildren==0)
    {
      degmodels->Nmapconfigs+=1;
      
      degmodels->mapconfigs=realloc(degmodels->mapconfigs,sizeof(int)*degmodels->Nmapconfigs*Nvars);
      for (i=0; i<=(Nvars-1); i++)
	*(degmodels->mapconfigs+(degmodels->Nmapconfigs-1)*Nvars+i)=*(configtree->config+i);
	
      return;
    }

  // Otherwise keep descending along each path.
  else
    {
      // If at root, then identify invariant variables.
      if (configtree->level==0)
	{
	  for (i=0; i<=(Nvars-1); i++)
	    {
	      if (*(configtree->config+i)>=0)
		*(degmodels->isinvariant+i)=1;
	      else
		*(degmodels->isinvariant+i)=0;
	    }
	}

      for (i=0; i<=(configtree->Nchildren-1); i++)
	recurse_retrieve_configs(degmodels,fgraph,configtree->children+i);
      return;
    }
}


// Recursively retrieve the variable indices stored in configtree->config and put them in int arrays.
void recurse_retrieve_configs2(struct confignode *configtree)
{
  int i, j, k;
  
  
  // If reaches the leaf, then increase Nmissing_link_sets by 1.
  if (configtree->Nchildren==0)
    {
      Nmissing_link_sets++;
      missing_link_sets=realloc(missing_link_sets,sizeof(int)*Nmissing_link_sets);
      *(missing_link_sets+Nmissing_link_sets-1)=malloc(sizeof(int)*(1+configtree->Nvars));
      **(missing_link_sets+Nmissing_link_sets-1)=configtree->Nvars;
      for (i=1; i<=configtree->Nvars; i++)
	*(*(missing_link_sets+Nmissing_link_sets-1)+i)=*(configtree->config+i-1);
      return;
    }

  // Otherwise keep descending along each path.
  else
    {
      for (i=0; i<=(configtree->Nchildren-1); i++)
	recurse_retrieve_configs2(configtree->children+i);
      return;
    }
  
}


// Recursively retrieve the variable indices stored in configtree->config and put them in int arrays.
void recurse_retrieve_configs3(struct confignode *configtree)
{
  int i, j, k, flag;
 

  // If reaches the leaf and the leaf set does not appear previously, then increase Nmissing_link_sets by 1.
  if (configtree->Nchildren==0)
    {
      i=0; flag=1;
      
      while ((i<=(Nmissing_link_sets-1))&&(flag==1))
	{
	  flag=0; j=1;
	  while ((j<=**(missing_link_sets+i))&&(flag==0))
	    {
	      if (inlist(configtree->Nvars,configtree->config,*(*(missing_link_sets+i)+j))==0)
		flag=1;
	      j++;
	    }

	  i++;
	}
      

      if (flag==1)
	{	 
	  Nmissing_link_sets++;
	  missing_link_sets=realloc(missing_link_sets,sizeof(int)*Nmissing_link_sets);
	  *(missing_link_sets+Nmissing_link_sets-1)=malloc(sizeof(int)*(1+configtree->Nvars));
	  **(missing_link_sets+Nmissing_link_sets-1)=configtree->Nvars;
	  for (i=1; i<=configtree->Nvars; i++)
	    *(*(missing_link_sets+Nmissing_link_sets-1)+i)=*(configtree->config+i-1);
	}
      return;
    }

  // Otherwise keep descending along each path.
  else
    {
      for (i=0; i<=(configtree->Nchildren-1); i++)
	recurse_retrieve_configs3(configtree->children+i);
      return;
    }
  
}


// Copy a potential from phi1 to phi2.
void copypotential(struct potential *phi2, struct potential *phi1)
{
  int i;
  
  phi2->Nvars=phi1->Nvars;  
  phi2->varinds=realloc(phi2->varinds,sizeof(int)*phi2->Nvars);
  //phi2->varinds=malloc(sizeof(int)*phi2->Nvars);
  for (i=0; i<=(phi2->Nvars-1); i++)
    *(phi2->varinds+i)=*(phi1->varinds+i);
  phi2->Nconfigs=phi1->Nconfigs;
  phi2->Nstates=realloc(phi2->Nstates,sizeof(int)*phi2->Nvars);
  //phi2->Nstates=malloc(sizeof(int)*phi2->Nvars);
  for (i=0; i<=(phi2->Nvars-1); i++)
    *(phi2->Nstates+i)=*(phi1->Nstates+i);
  phi2->probs=realloc(phi2->probs,sizeof(double)*phi2->Nconfigs);
  //phi2->probs=malloc(sizeof(double)*phi2->Nconfigs);
  for (i=0; i<=(phi2->Nconfigs-1); i++)
    *(phi2->probs+i)=*(phi1->probs+i);
}


// Check if an integer is in a list.
int inlist(int Nv, int *v, int target)
{
  int i=0, flag=0;
  
  while ((i<=(Nv-1))&&(flag==0))
    {
      if (target==*(v+i))
	flag=1;
      i++;
    }

  return flag;
}


// Find the index of an integer in a list.
int inlistind(int Nv, int *v, int target)
{
  int i=0, ind=-1;

  while ((i<=(Nv-1))&&(ind<0))
    {
      if (target==*(v+i))
	ind=i;
      i++;
    }

  return ind;
}


// Find if a pair index is in a list of pairs.
int inpairlist(int Nv, struct pair *v, int target)
{
  int i=0, flag=0;

  while ((i<=(Nv-1))&&(flag==0))
    {
      if (target==(v+i)->i)
	flag=1;
      i++;
    }

  return flag;
}


// Find the index of a pair in a list.
int inpairlistind(int Nv, struct pair *v, int target)
{
  int i=0, ind=-1;

  while ((i<=(Nv-1))&&(ind<0))
    {
      if (target==(v+i)->i)
	ind=i;
      i++;
    }

  return ind;
}


// Convert a configuration into a number, allowing multiple states.
long config2number2(int Nvars, int *Nstates, int *configuration)
{
  int i, val, c;
  
  i=0; val=0;
  while (i<=(Nvars-1))
    {
      c=*(configuration+i);
      val=val*(*(Nstates+i))+c;
      i++;
    }
  return val;
}


struct joint_network * copy_joint_network(struct joint_network *joint_net, int Nregulators, int Noperons, int Ngenes, int Nenzymes, int Nmetabolites, int Nfluxes)
{
  int i, j, k;
  struct joint_network *new_joint_net;

  new_joint_net=malloc(sizeof(struct joint_network));

  new_joint_net->Nnodes=joint_net->Nnodes;
  new_joint_net->nodes=malloc(sizeof(int)*new_joint_net->Nnodes);
  new_joint_net->types=malloc(sizeof(int)*new_joint_net->Nnodes);
  new_joint_net->node2regulator=malloc(sizeof(int)*new_joint_net->Nnodes);
  new_joint_net->node2operon=malloc(sizeof(int)*new_joint_net->Nnodes);
  new_joint_net->node2gene=malloc(sizeof(int)*new_joint_net->Nnodes);
  new_joint_net->node2enzyme=malloc(sizeof(int)*new_joint_net->Nnodes);
  new_joint_net->node2metabolite=malloc(sizeof(int)*new_joint_net->Nnodes);
  new_joint_net->node2flux=malloc(sizeof(int)*new_joint_net->Nnodes);
  new_joint_net->regulator2node=malloc(sizeof(int)*Nregulators);
  new_joint_net->operon2node=malloc(sizeof(int)*Noperons);
  new_joint_net->gene2node=malloc(sizeof(int)*Ngenes);
  new_joint_net->enzyme2node=malloc(sizeof(int)*Nenzymes);
  new_joint_net->metabolite2node=malloc(sizeof(int)*Nmetabolites);
  new_joint_net->flux2node=malloc(sizeof(int)*Nfluxes);

  
  for (i=0; i<=(new_joint_net->Nnodes-1); i++)
    {
      *(new_joint_net->nodes+i)=*(joint_net->nodes+i);
      *(new_joint_net->types+i)=*(joint_net->types+i);
      *(new_joint_net->node2regulator+i)=*(joint_net->node2regulator+i);
      *(new_joint_net->node2operon+i)=*(joint_net->node2operon+i);
      *(new_joint_net->node2gene+i)=*(joint_net->node2gene+i);
      *(new_joint_net->node2enzyme+i)=*(joint_net->node2enzyme+i);
      *(new_joint_net->node2metabolite+i)=*(joint_net->node2metabolite+i);
      *(new_joint_net->node2flux+i)=*(joint_net->node2flux+i);
    }
  for (i=0; i<=(Nregulators-1); i++)
    *(new_joint_net->regulator2node+i)=*(joint_net->regulator2node+i);
  for (i=0; i<=(Noperons-1); i++)
    *(new_joint_net->operon2node+i)=*(joint_net->operon2node+i);
  for (i=0; i<=(Ngenes-1); i++)
    *(new_joint_net->gene2node+i)=*(joint_net->gene2node+i);
  for (i=0; i<=(Nenzymes-1); i++)
    *(new_joint_net->enzyme2node+i)=*(joint_net->enzyme2node+i);
  for (i=0; i<=(Nmetabolites-1); i++)
    *(new_joint_net->metabolite2node+i)=*(joint_net->metabolite2node+i);
  for (i=0; i<=(Nfluxes-1); i++)
    *(new_joint_net->flux2node+i)=*(joint_net->flux2node+i);
      
  new_joint_net->Nedges=joint_net->Nedges;
  new_joint_net->edges=malloc(sizeof(struct joint_network_edge)*new_joint_net->Nedges);
  
  for (i=0; i<=(new_joint_net->Nedges-1); i++)
    {
      (new_joint_net->edges+i)->ind=(joint_net->edges+i)->ind;
      (new_joint_net->edges+i)->from=(joint_net->edges+i)->from;
      (new_joint_net->edges+i)->to=(joint_net->edges+i)->to;
      (new_joint_net->edges+i)->type=(joint_net->edges+i)->type;
    }

  return new_joint_net;

}


// Check if two int lists overlap.
int isoverlap(int Nv1, int *v1, int Nv2, int *v2)
{
  int i=0, flag=0;

  while ((i<=(Nv1-1))&&(flag==0))
    {
      if (inlist(Nv2,v2,*(v1+i))==1)
	flag=1;
      i++;
    }

  return flag;
}


// Initialize the model_configuration data structure.
struct model_configuration * initial_model_configuration2(struct facgraph *fgraph, struct joint_network2 *joint_net, int Npaths, int Nperturb_responses)
{
  int i, j, k, l, Nedges, Nperturbs, Nusedpaths, Nhyperpaths;
  int *vartypes, *presence2var, *sign2var, *perturb2var, *pathind2usedpathind, *usedpathind2var, *hyperpathind2var, *var2edge, *var2pathind, *var2hyperpathind, **hyperpathinfo, *var2perturb;
  struct triplet *usedpathinfo;
  struct model_configuration *degmodels;


  degmodels=malloc(sizeof(struct model_configuration));
  degmodels->Nvars=fgraph->Nvars;
  degmodels->Nregedges=joint_net->Nedges;
  Nedges=0; Nperturbs=0; Nusedpaths=0; Nhyperpaths=0;
  vartypes=malloc(sizeof(int)*fgraph->Nvars);
  for (i=0; i<=(fgraph->Nvars-1); i++)
    {
      *(vartypes+i)=(fgraph->varnodes+i)->type;
      if (*(vartypes+i)==EDGEPRESENCE)
	Nedges++;
      else if (*(vartypes+i)==PERTURBEFFECT)
	Nperturbs++;
      else if (*(vartypes+i)==PATHSEL)
	Nusedpaths++;
      else if (*(vartypes+i)==HYPERPATHSEL)
	Nhyperpaths++;
    }
  Nedges=joint_net->Nedges; Nperturbs=Nperturb_responses;

  presence2var=malloc(sizeof(int)*Nedges);
  sign2var=malloc(sizeof(int)*Nedges);
  perturb2var=malloc(sizeof(int)*Nperturbs);
  pathind2usedpathind=malloc(sizeof(int)*Npaths);
  usedpathind2var=malloc(sizeof(int)*Nusedpaths);
  hyperpathind2var=malloc(sizeof(int)*Nhyperpaths);
  var2edge=malloc(sizeof(int)*fgraph->Nvars);
  var2pathind=malloc(sizeof(int)*fgraph->Nvars);
  var2hyperpathind=malloc(sizeof(int)*fgraph->Nvars);
  hyperpathinfo=malloc(sizeof(int)*Nhyperpaths);
  var2perturb=malloc(sizeof(int)*fgraph->Nvars);

  
  for (i=0; i<=(fgraph->Nvars-1); i++)
    {
      *(var2edge+i)=-1; *(var2pathind+i)=-1; *(var2hyperpathind+i)=-1;
    }
  for (i=0; i<=(Nedges-1); i++)
    {
      *(presence2var+i)=-1; *(sign2var+i)=-1;
    }
  for (i=0; i<=(Nperturbs-1); i++)
    *(perturb2var+i)=-1;
  for (i=0; i<=(Npaths-1); i++)
    *(pathind2usedpathind+i)=-1;
  for (i=0; i<=(Nusedpaths-1); i++)
    *(usedpathind2var+i)=-1;
  for (i=0; i<=(Nhyperpaths-1); i++)
    *(hyperpathind2var+i)=-1;


  
  j=0; usedpathinfo=malloc(sizeof(struct triplet)*Nusedpaths); k=0;
  for (i=0; i<=(fgraph->Nvars-1); i++)
    {
      if ((*(vartypes+i)==EDGEPRESENCE)&&((fgraph->varnodes+i)->Nbundleedgeinds==0))
	{
	  *(var2edge+i)=(fgraph->varnodes+i)->edgeind;
	  *(presence2var+(fgraph->varnodes+i)->edgeind)=i;
	}
      else if ((*(vartypes+i)==EDGEPRESENCE)&&((fgraph->varnodes+i)->Nbundleedgeinds>0))
	{
	  for (l=0; l<=((fgraph->varnodes+i)->Nbundleedgeinds-1); l++)
	    {
	      int ind=*((fgraph->varnodes+i)->bundleedgeinds+l);
	      *(presence2var+ind)=i;
	    }
	  *(var2edge+i)=*((fgraph->varnodes+i)->bundleedgeinds+0);

	}
      
      else if ((*(vartypes+i)==EDGESIGN)&&((fgraph->varnodes+i)->Nbundleedgeinds==0))
	{	  
	  *(var2edge+i)=(fgraph->varnodes+i)->edgeind;
	  *(sign2var+(fgraph->varnodes+i)->edgeind)=i;
	}
      
      else if ((*(vartypes+i)==EDGESIGN)&&((fgraph->varnodes+i)->Nbundleedgeinds>0))
	{
	  for (l=0; l<=((fgraph->varnodes+i)->Nbundleedgeinds-1); l++)
	    {
	      int ind=*((fgraph->varnodes+i)->bundleedgeinds+l);
	      *(sign2var+ind)=i;
	    }
	  *(var2edge+i)=*((fgraph->varnodes+i)->bundleedgeinds+0);
	}
      else if (*(vartypes+i)==PERTURBEFFECT)
	{
	  *(var2perturb+i)=(fgraph->varnodes+i)->effectind;
	  *(perturb2var+(fgraph->varnodes+i)->effectind)=i;
	}
      else if (*(vartypes+i)==PATHSEL)
	{
	  *(var2pathind+i)=(fgraph->varnodes+i)->pathinfo->k;
	  *(pathind2usedpathind+*(var2pathind+i))=j;
	  *(usedpathind2var+j)=i;
	  (usedpathinfo+j)->i=(fgraph->varnodes+i)->pathinfo->i;
	  (usedpathinfo+j)->j=(fgraph->varnodes+i)->pathinfo->j;
	  (usedpathinfo+j)->k=(fgraph->varnodes+i)->pathinfo->k;
	  j++;
	}
      else if (*(vartypes+i)==HYPERPATHSEL)
	{
	  *(var2hyperpathind+i)=k;
	  *(hyperpathind2var+k)=i;
	  *(hyperpathinfo+k)=malloc(sizeof(int)*(1+(fgraph->varnodes+i)->Nsigmas));
	  **(hyperpathinfo+k)=(fgraph->varnodes+i)->Nsigmas;
	  for (l=1; l<=**(hyperpathinfo+k); l++)
	    *(*(hyperpathinfo+k)+l)=*((fgraph->varnodes+i)->sigmas+l-1);
	  k++;
	}            
    }
  

  
  degmodels->Nvars=fgraph->Nvars;
  degmodels->Nregedges=Nedges;
  degmodels->Nperturbs=Nperturbs;
  degmodels->Nusedpaths=Nusedpaths;
  degmodels->Nhyperpaths=Nhyperpaths;
  degmodels->vartypes=vartypes;
  degmodels->presence2var=presence2var;
  degmodels->sign2var=sign2var;
  degmodels->perturb2var=perturb2var;
  degmodels->pathind2usedpathind=pathind2usedpathind;
  degmodels->usedpathind2var=usedpathind2var;
  degmodels->hyperpath2var=hyperpathind2var;
  degmodels->var2edge=var2edge;
  degmodels->var2perturb=var2perturb;
  degmodels->var2pathind=var2pathind;
  degmodels->var2hyperpathind=var2hyperpathind;
  degmodels->usedpathinfo=usedpathinfo;
  degmodels->hyperpathinfo=hyperpathinfo;
  degmodels->isinvariant=malloc(sizeof(int)*fgraph->Nvars);


  return degmodels;
}


// Clear a joint network.
void clear_joint_network2(struct joint_network2 *joint_net)
{
  int i;

  free(joint_net->nodes);
  free(joint_net->types);
  free(joint_net->node2gene);
  free(joint_net->node2enzyme);
  free(joint_net->node2metabolite);
  free(joint_net->node2flux);
  free(joint_net->gene2node);
  free(joint_net->enzyme2node);
  free(joint_net->metabolite2node);
  free(joint_net->flux2node);
  free(joint_net->edges);
  free(joint_net);
}


// Clear perturb responses.
void clear_perturb_effect(int Nresponses, struct perturb_effect *responses)
{
  int i;

  for (i=0; i<=(Nresponses-1); i++)
    {
      if ((responses+i)->Nstimuli>0)
	{
	  free((responses+i)->stim_type);
	  free((responses+i)->stim_dir);
	  free((responses+i)->stim_ind);
	}
      if ((responses+i)->Nbackground>0)
	{
	  free((responses+i)->bkgnd_type);
	  free((responses+i)->bkgnd_dir);
	  free((responses+i)->bkgnd_ind);
	}
    }

  free(responses);
}


// Select the expression and flux responses which are not involved in glycerol or isolated genes/fluxes.
void select_perturbation(int Nmetabolites, struct metabolite *metabolites, int Ngenes, struct gene *genes, int Nenzymes, struct enzyme *enzymes, int Nreactions, struct reaction *reactions, int Nfluxes, struct flux *fluxes, int Nold_expression_responses, struct perturb_effect *old_expression_responses, int Nold_flux_responses, struct perturb_effect *old_flux_responses, int *Nexpression_responses, int *expression_responses_pnt, int *Nflux_responses, int *flux_responses_pnt)
{
  int i, j, k, *selected1, *selected2, *isolated1, *isolated2;
  struct perturb_effect *expression_responses, *flux_responses;

  selected1=malloc(sizeof(int)*Nold_expression_responses);
  selected2=malloc(sizeof(int)*Nold_flux_responses);

  for (i=0; i<=(Nold_expression_responses-1); i++)
    *(selected1+i)=1; 
  for (i=0; i<=(Nold_flux_responses-1); i++)
    *(selected2+i)=1;

  
  // Remove glycerol gene expression responses.
  for (i=0; i<=(Nold_expression_responses-1); i++)
    {
      if (*((old_expression_responses+i)->stim_type+0)==1)
	{
	  int metaboliteind=*((old_expression_responses+i)->stim_ind+0);
	  
	  if (strncmp((metabolites+metaboliteind)->name,"glycerol",8)==0)
	    *(selected1+i)=0;
	}
    }


  // Remove the responses involved with isolated genes or fluxes.
  isolated1=malloc(sizeof(int)*Ngenes); isolated2=malloc(sizeof(int)*Nfluxes);
  for (i=0; i<=(Ngenes-1); i++)
    *(isolated1+i)=1;
  for (i=0; i<=(Nfluxes-1); i++)
    *(isolated2+i)=1;

  // Fluxes representing reactions which are not connected with the remaining reactions are isolated.
  for (i=0; i<=(Nfluxes-1); i++)
    {
      int reacind=(fluxes+i)->reacind;

      if (reacind<0)
	*(isolated2+i)=0;

      else
	{
	  j=0; *(isolated2+i)=1; 
	  while ((j<=(Nreactions-1))&&(*(isolated2+i)==1))
	    {
	      if ((j!=reacind)&&((isoverlap((reactions+reacind)->Nsubs,(reactions+reacind)->subs,(reactions+j)->Nsubs,(reactions+j)->subs)==1)||(isoverlap((reactions+reacind)->Nsubs,(reactions+reacind)->subs,(reactions+j)->Nprod,(reactions+j)->prod)==1)||(isoverlap((reactions+reacind)->Nprod,(reactions+reacind)->prod,(reactions+j)->Nsubs,(reactions+j)->subs)==1)||(isoverlap((reactions+reacind)->Nprod,(reactions+reacind)->prod,(reactions+j)->Nprod,(reactions+j)->prod)==1)))
		*(isolated2+i)=0;
	      j++;
	    }
	}
    }
  
  
  // Genes which either are regulators, connected by operons or encode enzymes for non-isolated reactions are not isolated.
  for (i=0; i<=(Ngenes-1); i++)
    {
      if ((genes+i)->operonind>=0)
	*(isolated1+i)=0;
      else if ((genes+i)->regulatorind>=0)
	*(isolated1+i)=0;
      else if ((genes+i)->enzymeind>=0)
	*(isolated1+i)=0;
    }

  
  // Select responses.
  for (i=0; i<=(Nold_expression_responses-1); i++)
    {
      int geneind=(old_expression_responses+i)->effect_ind;

      if (*(isolated1+geneind)==1)
	*(selected1+i)=0;
    }
  for (i=0; i<=(Nold_flux_responses-1); i++)
    {
      int fluxind=(old_flux_responses+i)->effect_ind;

      if (*(isolated2+fluxind)==1)
	*(selected2+i)=0;
    }

  // Include selected responses.
  *Nexpression_responses=0;
  for (i=0; i<=(Nold_expression_responses-1); i++)
    {
      if (*(selected1+i)==1)
	*Nexpression_responses+=1;
    }
  expression_responses=malloc(sizeof(struct perturb_effect)*(*Nexpression_responses)); *Nexpression_responses=0;
  for (i=0; i<=(Nold_expression_responses-1); i++)
    {
      if (*(selected1+i)==1)
	{
	  *Nexpression_responses+=1;
	  (expression_responses+*Nexpression_responses-1)->ind=*Nexpression_responses-1;
	  (expression_responses+*Nexpression_responses-1)->Nstimuli=(old_expression_responses+i)->Nstimuli;
	  (expression_responses+*Nexpression_responses-1)->stim_type=malloc(sizeof(int)*(expression_responses+*Nexpression_responses-1)->Nstimuli);
	  (expression_responses+*Nexpression_responses-1)->stim_dir=malloc(sizeof(int)*(expression_responses+*Nexpression_responses-1)->Nstimuli);
	  (expression_responses+*Nexpression_responses-1)->stim_ind=malloc(sizeof(int)*(expression_responses+*Nexpression_responses-1)->Nstimuli);
	  for (j=0; j<=((expression_responses+*Nexpression_responses-1)->Nstimuli-1); j++)
	    {
	      *((expression_responses+*Nexpression_responses-1)->stim_type+j)=*((old_expression_responses+i)->stim_type+j);
	      *((expression_responses+*Nexpression_responses-1)->stim_dir+j)=*((old_expression_responses+i)->stim_dir+j);
	      *((expression_responses+*Nexpression_responses-1)->stim_ind+j)=*((old_expression_responses+i)->stim_ind+j);
	    }
	  (expression_responses+*Nexpression_responses-1)->Nbackground=(old_expression_responses+i)->Nbackground;
	  (expression_responses+*Nexpression_responses-1)->bkgnd_type=malloc(sizeof(int)*(expression_responses+*Nexpression_responses-1)->Nbackground);
	  (expression_responses+*Nexpression_responses-1)->bkgnd_dir=malloc(sizeof(int)*(expression_responses+*Nexpression_responses-1)->Nbackground);
	  (expression_responses+*Nexpression_responses-1)->bkgnd_ind=malloc(sizeof(int)*(expression_responses+*Nexpression_responses-1)->Nbackground);
	  for (j=0; j<=((expression_responses+*Nexpression_responses-1)->Nbackground-1); j++)
	    {
	      *((expression_responses+*Nexpression_responses-1)->bkgnd_type+j)=*((old_expression_responses+i)->bkgnd_type+j);
	      *((expression_responses+*Nexpression_responses-1)->bkgnd_dir+j)=*((old_expression_responses+i)->bkgnd_dir+j);
	      *((expression_responses+*Nexpression_responses-1)->bkgnd_ind+j)=*((old_expression_responses+i)->bkgnd_ind+j);
	    }
	  (expression_responses+*Nexpression_responses-1)->effect_type=(old_expression_responses+i)->effect_type;
	  (expression_responses+*Nexpression_responses-1)->effect_dir=(old_expression_responses+i)->effect_dir;
	  (expression_responses+*Nexpression_responses-1)->effect_ind=(old_expression_responses+i)->effect_ind;
	  (expression_responses+*Nexpression_responses-1)->perturb_response=(old_expression_responses+i)->perturb_response;
	  (expression_responses+*Nexpression_responses-1)->perturb_conf=(old_expression_responses+i)->perturb_conf;
	  (expression_responses+*Nexpression_responses-1)->explained=(old_expression_responses+i)->explained;
	}
    }

  *Nflux_responses=0;
  for (i=0; i<=(Nold_flux_responses-1); i++)
    {
      if (*(selected2+i)==1)
	*Nflux_responses+=1;
    }
  flux_responses=malloc(sizeof(struct perturb_effect)*(*Nflux_responses)); *Nflux_responses=0;
  for (i=0; i<=(Nold_flux_responses-1); i++)
    {
      if (*(selected2+i)==1)
	{
	  *Nflux_responses+=1;
	  (flux_responses+*Nflux_responses-1)->ind=*Nflux_responses-1;
	  (flux_responses+*Nflux_responses-1)->Nstimuli=(old_flux_responses+i)->Nstimuli;
	  (flux_responses+*Nflux_responses-1)->stim_type=malloc(sizeof(int)*(flux_responses+*Nflux_responses-1)->Nstimuli);
	  (flux_responses+*Nflux_responses-1)->stim_dir=malloc(sizeof(int)*(flux_responses+*Nflux_responses-1)->Nstimuli);
	  (flux_responses+*Nflux_responses-1)->stim_ind=malloc(sizeof(int)*(flux_responses+*Nflux_responses-1)->Nstimuli);
	  for (j=0; j<=((flux_responses+*Nflux_responses-1)->Nstimuli-1); j++)
	    {
	      *((flux_responses+*Nflux_responses-1)->stim_type+j)=*((old_flux_responses+i)->stim_type+j);
	      *((flux_responses+*Nflux_responses-1)->stim_dir+j)=*((old_flux_responses+i)->stim_dir+j);
	      *((flux_responses+*Nflux_responses-1)->stim_ind+j)=*((old_flux_responses+i)->stim_ind+j);
	    }
	  (flux_responses+*Nflux_responses-1)->Nbackground=(old_flux_responses+i)->Nbackground;
	  (flux_responses+*Nflux_responses-1)->bkgnd_type=malloc(sizeof(int)*(flux_responses+*Nflux_responses-1)->Nbackground);
	  (flux_responses+*Nflux_responses-1)->bkgnd_dir=malloc(sizeof(int)*(flux_responses+*Nflux_responses-1)->Nbackground);
	  (flux_responses+*Nflux_responses-1)->bkgnd_ind=malloc(sizeof(int)*(flux_responses+*Nflux_responses-1)->Nbackground);
	  for (j=0; j<=((flux_responses+*Nflux_responses-1)->Nbackground-1); j++)
	    {
	      *((flux_responses+*Nflux_responses-1)->bkgnd_type+j)=*((old_flux_responses+i)->bkgnd_type+j);
	      *((flux_responses+*Nflux_responses-1)->bkgnd_dir+j)=*((old_flux_responses+i)->bkgnd_dir+j);
	      *((flux_responses+*Nflux_responses-1)->bkgnd_ind+j)=*((old_flux_responses+i)->bkgnd_ind+j);
	    }
	  (flux_responses+*Nflux_responses-1)->effect_type=(old_flux_responses+i)->effect_type;
	  (flux_responses+*Nflux_responses-1)->effect_dir=(old_flux_responses+i)->effect_dir;
	  (flux_responses+*Nflux_responses-1)->effect_ind=(old_flux_responses+i)->effect_ind;
	  (flux_responses+*Nflux_responses-1)->perturb_response=(old_flux_responses+i)->perturb_response;
	  (flux_responses+*Nflux_responses-1)->perturb_conf=(old_flux_responses+i)->perturb_conf;
	  (flux_responses+*Nflux_responses-1)->explained=(old_flux_responses+i)->explained;
	}
    }
  
  free(selected1); free(selected2); free(isolated1); free(isolated2);

  *expression_responses_pnt=expression_responses;
  *flux_responses_pnt=flux_responses;

  

  return;
}

  
// Compare two pair structure variables p1 and p2.  Return -1 if p1.s>p2.s, 0 if p1.s=p2.s, 1 if p1.s<p2.s.  Reverse the order because the qsort function arranges the elements in ascending order, but we need them in descending order.

int pair_cmp(struct pair *p1, struct pair *p2)
{
  int cmp;

  if ((p1->s)>(p2->s))
    cmp=-1;
  else if ((p1->s)<(p2->s))
    cmp=1;
  else
    cmp=0;

  return cmp;
}


// Calculate the log factorial function.
double logfactorial(int n)
{
  int i;
  double val=0.0;

  for (i=2; i<=n; i++)
    val+=log(i);
  return val;
}


// Calculate the log choose function.
double logchoose(int n, int k)
{
  int i, j;
  double val=0.0;

  if ((n<=0)||(k<=0)||(n<=k))
    return 0.0;
  else
    {
      for (i=(n-k+1); i<=n; i++)
	val+=log(i);
      for (i=2; i<=k; i++)
	val-=log(i);
      return val;
    }
}
