# Supplementary material for: A joint model of regulatory and metabolic networks
Source: BMC Bioinformatics. 2006 Jul 4;7:332. doi: 10.1186/1471-2105-7-332 (PMC1559649; doi:10.1186/1471-2105-7-332)
Supplement: Additional file 15 — The source codes of the model inference programs. [file 1471-2105-7-332-S15.zip › explain_utility.c]

// Utility functions of explaining perturbation responses.

# include <stdio.h>
# include <stdlib.h>
# include <string.h>
# include <math.h>
# include <time.h>
# include "../include/network.h"
# include "../include/network2.h"
# include "../include/facgraph.h"
# define MAXLINEWIDTH 1000
# define GENENAMELENGTH 9
# define INFINITY 1e10
# define max(i,j) (i>j ? i : j)
# define min(i,j) (i<j ? i : j)
# define BLOCKSIZE 1000
# define max(i,j) (i>j ? i : j)
# define min(i,j) (i<j ? i : j)

extern int inlist(int Nv, int *v, int target);
extern int inlistind(int Nv, int *v, int target);
extern struct model_configuration * initial_model_configuration(struct facgraph *fgraph, struct joint_network *joint_net, int Npaths, int Nperturb_responses);
extern void recurse_fixval4(struct confignode *configtree, struct facgraph *fgraph, int Nmaxmsgs, struct message *maxmsg, int Nmaxbeliefs, struct potential *maxbelief, int *isolated, struct joint_network *joint_net, int Njoint_paths, struct joint_network_path *joint_paths, int fixind, int fixval);
extern struct message * initialmsg(struct facgraph *fgraph);
extern struct potential * initialbelief(struct facgraph *fgraph);
extern void recurse_retrieve_configs(struct model_configuration *degmodels, struct facgraph *fgraph, struct confignode *configtree);
extern void clear_message(int Nmsgs, struct message *msg);
extern void clear_belief(int Nbeliefs, struct potential *beliefs);
extern void recurse_clear_confignode(struct confignode *configtree);
extern int isoverlap(int Nv1, int *v1, int Nv2, int *v2);
extern void find_joint_paths5(struct joint_network *joint_net, int Nmetabolites, struct metabolite *metabolites, int Nreactions, struct reaction *reactions, int Nenzymes, struct enzyme *enzymes, int Nregulators, struct regulator *regulators, int Ngenes, struct gene *genes, int Noperons, struct operon *operons, int Nfluxes, struct flux *fluxes, int Nperturb_responses, struct perturb_effect *perturb_responses, struct perturb_flux_prediction *perturb_fluxes_predict, struct perturb_cond *perturbation, int Nmodel_paths, struct joint_network_path *model_paths, struct facgraph *fgraph, struct model_configuration *degmodels, int *Npred_responses, int *Njoint_paths, int *valid_joint_pathspnt);
extern void prune_joint_paths6(struct joint_network *joint_net, int Nmetabolites, struct metabolite *metabolites, int Nreactions, struct reaction *reactions, int Nenzymes, struct enzyme *enzymes, int Nregulators, struct regulator *regulators, int Ngenes, struct gene *genes, int Noperons, struct operon *operons, int Nfluxes, struct flux *fluxes, int Npred_responses, struct perturb_cond *perturbation, struct perturb_flux_prediction *perturb_fluxes_predict, int Noldpaths, struct joint_network_path *oldpaths, int *Nnewpaths, int *newpathspnt);
extern void clear_joint_paths(int Npaths, struct joint_network_path *paths);
extern int net_predict_effect4(struct joint_network *joint_net, struct joint_network_path *joint_path, int Nperturb_fluxes_predict, struct perturb_flux_prediction *perturb_fluxes_predict, int Nmetabolites, int Nenzymes, int Nfluxes, struct flux *fluxes, int Nreactions, struct reaction *reactions);
extern int pair_cmp(struct pair *p1, struct pair *p2);


void explain_perturb_responses4(struct model_configuration *degmodels, struct facgraph *fgraph, struct joint_network *joint_net, int Nmetabolites, struct metabolite *metabolites, int Nreactions, struct reaction *reactions, int Nenzymes, struct enzyme *enzymes, int Nregulators, struct regulator *regulators, int Ngenes, struct gene *genes, int Nperturb_responses, struct perturb_effect *perturb_responses, int Nperturb_fluxes_predict, struct perturb_flux_prediction *perturb_fluxes_predict, int Njoint_paths, struct joint_network_path *joint_paths);
void predict_perturbation(struct model_configuration *degmodels, struct facgraph *fgraph, struct joint_network *joint_net, int Nmetabolites, struct metabolite *metabolites, int Nreactions, struct reaction *reactions, int Nenzymes, struct enzyme *enzymes, int Nregulators, struct regulator *regulators, int Ngenes, struct gene *genes, int Noperons, struct operon *operons, int Nfluxes, struct flux *fluxes, int Nperturb_responses, struct perturb_effect *perturb_responses, int Nperturb_fluxes_predict, struct perturb_flux_prediction *perturb_fluxes_predict, int Njoint_paths, struct joint_network_path *joint_paths, struct perturb_cond *perturbation, int *Npredit_responses, int *predict_responses_pnt);
void permutation_pvalues(int Nperturb_responses, struct perturb_effect *perturb_responses, int Ninsig_perturb_responses, struct perturb_effect *insig_perturb_responses, int Npredict_responses, struct perturb_effect *predict_responses, int Nnet_explained, int Nmixed_net_explained, int *explained_types, int Ntrials, double *pval1, double *pval2);


extern double koinv, epsilon1, epsilon2, epsilon3;
extern int maxpathlength;


// Explain perturbation effects with degenerate MAP configurations.
// A perturbation effect is explained if it is consistent with all MAP configurations.
// Essentially the same as explain_perturb_responses.
// Consider both cases when all MAP configuration predictions contradicts with the observed response, and when they cannot yield a consistent prediction; do not first try to explain flux data without using the model.
// explained=1: explained, 0: no consistent prediction, -1: the consistent prediction contradicts with the response.

void explain_perturb_responses4(struct model_configuration *degmodels, struct facgraph *fgraph, struct joint_network *joint_net, int Nmetabolites, struct metabolite *metabolites, int Nreactions, struct reaction *reactions, int Nenzymes, struct enzyme *enzymes, int Nregulators, struct regulator *regulators, int Ngenes, struct gene *genes, int Nperturb_responses, struct perturb_effect *perturb_responses, int Nperturb_fluxes_predict, struct perturb_flux_prediction *perturb_fluxes_predict, int Njoint_paths, struct joint_network_path *joint_paths)
{
  int i, j, k, n, **explainfacs, *sigmasources, *sigma2pathind, *explained;
  int flag, flag2;
  
  
  // Lookup table from path sel variables to path inds.
  sigma2pathind=malloc(sizeof(int)*fgraph->Nvars);
  for (i=0; i<=(fgraph->Nvars-1); i++)
    *(sigma2pathind+i)=-1;
  for (i=0; i<=(fgraph->Nvars-1); i++)
    if ((fgraph->varnodes+i)->type==PATHSEL)
      *(sigma2pathind+i)=(fgraph->varnodes+i)->pathinfo->k;
  
  // Lookup tables of the path sel and hyper path sel vars involved in explaining each perturbation effect, also mark the sources that each path or hyperpath connects from.
  sigmasources=malloc(sizeof(int)*fgraph->Nvars);
  for (i=0; i<=(fgraph->Nvars-1); i++)
    *(sigmasources+i)=-1;
  
  for (i=0; i<=(fgraph->Nvars-1); i++)
    {
      if (((fgraph->varnodes+i)->type==PATHSEL)||((fgraph->varnodes+i)->type==HYPERPATHSEL))
	{
	  int perturbind=(fgraph->varnodes+i)->effectind;
	  
	  // If the var is pathsel, then identify the perturbation source.
	  if ((fgraph->varnodes+i)->type==PATHSEL)
	    {
	      int pathind=*(sigma2pathind+i);
	      int node=(joint_paths+pathind)->source;
	      *(sigmasources+i)=node;
	    }
	}
    }

  // Identify the factor nodes involved in explaining each perturbation effect.
  explainfacs=malloc(sizeof(int)*Nperturb_responses);
  for (i=0; i<=(Nperturb_responses-1); i++)
    {
      *(explainfacs+i)=malloc(sizeof(int));
      **(explainfacs+i)=0;
    }
  for (i=0; i<=(fgraph->Nfactors-1); i++)
    {
      int type=((fgraph->facnodes+i)->type);

      if ((type==SINGLEPATHEXPLAIN)||(type==PATHSELCOMB)||(type==COMPLEMENTARYPATHSELCOMB)||(type==HYPERPATHSELCOMB)||(type==COMPLEMENTARYHYPERPATHSELCOMB))
	{
	  int Nsigmas, *sigmas, perturbind;

	  // Identify the sigma and hypersigma variables in each factor.
	  if (type==SINGLEPATHEXPLAIN)
	    {
	      Nsigmas=1; sigmas=malloc(sizeof(int)); 
	      *sigmas=(fgraph->facnodes+i)->sigma;
	    }
	  else
	    {
	      Nsigmas=(fgraph->facnodes+i)->Nsigmas;
	      sigmas=malloc(sizeof(int)*Nsigmas);
	      for (j=0; j<=(Nsigmas-1); j++)
		*(sigmas+j)=*((fgraph->facnodes+i)->sigmas+j);
	    }

	  // Identify the perturbation indices for those sigmas and hypersigmas.
	  j=0; perturbind=-1;
	  while ((j<=(Nsigmas-1))&&(perturbind<0))
	    {
	      //if (((fgraph->varnodes+*(sigmas+j))->type==PATHSEL)&&((fgraph->varnodes+*(sigmas+j))->effectind>=0))
	      if ((((fgraph->varnodes+*(sigmas+j))->type==PATHSEL)||((fgraph->varnodes+*(sigmas+j))->type==HYPERPATHSEL))&&((fgraph->varnodes+*(sigmas+j))->effectind>=0))
		perturbind=(fgraph->varnodes+*(sigmas+j))->effectind;
	      j++;
	    }
	  
	  if ((perturbind>=0)&&(perturbind<Nperturb_responses))
	    {
	      **(explainfacs+perturbind)+=1;
	      *(explainfacs+perturbind)=realloc(*(explainfacs+perturbind),sizeof(int)*(1+**(explainfacs+perturbind)));
	      *(*(explainfacs+perturbind)+**(explainfacs+perturbind))=i;
	    }	  
	}
    }

  explained=malloc(sizeof(int)*Nperturb_responses);
  for (i=0; i<=(Nperturb_responses-1); i++)
    *(explained+i)=0;

 
  // Check (1)if they are connected by pathways involved with variables (2)if all MAP configurations along these pathways are consistent with the perturbation effects, (3)if all MAP configurations along these pathways yield a consistent prediction and contradicts with the observation.
  // If there is at least one connecting path for a response but all paths are inactive in all configs, then count it as contradiction since the inference is elusive to avoid explaining it.

  for (i=0; i<=(Nperturb_responses-1); i++)
    {
      if ((*(explained+i)==0)&&(**(explainfacs+i)>0))
	{
	  int flag=1, pred[degmodels->Nmapconfigs];
	  n=0;
	  
	  for (n=0; n<=(degmodels->Nmapconfigs-1); n++)
	    pred[n]=0;

	  n=0;
	  while ((n<=(degmodels->Nmapconfigs-1))&&(flag==1))
	    {
	      int flag2=1;
	      int pathpred[**(explainfacs+i)+1];

	      for (j=0; j<=**(explainfacs+i); j++)
		pathpred[j]=0;

		  
	      // (1)For each COMPLEMENTARYHYPERPATHSELCOMB factor, check if all the hyperpaths are active if the aggregate hyperpath is active, some hyperpath is inactive if the aggregate hyperpath is inactive.
	      // (2)For each HYPERPATHSELCOMB factor, check if at least one component path is active if the aggregate hyperpath is active, all component paths are inactive if the aggregate hyperpath is inactive.
	      // (3)For each COMPLEMENTARYPATHSELCOMB factor, check if all the component paths are active if perturb effect is significant, any component path is inactive if perturb effect is insignificant. 
	      // (4)For each PATHSELCOMB factor, check if at least one path is active if the effect is significant, all paths are inactive if the effect is insignificant.
	      // (5)For each active path, check if edge presence and sign configs are consistent if the effect is significant.
	      j=1; flag2=1;
	      
	      while ((j<=**(explainfacs+i))&&(flag2==1))
		{
		  int facind=*(*(explainfacs+i)+j);
		  int type=(fgraph->facnodes+facind)->type;


		  // If the factor is PATHSELCOMB, check if at least one path/hyperpath is active if the effect is significant, all paths are inactive if the effect is insignificant.
		  if (type==PATHSELCOMB)
		    {		
		      if ((perturb_responses+i)->effect_dir!=0)
			{
			  k=0; flag2=0;
			  while ((k<=((fgraph->facnodes+facind)->Nsigmas-1))&&(flag2==0))
			    {
			      int val=*(degmodels->mapconfigs+n*fgraph->Nvars+*((fgraph->facnodes+facind)->sigmas+k));
			      if (val==1)
				flag2=1;
			      k++;
			    }
			}
		      else
			{
			  k=0; flag2=1;
			  while ((k<=((fgraph->facnodes+facind)->Nsigmas-1))&&(flag2==1))
			    {
			      int val=*(degmodels->mapconfigs+n*fgraph->Nvars+*((fgraph->facnodes+facind)->sigmas+k));
			      if (val==1)
				flag2=0;
			      k++;
			    }
			}
		    }

		  // If the factor is COMPLEMENTARYPATHSELCOMB, check if all path/hyperpaths are active if perturb effect is significant, any component path is inactive if perturb effect is insignificant.
		  else if (type==COMPLEMENTARYPATHSELCOMB)
		    {
		      if ((perturb_responses+i)->effect_dir!=0)
			{
			  k=0; flag2=1;
			  while ((k<=((fgraph->facnodes+facind)->Nsigmas-1))&&(flag2==1))
			    {
			      int val=*(degmodels->mapconfigs+n*fgraph->Nvars+*((fgraph->facnodes+facind)->sigmas+k));
			      if (val==0)
				flag2=0;
			      k++;
			    }
			}
		      else
			{
			  k=0; flag2=0;
			  while ((k<=((fgraph->facnodes+facind)->Nsigmas-1))&&(flag2==0))
			    {
			      int val=*(degmodels->mapconfigs+n*fgraph->Nvars+*((fgraph->facnodes+facind)->sigmas+k));
			      if (val==0)
				flag2=1;
			      k++;
			    }
			}
		    }
		  
		  // If the factor is HYPERPATHSELCOMB, check if at least one component path is active if the aggregate hyperpath is active, all component paths are inactive if the aggregate hyperpath is inactive.
		  else if (type==HYPERPATHSELCOMB)
		    {
		      int val1=*(degmodels->mapconfigs+n*fgraph->Nvars+*((fgraph->facnodes+facind)->sigmas+0));
		      if (val1==1)
			{
			  k=1; flag2=0;
			  while ((k<=((fgraph->facnodes+facind)->Nsigmas-1))&&(flag2==0))
			    {
			      int val=*(degmodels->mapconfigs+n*fgraph->Nvars+*((fgraph->facnodes+facind)->sigmas+k));
			      if (val==1)
				flag2=1;
			      k++;
			    }
			}
		      else if (val1==0)
			{
			  k=1; flag2=1;
			  while ((k<=((fgraph->facnodes+facind)->Nsigmas-1))&&(flag2==1))
			    {
			      int val=*(degmodels->mapconfigs+n*fgraph->Nvars+*((fgraph->facnodes+facind)->sigmas+k));
			      if (val==1)
				flag2=0;
			      k++;
			    }
			}
		    }
		  
		  // If the factor is COMPLEMENTARYHYPERPATHSELCOMB and the aggregate hyperpath is 1, check if all component paths are active if the aggregate var is active, any component path is inactive if the aggregate var is inactive.
		  else if (type==COMPLEMENTARYHYPERPATHSELCOMB)
		    {
		      int val1=*(degmodels->mapconfigs+n*fgraph->Nvars+*((fgraph->facnodes+facind)->sigmas+0));
		      if (val1==1)
			{
			  k=1; flag2=1;
			  while ((k<=((fgraph->facnodes+facind)->Nsigmas-1))&&(flag2==1))
			    {
			      int val=*(degmodels->mapconfigs+n*fgraph->Nvars+*((fgraph->facnodes+facind)->sigmas+k));
			      if (val==0)
				flag2=0;
			      k++;
			    }
			}
		      else if (val1==0)
			{
			  k=1; flag2=0;
			  while ((k<=((fgraph->facnodes+facind)->Nsigmas-1))&&(flag2==0))
			    {
			      int val=*(degmodels->mapconfigs+n*fgraph->Nvars+*((fgraph->facnodes+facind)->sigmas+k));
			      if (val==0)
				flag2=1;
			      k++;
			    }
			}
		    }

		  
		  // If the factor is SINGLEPATHEXPLAIN and the path is active, check if edge signs and presence are consistent with the perturbation effect.
		  // If the factor is SINGLEPATHEXPLAIN and the path is inactive, check if the perturbation effect is no change.
		  else if (type==SINGLEPATHEXPLAIN)    
		    {
		      int val1=*(degmodels->mapconfigs+n*fgraph->Nvars+(fgraph->facnodes+facind)->sigma);
		    		      		      
		      if (val1==1)
			{
			  int aggregatesign=1, sigmaind, sourceind=-1, sourcedir;

			  sigmaind=(fgraph->facnodes+facind)->sigma;
			  sourceind=*(sigmasources+sigmaind);
			  sourcedir=0; k=0; flag2=0;
			  
			  while ((k<=((perturb_responses+i)->Nstimuli-1))&&(sourcedir==0))
			    {
			      int ind=*((perturb_responses+i)->stim_ind+k);
     			      
			      if (*((perturb_responses+i)->stim_type+k)==0)
				ind=*(joint_net->gene2node+ind);
			      else
				ind=*(joint_net->metabolite2node+ind);

			      if (ind==sourceind)
				sourcedir=*((perturb_responses+i)->stim_dir+k);
		              
			      k++;
		              
			    }

			  
			  if (((perturb_responses+i)->effect_dir!=0)&&(sourcedir!=0)&&(sourceind>=0)&&(sigmaind>=0))
			    {
			      k=0; flag2=1;
			      			      			      
			      while ((k<=((fgraph->facnodes+facind)->Nregedges-1))&&(flag2==1))
				{				  
				  int val=*(degmodels->mapconfigs+n*fgraph->Nvars+*((fgraph->facnodes+facind)->presences+k));
				  if (val!=1)
				    flag2=0;
		                  
				  k++;
				}			      
			 
			      aggregatesign=sourcedir; k=0;

			      // Multiply the aggregate sign by the metabolic part prediction.
			      aggregatesign*=(fgraph->facnodes+facind)->pred_effect;

			      while (k<=((fgraph->facnodes+facind)->Nregedges-1))
				{
				  int val=*(degmodels->mapconfigs+n*fgraph->Nvars+*((fgraph->facnodes+facind)->signs+k));
				  val=val*2-1;
				  aggregatesign*=val;  
				  k++;
				}
			      
			      // If predicted sign contradicts with the observation, pathpred[j]=-1, if it is consistent, pathpred[j]=1.
			      if (aggregatesign==(perturb_responses+i)->effect_dir)
				pathpred[j]=1;
			      else if (aggregatesign==((-1)*(perturb_responses+i)->effect_dir))
				pathpred[j]=-1;
			      else
				flag2=0;
			    }
			  
			}
		      else if ((val1==0)&&((perturb_responses+i)->effect_dir==0))
			flag2=1;			      
		    }
		  j++;
		}
      
	      // If some conditions other than edge signs are unsatisfied, then stop.
	      if (flag2==0)
		flag=0;


	      // If all paths of this config yield a consistent prediction (+ or -), then continue.  Otherwise stop.
	      // pathpred[j]=0 and factype is singlepathexplain: the path is selected, do not consider it.
	      else
		{
		  pred[n]=0;
		  for (j=1; j<=**(explainfacs+i); j++)
		    {
		      int facind=*(*(explainfacs+i)+j);
		      int type=(fgraph->facnodes+facind)->type;

		      if (type==SINGLEPATHEXPLAIN)
			{
			  if ((pathpred[j]!=0)&&(pred[n]==0))
			    pred[n]=pathpred[j];
			  //else if ((pred[n]!=0)&&(pathpred[j]!=pred[n]))
			  else if ((pred[n]!=0)&&(pathpred[j]==((-1)*pred[n])))
			    {
			      pred[n]=0; flag=0;
			    }
			}
		    }
		  
		  // If the prediction of current config contradicts with the prediction of previous configs, then stop.
		  for (j=0; j<=(n-1); j++)
		    if (pred[n]!=pred[j])
			flag=0;

		}	     

	      n++;
	    }

	  // flag=1: configs yield a consistent prediction.  Check whether it is consistent with observation or not.
	  if (flag==1)
	    {
	      if (pred[0]==1)
		*(explained+i)=1;
	      else if (pred[0]==-1)
		*(explained+i)=-1;
	    }


	  
	  // Check whether contradiction occurs.
	  if (((perturb_responses+i)->effect_dir!=0)&&(**(explainfacs+i)>0))
	    {
	      flag=0; n=0;
	      while ((n<=(degmodels->Nmapconfigs-1))&&(flag==0))
		{
		  int flag2=0;
	      
		  for (j=1; j<=**(explainfacs+i); j++)
		    {
		      int facind=*(*(explainfacs+i)+j);

		      if ((fgraph->facnodes+facind)->type==SINGLEPATHEXPLAIN)
			{
			  int varind=(fgraph->facnodes+facind)->sigma;

			  if (*(degmodels->mapconfigs+n*fgraph->Nvars+varind)==1)
			    flag2=1;			  
			}
		    }

		  
		  if (flag2==1)
		    flag=1;
		  n++;
		}

	      if (flag==0)
		*(explained+i)=-1;
	    }
	  	      

	}
    }
  

 
  for (i=0; i<=(Nperturb_responses-1); i++)
    (perturb_responses+i)->explained=*(explained+i);

  for (i=0; i<=(Nperturb_responses-1); i++)
    free(*(explainfacs+i));
  
  free(explainfacs); free(sigma2pathind); free(sigmasources); free(explained);
  
  
  return;
}


// Predict perturbation responses based on MAP configurations of the model.
// To save space, only report the predictions which are either significant (+/-1) or ambiguous (2).
void predict_perturbation(struct model_configuration *degmodels, struct facgraph *fgraph, struct joint_network *joint_net, int Nmetabolites, struct metabolite *metabolites, int Nreactions, struct reaction *reactions, int Nenzymes, struct enzyme *enzymes, int Nregulators, struct regulator *regulators, int Ngenes, struct gene *genes, int Noperons, struct operon *operons, int Nfluxes, struct flux *fluxes, int Nperturb_responses, struct perturb_effect *perturb_responses, int Nperturb_fluxes_predict, struct perturb_flux_prediction *perturb_fluxes_predict, int Njoint_paths, struct joint_network_path *joint_paths, struct perturb_cond *perturbation, int *Npredict_responses, int *predict_responses_pnt)
{
  int i, j, k, l, m, n, Npossible_paths, Nnew_possible_paths, pnt1;
  struct perturb_effect *predict_responses;
  struct joint_network_path *possible_paths, *new_possible_paths;
  int *edge2signvar, Npred_perturb_pairs;


  edge2signvar=malloc(sizeof(int)*joint_net->Nedges);
  for (i=0; i<=(joint_net->Nedges-1); i++)
    *(edge2signvar+i)=-1;
  for (i=0; i<=(fgraph->Nvars-1); i++)
    if (((fgraph->varnodes+i)->type==EDGESIGN)&&((fgraph->varnodes+i)->edgeind>=0))
      *(edge2signvar+(fgraph->varnodes+i)->edgeind)=i;
     
  
  // Generate possible paths connecting perturbation sources to genes or fluxes not in the existing perturbation data.
  find_joint_paths5(joint_net,Nmetabolites,metabolites,Nreactions,reactions,Nenzymes,enzymes,Nregulators,regulators,Ngenes,genes,Noperons,operons,Nfluxes,fluxes,Nperturb_responses,perturb_responses,perturb_fluxes_predict,perturbation,Njoint_paths,joint_paths,fgraph,degmodels,&Npred_perturb_pairs,&Npossible_paths,&pnt1);  
  possible_paths=pnt1;

 
  // Prune paths.
  prune_joint_paths6(joint_net,Nmetabolites,metabolites,Nreactions,reactions,Nenzymes,enzymes,Nregulators,regulators,Ngenes,genes,Noperons,operons,Nfluxes,fluxes,Npred_perturb_pairs,perturbation,perturb_fluxes_predict,Npossible_paths,possible_paths,&Nnew_possible_paths,&pnt1);
  new_possible_paths=pnt1;

  
  *Npredict_responses=0; 
  predict_responses=malloc(sizeof(struct perturb_effect)); 

  
  // Predicted effect: +1/-1:self evident, 0: no change, +2: ambiguous.

  for (i=0; i<=(joint_net->Nnodes-1); i++)
    {
      int candidate=0, flag;

      if (*(joint_net->types+i)==GENE)
	candidate=1;
      else if (*(joint_net->types+i)==FLUX)
	{
	  int fluxind=*(joint_net->node2flux+i);

	  if ((fluxes+fluxind)->dir==1)
	    candidate=1;
	}

      // Exclude the observed responses.
      if (candidate==1)
	{
	  j=0; flag=0;
	  while ((j<=(Nperturb_responses-1))&&(flag==0))
	    {
	      if ((perturb_responses+j)->Nstimuli==perturbation->Nstimuli)
		{
		  int flag2=1;

		  k=0;
		  while ((k<=(perturbation->Nstimuli-1))&&(flag2==1))
		    {		     
		      if ((*((perturb_responses+j)->stim_type+k)!=*(perturbation->stim_type+k))||(*((perturb_responses+j)->stim_dir+k)!=*(perturbation->stim_dir+k))||(*((perturb_responses+j)->stim_ind+k)!=*(perturbation->stim_ind+k)))
			flag2=0;
		      k++;
		    }
		  if (flag2==1)
		    {
		      if (((perturb_responses+j)->effect_type==0)&&(*(joint_net->gene2node+(perturb_responses+j)->effect_ind)==i))
			flag=1;
		      else if (((perturb_responses+j)->effect_type==1)&&(*(joint_net->flux2node+(perturb_responses+j)->effect_ind)==i))
			flag=1;
		    }
		}
	      j++;
	    }
	  if (flag==1)
	    candidate=0;
	}


      // Only consider the responses not appeared in the existing data.
      if (candidate==1)
	{
	  int pred_effect=0, *stim_pred_effects;
	
	  stim_pred_effects=malloc(sizeof(int)*perturbation->Nstimuli);

	  // Do the same thing for each source.
	  for (j=0; j<=(perturbation->Nstimuli-1); j++)
	    {
	      int Npaths=0, *pathinds, source, *path_pred_effects;
	      
	      *(stim_pred_effects+j)=0;

	      if (*(perturbation->stim_type+j)==0)
		source=*(joint_net->gene2node+*(perturbation->stim_ind+j));
	      else
		source=*(joint_net->metabolite2node+*(perturbation->stim_ind+j));
	      
	      // For each gene or flux, find the connecting paths.
	      pathinds=malloc(sizeof(int));
	      for (k=0; k<=(Nnew_possible_paths-1); k++)
		{
		  if (((new_possible_paths+k)->source==source)&&((new_possible_paths+k)->dest==i))
		    {
		      Npaths++; pathinds=realloc(pathinds,sizeof(int)*Npaths);
		      *(pathinds+Npaths-1)=k;
		    }
		}

	      	      
	      // Check whether edge signs along active paths yield a consistent prediction.
	      if (Npaths>0)
		{
		  path_pred_effects=malloc(sizeof(int)*Npaths);
		  for (k=0; k<=(Npaths-1); k++)
		    {
		      int aggregatesign;
		      
		      aggregatesign=net_predict_effect4(joint_net,new_possible_paths+*(pathinds+k),Nperturb_fluxes_predict,perturb_fluxes_predict,Nmetabolites,Nenzymes,Nfluxes,fluxes,Nreactions,reactions);
		      aggregatesign*=*(perturbation->stim_dir+j);
		      l=0;
		      while (l<=((new_possible_paths+*(pathinds+k))->Nedges-1))
			{
			  int edgeind=*((new_possible_paths+*(pathinds+k))->edges+l), varind=*(edge2signvar+edgeind);
			  if (varind>=0)
			    {
			      flag=1; m=0;
			      while ((m<=(degmodels->Nmapconfigs-1))&&(flag==1))
				{
				  if (*(degmodels->mapconfigs+m*fgraph->Nvars+varind)!=*(degmodels->mapconfigs+varind))
				    flag=0;
				  m++;
				}
			      if ((flag==1)&&(*(degmodels->mapconfigs+varind)>=0))
				aggregatesign*=(*(degmodels->mapconfigs+varind)*2-1);
			      else
				aggregatesign*=0;
			    }
			  l++;
			}
		      *(path_pred_effects+k)=aggregatesign;		     

		    }
		
		  *(stim_pred_effects+j)=2; flag=1; k=0;
		  while ((k<=(Npaths-1))&&(flag==1))
		    {
		      if (*(path_pred_effects+k)!=+1)
			flag=0;
		      k++;
		    }		
		  if (flag==1)
		    *(stim_pred_effects+j)=1;
		  flag=1; k=0;
		  while ((k<=(Npaths-1))&&(flag==1))
		    {
		      if (*(path_pred_effects+k)!=-1)
			flag=0;
		      k++;
		    }
		  if (flag==1)
		    *(stim_pred_effects+j)=-1;

		 
		  free(path_pred_effects);
		}
	      
		
	      free(pathinds);
	    }
	 
	  
	  // The overall prediction over all stimuli.
	  pred_effect=0; flag=1; k=0;
	  while ((k<=(perturbation->Nstimuli-1))&&(flag==1))
	    {
	      if (*(stim_pred_effects+k)!=+1)
		flag=0;
	      k++;
	    }
	  if (flag==1)
	    pred_effect=1;
	  flag=1; k=0;
	  while ((k<=(perturbation->Nstimuli-1))&&(flag==1))
	    {
	      if (*(stim_pred_effects+k)!=-1)
		flag=0;
	      k++;
	    }
	  if (flag==1)
	    pred_effect=-1;
	  flag=1; k=0;
	  while ((k<=(perturbation->Nstimuli-1))&&(flag==1))
	    {
	      if (*(stim_pred_effects+k)==2)
		flag=0;
	      k++;
	    }
	  if (flag==0)
	    pred_effect=2;
	      
	  free(stim_pred_effects);

	  
	  // Report the predicted effects which are either significant or ambiguous.
	  if (pred_effect!=0)
	    {
	      *Npredict_responses+=1;
	      predict_responses=realloc(predict_responses,sizeof(struct perturb_effect)*(*Npredict_responses));

	      (predict_responses+*Npredict_responses-1)->ind=*Npredict_responses-1;
	      (predict_responses+*Npredict_responses-1)->Nstimuli=perturbation->Nstimuli;
	      (predict_responses+*Npredict_responses-1)->stim_type=malloc(sizeof(int)*perturbation->Nstimuli);
	      (predict_responses+*Npredict_responses-1)->stim_dir=malloc(sizeof(int)*perturbation->Nstimuli);
	      (predict_responses+*Npredict_responses-1)->stim_ind=malloc(sizeof(int)*perturbation->Nstimuli);
	      for (j=0; j<=(perturbation->Nstimuli-1); j++)
		{
		  *((predict_responses+*Npredict_responses-1)->stim_type+j)=*(perturbation->stim_type+j);
		  *((predict_responses+*Npredict_responses-1)->stim_dir+j)=*(perturbation->stim_dir+j);
		  *((predict_responses+*Npredict_responses-1)->stim_ind+j)=*(perturbation->stim_ind+j);
		}
	      
	      (predict_responses+*Npredict_responses-1)->Nbackground=perturbation->Nbackground;
	      
	      if (perturbation->Nbackground>0)
		{
		  (predict_responses+*Npredict_responses-1)->bkgnd_type=malloc(sizeof(int)*perturbation->Nbackground);
		  (predict_responses+*Npredict_responses-1)->bkgnd_dir=malloc(sizeof(int)*perturbation->Nbackground);
		  (predict_responses+*Npredict_responses-1)->bkgnd_ind=malloc(sizeof(int)*perturbation->Nbackground);
		}
	      else
		{
		  (predict_responses+*Npredict_responses-1)->bkgnd_type=malloc(sizeof(int));
		  (predict_responses+*Npredict_responses-1)->bkgnd_dir=malloc(sizeof(int));
		  (predict_responses+*Npredict_responses-1)->bkgnd_ind=malloc(sizeof(int));
		}

	      for (j=0; j<=(perturbation->Nbackground-1); j++)
		{
		  *((predict_responses+*Npredict_responses-1)->bkgnd_type+j)=*(perturbation->bkgnd_type+j);
		  *((predict_responses+*Npredict_responses-1)->bkgnd_dir+j)=*(perturbation->bkgnd_dir+j);
		  *((predict_responses+*Npredict_responses-1)->bkgnd_ind+j)=*(perturbation->bkgnd_ind+j);
		}
	      
	      if (*(joint_net->types+i)==GENE)
		{
		  (predict_responses+*Npredict_responses-1)->effect_type=0;
		  (predict_responses+*Npredict_responses-1)->effect_ind=*(joint_net->node2gene+i);
		}
	      else
		{
		  (predict_responses+*Npredict_responses-1)->effect_type=1;
		  (predict_responses+*Npredict_responses-1)->effect_ind=*(joint_net->node2flux+i);
		}	      
	      (predict_responses+*Npredict_responses-1)->effect_dir=pred_effect;
	      (predict_responses+*Npredict_responses-1)->perturb_response=10.0;	      
	    }    
	  
	}
    }
  
  *predict_responses_pnt=predict_responses;

  free(edge2signvar); 
  clear_joint_paths(Npossible_paths,possible_paths); clear_joint_paths(Nnew_possible_paths,new_possible_paths);

  

  return;
}


// Calculate the permutation pvalues of overall net explanation results and the net explanation results from mixed pathways.
void permutation_pvalues(int Nperturb_responses, struct perturb_effect *perturb_responses, int Ninsig_perturb_responses, struct perturb_effect *insig_perturb_responses, int Npredict_responses, struct perturb_effect *predict_responses, int Nnet_explained, int Nmixed_net_explained, int *explained_types, int Ntrials, double *pval1, double *pval2)
{
  int i, j, k, l, n, Nremained, *remained2joint, *isfixed;
  double pval;
  struct perturb_effect *tmp_responses, *joint_responses;
  struct pair *randpairs;
  time_t *tp;


  tp=malloc(sizeof(time_t)); srand((int)(time(tp))); 
  randpairs=malloc(sizeof(struct pair)*(Nperturb_responses+Ninsig_perturb_responses));

  
  // Randomly permute significant and insignificant responses together.  Count the number of explained responses in the permuted data.  Evaluate the pvalue.
  pval=0.0; tmp_responses=malloc(sizeof(struct perturb_effect)*(Nperturb_responses+Ninsig_perturb_responses));
  for (i=0; i<=(Nperturb_responses-1); i++)
    {
      int Nstimuli=(perturb_responses+i)->Nstimuli, Nbackground=(perturb_responses+i)->Nbackground;
      (tmp_responses+i)->ind=(perturb_responses+i)->ind;
      (tmp_responses+i)->Nstimuli=(perturb_responses+i)->Nstimuli;
      (tmp_responses+i)->stim_type=malloc(sizeof(int)*Nstimuli);
      (tmp_responses+i)->stim_dir=malloc(sizeof(int)*Nstimuli);
      (tmp_responses+i)->stim_ind=malloc(sizeof(int)*Nstimuli);
      for (j=0; j<=(Nstimuli-1); j++)
	{
	  *((tmp_responses+i)->stim_type+j)=*((perturb_responses+i)->stim_type+j);
	  *((tmp_responses+i)->stim_dir+j)=*((perturb_responses+i)->stim_dir+j);
	  *((tmp_responses+i)->stim_ind+j)=*((perturb_responses+i)->stim_ind+j);
	}
      (tmp_responses+i)->Nbackground=(perturb_responses+i)->Nbackground;
      (tmp_responses+i)->bkgnd_type=malloc(sizeof(int)*Nbackground);
      (tmp_responses+i)->bkgnd_dir=malloc(sizeof(int)*Nbackground);
      (tmp_responses+i)->bkgnd_ind=malloc(sizeof(int)*Nbackground);
      for (j=0; j<=(Nbackground-1); j++)
	{
	  *((tmp_responses+i)->bkgnd_type+j)=*((perturb_responses+i)->bkgnd_type+j);
	  *((tmp_responses+i)->bkgnd_dir+j)=*((perturb_responses+i)->bkgnd_dir+j);
	  *((tmp_responses+i)->bkgnd_ind+j)=*((perturb_responses+i)->bkgnd_ind+j);
	}
      (tmp_responses+i)->effect_type=(perturb_responses+i)->effect_type;
      (tmp_responses+i)->effect_ind=(perturb_responses+i)->effect_ind;
      (tmp_responses+i)->effect_dir=(perturb_responses+i)->effect_dir;
      (tmp_responses+i)->perturb_response=(perturb_responses+i)->perturb_response;
      (tmp_responses+i)->perturb_conf=(perturb_responses+i)->perturb_conf;
      (tmp_responses+i)->explained=(perturb_responses+i)->explained;
    }
  for (i=0; i<=(Ninsig_perturb_responses-1); i++)
    {
      int Nstimuli=(insig_perturb_responses+i)->Nstimuli, Nbackground=(insig_perturb_responses+i)->Nbackground;
      (tmp_responses+i+Nperturb_responses)->ind=(insig_perturb_responses+i)->ind;
      (tmp_responses+i+Nperturb_responses)->Nstimuli=(insig_perturb_responses+i)->Nstimuli;
      (tmp_responses+i+Nperturb_responses)->stim_type=malloc(sizeof(int)*Nstimuli);
      (tmp_responses+i+Nperturb_responses)->stim_dir=malloc(sizeof(int)*Nstimuli);
      (tmp_responses+i+Nperturb_responses)->stim_ind=malloc(sizeof(int)*Nstimuli);
      for (j=0; j<=(Nstimuli-1); j++)
	{
	  *((tmp_responses+i+Nperturb_responses)->stim_type+j)=*((insig_perturb_responses+i)->stim_type+j);
	  *((tmp_responses+i+Nperturb_responses)->stim_dir+j)=*((insig_perturb_responses+i)->stim_dir+j);
	  *((tmp_responses+i+Nperturb_responses)->stim_ind+j)=*((insig_perturb_responses+i)->stim_ind+j);
	}
      (tmp_responses+i+Nperturb_responses)->Nbackground=(insig_perturb_responses+i)->Nbackground;
      (tmp_responses+i+Nperturb_responses)->bkgnd_type=malloc(sizeof(int)*Nbackground);
      (tmp_responses+i+Nperturb_responses)->bkgnd_dir=malloc(sizeof(int)*Nbackground);
      (tmp_responses+i+Nperturb_responses)->bkgnd_ind=malloc(sizeof(int)*Nbackground);
      for (j=0; j<=(Nbackground-1); j++)
	{
	  *((tmp_responses+i+Nperturb_responses)->bkgnd_type+j)=*((insig_perturb_responses+i)->bkgnd_type+j);
	  *((tmp_responses+i+Nperturb_responses)->bkgnd_dir+j)=*((insig_perturb_responses+i)->bkgnd_dir+j);
	  *((tmp_responses+i+Nperturb_responses)->bkgnd_ind+j)=*((insig_perturb_responses+i)->bkgnd_ind+j);
	}
      (tmp_responses+i+Nperturb_responses)->effect_type=(insig_perturb_responses+i)->effect_type;
      (tmp_responses+i+Nperturb_responses)->effect_ind=(insig_perturb_responses+i)->effect_ind;
      (tmp_responses+i+Nperturb_responses)->effect_dir=0;
      (tmp_responses+i+Nperturb_responses)->perturb_response=(insig_perturb_responses+i)->perturb_response;
      (tmp_responses+i+Nperturb_responses)->perturb_conf=(insig_perturb_responses+i)->perturb_conf;
      (tmp_responses+i+Nperturb_responses)->explained=(insig_perturb_responses+i)->explained;
    }
  
  joint_responses=malloc(sizeof(struct perturb_effect)*(Nperturb_responses+Ninsig_perturb_responses));
  for (i=0; i<=(Nperturb_responses-1); i++)
    {
      int Nstimuli=(perturb_responses+i)->Nstimuli, Nbackground=(perturb_responses+i)->Nbackground;
      (joint_responses+i)->ind=(perturb_responses+i)->ind;
      (joint_responses+i)->Nstimuli=(perturb_responses+i)->Nstimuli;
      (joint_responses+i)->stim_type=malloc(sizeof(int)*Nstimuli);
      (joint_responses+i)->stim_dir=malloc(sizeof(int)*Nstimuli);
      (joint_responses+i)->stim_ind=malloc(sizeof(int)*Nstimuli);
      for (j=0; j<=(Nstimuli-1); j++)
	{
	  *((joint_responses+i)->stim_type+j)=*((perturb_responses+i)->stim_type+j);
	  *((joint_responses+i)->stim_dir+j)=*((perturb_responses+i)->stim_dir+j);
	  *((joint_responses+i)->stim_ind+j)=*((perturb_responses+i)->stim_ind+j);
	}
      (joint_responses+i)->Nbackground=(perturb_responses+i)->Nbackground;
      (joint_responses+i)->bkgnd_type=malloc(sizeof(int)*Nbackground);
      (joint_responses+i)->bkgnd_dir=malloc(sizeof(int)*Nbackground);
      (joint_responses+i)->bkgnd_ind=malloc(sizeof(int)*Nbackground);
      for (j=0; j<=(Nbackground-1); j++)
	{
	  *((joint_responses+i)->bkgnd_type+j)=*((perturb_responses+i)->bkgnd_type+j);
	  *((joint_responses+i)->bkgnd_dir+j)=*((perturb_responses+i)->bkgnd_dir+j);
	  *((joint_responses+i)->bkgnd_ind+j)=*((perturb_responses+i)->bkgnd_ind+j);
	}
      (joint_responses+i)->effect_type=(perturb_responses+i)->effect_type;
      (joint_responses+i)->effect_ind=(perturb_responses+i)->effect_ind;
      (joint_responses+i)->effect_dir=(perturb_responses+i)->effect_dir;
      (joint_responses+i)->perturb_response=(perturb_responses+i)->perturb_response;
      (joint_responses+i)->perturb_conf=(perturb_responses+i)->perturb_conf;
      (joint_responses+i)->explained=(perturb_responses+i)->explained;
    }
  for (i=0; i<=(Ninsig_perturb_responses-1); i++)
    {
      int Nstimuli=(insig_perturb_responses+i)->Nstimuli, Nbackground=(insig_perturb_responses+i)->Nbackground;
      (joint_responses+i+Nperturb_responses)->ind=(insig_perturb_responses+i)->ind;
      (joint_responses+i+Nperturb_responses)->Nstimuli=(insig_perturb_responses+i)->Nstimuli;
      (joint_responses+i+Nperturb_responses)->stim_type=malloc(sizeof(int)*Nstimuli);
      (joint_responses+i+Nperturb_responses)->stim_dir=malloc(sizeof(int)*Nstimuli);
      (joint_responses+i+Nperturb_responses)->stim_ind=malloc(sizeof(int)*Nstimuli);
      for (j=0; j<=(Nstimuli-1); j++)
	{
	  *((joint_responses+i+Nperturb_responses)->stim_type+j)=*((insig_perturb_responses+i)->stim_type+j);
	  *((joint_responses+i+Nperturb_responses)->stim_dir+j)=*((insig_perturb_responses+i)->stim_dir+j);
	  *((joint_responses+i+Nperturb_responses)->stim_ind+j)=*((insig_perturb_responses+i)->stim_ind+j);
	}
      (joint_responses+i+Nperturb_responses)->Nbackground=(insig_perturb_responses+i)->Nbackground;
      (joint_responses+i+Nperturb_responses)->bkgnd_type=malloc(sizeof(int)*Nbackground);
      (joint_responses+i+Nperturb_responses)->bkgnd_dir=malloc(sizeof(int)*Nbackground);
      (joint_responses+i+Nperturb_responses)->bkgnd_ind=malloc(sizeof(int)*Nbackground);
      for (j=0; j<=(Nbackground-1); j++)
	{
	  *((joint_responses+i+Nperturb_responses)->bkgnd_type+j)=*((insig_perturb_responses+i)->bkgnd_type+j);
	  *((joint_responses+i+Nperturb_responses)->bkgnd_dir+j)=*((insig_perturb_responses+i)->bkgnd_dir+j);
	  *((joint_responses+i+Nperturb_responses)->bkgnd_ind+j)=*((insig_perturb_responses+i)->bkgnd_ind+j);
	}
      (joint_responses+i+Nperturb_responses)->effect_type=(insig_perturb_responses+i)->effect_type;
      (joint_responses+i+Nperturb_responses)->effect_ind=(insig_perturb_responses+i)->effect_ind;
      (joint_responses+i+Nperturb_responses)->effect_dir=0;
      (joint_responses+i+Nperturb_responses)->perturb_response=(insig_perturb_responses+i)->perturb_response;
      (joint_responses+i+Nperturb_responses)->perturb_conf=(insig_perturb_responses+i)->perturb_conf;
      (joint_responses+i+Nperturb_responses)->explained=(insig_perturb_responses+i)->explained;
    }


  // Calculate Nnet_explained.
  Nnet_explained=0;
  for (i=0; i<=(Nperturb_responses+Ninsig_perturb_responses-1); i++)
    {
      int ind=-1;
      
      j=0;
      while ((j<=(Npredict_responses-1))&&(ind==-1))
	{
	  int flag2=1;
	  k=0;
	  while ((k<=((predict_responses+j)->Nstimuli-1))&&(flag2==1))
	    {
	      if ((*((predict_responses+j)->stim_type+k)!=*((tmp_responses+i)->stim_type+k))||(*((predict_responses+j)->stim_dir+k)!=*((tmp_responses+i)->stim_dir+k))||(*((predict_responses+j)->stim_ind+k)!=*((tmp_responses+i)->stim_ind+k)))		  
		flag2=0;
	      k++;
	    }
	  if ((flag2==1)&&((predict_responses+j)->effect_ind==(tmp_responses+i)->effect_ind)&&((predict_responses+j)->effect_type==(tmp_responses+i)->effect_type))
	    ind=j;
	  j++;
	}
      
      
      // If the hypothetical response is significant, and prediction is significant, then Ntmp_net_explained+-1.
      if (((tmp_responses+i)->effect_dir!=0)&&(ind>=0)&&(((predict_responses+ind)->effect_dir==+1)||((predict_responses+ind)->effect_dir==-1)))
	{
	  if ((tmp_responses+i)->effect_dir==(predict_responses+ind)->effect_dir)
	    Nnet_explained+=1;
	  else if ((tmp_responses+i)->effect_dir==((-1)*(predict_responses+ind)->effect_dir))
	    Nnet_explained-=1;
	}

      // If the hypothetical response is insignificant, and prediction is insignificant, then then Ntmp_net_explained+1.
      else if (((tmp_responses+i)->effect_dir==0)&&(ind==-1))
	Nnet_explained+=1;
	  
      // If the hypothetical response is insignificant, and prediction is significant and unambiguous, then Ntmp_net_explained-1.
      else if (((tmp_responses+i)->effect_dir==0)&&(ind>=0)&&(((predict_responses+ind)->effect_dir==+1)||((predict_responses+ind)->effect_dir==-1)))
	Nnet_explained-=1;

      // If the hypothetical response is insignificant, and prediction is ambiguous, then Ntmp_net_explained+1.
      else if (((tmp_responses+i)->effect_dir==0)&&(ind>=0)&&((predict_responses+ind)->effect_dir==2))
	Nnet_explained+=1;
    }

  
  
  for (n=1; n<=Ntrials; n++)
    { 
      int Ntmp_net_explained=0;
     
      // Permute effect_dir, perturb_response and perturb_conf together.
      for (i=0; i<=(Nperturb_responses+Ninsig_perturb_responses-1); i++)
	{
	  (randpairs+i)->i=i; j=rand();
	  (randpairs+i)->s=(double)j;
	}
      qsort(randpairs,Nperturb_responses+Ninsig_perturb_responses,sizeof(struct pair),(* pair_cmp));

      
      for (i=0; i<=(Nperturb_responses+Ninsig_perturb_responses-1); i++)
	{
	  (tmp_responses+i)->effect_dir=(joint_responses+(randpairs+i)->i)->effect_dir;
	  (tmp_responses+i)->perturb_response=(joint_responses+(randpairs+i)->i)->perturb_response;
	  (tmp_responses+i)->perturb_conf=(joint_responses+(randpairs+i)->i)->perturb_conf;
	  (tmp_responses+i)->explained=(joint_responses+(randpairs+i)->i)->explained;
	}

      // Count the net number of explained responses.
      for (i=0; i<=(Nperturb_responses+Ninsig_perturb_responses-1); i++)
	{
	  int ind=-1;

	  j=0;
	  while ((j<=(Npredict_responses-1))&&(ind==-1))
	    {
	      int flag2=1;
	      k=0;
	      while ((k<=((predict_responses+j)->Nstimuli-1))&&(flag2==1))
		{
		  if ((*((predict_responses+j)->stim_type+k)!=*((tmp_responses+i)->stim_type+k))||(*((predict_responses+j)->stim_dir+k)!=*((tmp_responses+i)->stim_dir+k))||(*((predict_responses+j)->stim_ind+k)!=*((tmp_responses+i)->stim_ind+k)))		  
		    flag2=0;
		  k++;
		}
	      if ((flag2==1)&&((predict_responses+j)->effect_ind==(tmp_responses+i)->effect_ind)&&((predict_responses+j)->effect_type==(tmp_responses+i)->effect_type))
		ind=j;
	      j++;
	    }

       
	  // If the hypothetical response is significant, and prediction is significant, then Ntmp_net_explained+-1.
	  if (((tmp_responses+i)->effect_dir!=0)&&(ind>=0)&&(((predict_responses+ind)->effect_dir==+1)||((predict_responses+ind)->effect_dir==-1)))
	    {
	      if ((tmp_responses+i)->effect_dir==(predict_responses+ind)->effect_dir)
		Ntmp_net_explained+=1;
	      else if ((tmp_responses+i)->effect_dir==((-1)*(predict_responses+ind)->effect_dir))
		Ntmp_net_explained-=1;
	    }

	  // If the hypothetical response is insignificant, and prediction is insignificant, then then Ntmp_net_explained+1.
	  else if (((tmp_responses+i)->effect_dir==0)&&(ind==-1))
	    Ntmp_net_explained+=1;
	  
	  // If the hypothetical response is insignificant, and prediction is significant and unambiguous, then Ntmp_net_explained-1.
	  else if (((tmp_responses+i)->effect_dir==0)&&(ind>=0)&&(((predict_responses+ind)->effect_dir==+1)||((predict_responses+ind)->effect_dir==-1)))
	    Ntmp_net_explained-=1;

	  // If the hypothetical response is insignificant, and prediction is ambiguous, then Ntmp_net_explained+1.
	  else if (((tmp_responses+i)->effect_dir==0)&&(ind>=0)&&((predict_responses+ind)->effect_dir==2))
	    Ntmp_net_explained+=1;

	}

      //if (Ntmp_net_explained>=Nnet_explained)
      if (Ntmp_net_explained>=(Nnet_explained-10))
	pval+=1.0;
    }

  
  pval/=(double)Ntrials;

  *pval1=pval;


  // Fix the significant responses explained or contradicted by pure metabolic pathways.  Perform permutations again.
  isfixed=malloc(sizeof(int)*(Nperturb_responses+Ninsig_perturb_responses));
  for (i=0; i<=(Nperturb_responses+Ninsig_perturb_responses-1); i++)
    *(isfixed+i)=0;
  
  for (i=0; i<=(Nperturb_responses-1); i++)
    if ((((joint_responses+i)->explained==1)&&(*(explained_types+i)==1))||(((joint_responses+i)->explained==-1)&&(*(explained_types+i)==-1)))
      *(isfixed+i)=1;
      
  Nremained=0; remained2joint=malloc(sizeof(int)*(Nperturb_responses+Ninsig_perturb_responses));
  for (i=0; i<=(Nperturb_responses-1); i++)
    {
      if (*(isfixed+i)==0)
	{
	  Nremained++; *(remained2joint+Nremained-1)=i;
	}
    }

  // Debug
  k=0;
  for (i=0; i<=(Nperturb_responses-1); i++)
    if ((((joint_responses+i)->explained==1)&&(*(explained_types+i)==1))||(((joint_responses+i)->explained==-1)&&(*(explained_types+i)==-1)))
      k++;
  //printf("k=%d\n",k);
  for (i=0; i<=(Ninsig_perturb_responses-1); i++)
    *(isfixed+i+Nperturb_responses)=1;


  randpairs=realloc(randpairs,sizeof(struct pair)*Nremained);

  for (n=1; n<=Ntrials; n++)
    { 
      int Ntmp_net_explained=0;
     
      // Permute effect_dir, perturb_response and perturb_conf together.
      for (i=0; i<=(Nremained-1); i++)
	{
	  (randpairs+i)->i=i; j=rand();
	  (randpairs+i)->s=(double)j;
	}
      qsort(randpairs,Nremained,sizeof(struct pair),(* pair_cmp));

      
      for (i=0; i<=(Nperturb_responses+Ninsig_perturb_responses-1); i++)
	{
	  (tmp_responses+i)->effect_dir=(joint_responses+i)->effect_dir;
	  (tmp_responses+i)->perturb_response=(joint_responses+i)->perturb_response;
	  (tmp_responses+i)->perturb_conf=(joint_responses+i)->perturb_conf;
	  (tmp_responses+i)->explained=(joint_responses+i)->explained;
	}
      
      for (i=0; i<=(Nremained-1); i++)
	{	  
	  (tmp_responses+*(remained2joint+i))->effect_dir=(joint_responses+*(remained2joint+(randpairs+i)->i))->effect_dir;
	  (tmp_responses+*(remained2joint+i))->perturb_response=(joint_responses+*(remained2joint+(randpairs+i)->i))->perturb_response;
	  (tmp_responses+*(remained2joint+i))->perturb_conf=(joint_responses+*(remained2joint+(randpairs+i)->i))->perturb_conf;
	  (tmp_responses+*(remained2joint+i))->explained=(joint_responses+*(remained2joint+(randpairs+i)->i))->explained;
	}
      

      // Count the net number of explained responses.
      for (i=0; i<=(Nperturb_responses+Ninsig_perturb_responses-1); i++)
	{
	  int ind=-1;

	  j=0;
	  while ((j<=(Npredict_responses-1))&&(ind==-1))
	    {
	      int flag2=1;
	      k=0;
	      while ((k<=((predict_responses+j)->Nstimuli-1))&&(flag2==1))
		{
		  if ((*((predict_responses+j)->stim_type+k)!=*((tmp_responses+i)->stim_type+k))||(*((predict_responses+j)->stim_dir+k)!=*((tmp_responses+i)->stim_dir+k))||(*((predict_responses+j)->stim_ind+k)!=*((tmp_responses+i)->stim_ind+k)))		  
		    flag2=0;
		  k++;
		}
	      if ((flag2==1)&&((predict_responses+j)->effect_ind==(tmp_responses+i)->effect_ind)&&((predict_responses+j)->effect_type==(tmp_responses+i)->effect_type))
		ind=j;
	      j++;
	    }

       
	  // If the hypothetical response is significant, and prediction is significant, then Ntmp_net_explained+-1.
	  if (((tmp_responses+i)->effect_dir!=0)&&(ind>=0)&&(((predict_responses+ind)->effect_dir==+1)||((predict_responses+ind)->effect_dir==-1)))
	    {
	      if ((tmp_responses+i)->effect_dir==(predict_responses+ind)->effect_dir)
		Ntmp_net_explained+=1;
	      else if ((tmp_responses+i)->effect_dir==((-1)*(predict_responses+ind)->effect_dir))
		Ntmp_net_explained-=1;
	    }

	  // If the hypothetical response is insignificant, and prediction is insignificant, then then Ntmp_net_explained+1.
	  else if (((tmp_responses+i)->effect_dir==0)&&(ind==-1))
	    {
	      Ntmp_net_explained+=1;
	    }

	  // If the hypothetical response is insignificant, and prediction is significant and unambiguous, then Ntmp_net_explained-1.
	  else if (((tmp_responses+i)->effect_dir==0)&&(ind>=0)&&(((predict_responses+ind)->effect_dir==+1)||((predict_responses+ind)->effect_dir==-1)))
	    {
	      Ntmp_net_explained-=1;
	    }


	  // If the hypothetical response is insignificant, and prediction is ambiguous, then Ntmp_net_explained+1.
	  else if (((tmp_responses+i)->effect_dir==0)&&(ind>=0)&&((predict_responses+ind)->effect_dir==2))
	    {
	      Ntmp_net_explained+=1;
	    }

	}

      if (Ntmp_net_explained>=Nnet_explained)
      //if (Ntmp_net_explained>=(Nnet_explained-10))
	pval+=1.0;      
    }

  
  pval/=(double)Ntrials;

  *pval2=pval;


  free(tp); free(randpairs); free(remained2joint); free(isfixed);
  for (i=0; i<=(Nperturb_responses+Ninsig_perturb_responses-1); i++)
    {
      free((tmp_responses+i)->stim_type);
      free((tmp_responses+i)->stim_dir);
      free((tmp_responses+i)->stim_ind);
      free((tmp_responses+i)->bkgnd_type);
      free((tmp_responses+i)->bkgnd_dir);
      free((tmp_responses+i)->bkgnd_ind);
      free((joint_responses+i)->stim_type);
      free((joint_responses+i)->stim_dir);
      free((joint_responses+i)->stim_ind);
      free((joint_responses+i)->bkgnd_type);
      free((joint_responses+i)->bkgnd_dir);
      free((joint_responses+i)->bkgnd_ind);
    }
  free(tmp_responses); free(joint_responses);


  // Debug
  printf("Ntotal=%d, Nremained=%d, pval1=%e, pval2=%e\n",Nperturb_responses+Ninsig_perturb_responses,Nremained,*pval1,*pval2);

  return;
}
