# Supplementary material for: A joint model of regulatory and metabolic networks
Source: BMC Bioinformatics. 2006 Jul 4;7:332. doi: 10.1186/1471-2105-7-332 (PMC1559649; doi:10.1186/1471-2105-7-332)
Supplement: Additional file 15 — The source codes of the model inference programs. [file 1471-2105-7-332-S15.zip › fac_graph_utility1.c]

// Utility functions of factor graph operations.
// Inferring configurations.

# include <stdio.h>
# include <stdlib.h>
# include <string.h>
# include <math.h>
# include <time.h>
# include "../include/network.h"
# include "../include/facgraph.h"
# define MAXLINEWIDTH 1000
# define GENENAMELENGTH 9
# define INFINITY 1e10
# define max(i,j) (i>j ? i : j)
# define min(i,j) (i<j ? i : j)
# define BLOCKSIZE 1000


void generate_all_MAP_configs(struct joint_network *joint_net, int Nmetabolites, struct metabolite *metabolites, int Nreactions, struct reaction *reactions, int Nenzymes, struct enzyme *enzymes, int Nregulators, struct regulator *regulators, int Ngenes, struct gene *genes, int Noperons, struct operon *operons, int Nfluxes, struct flux *fluxes, int Nperturb_responses, struct perturb_effect *perturb_responses, struct perturb_flux_prediction *perturb_fluxes_predict, int Njoint_paths, struct joint_network_path *joint_paths, int *degmodelpint, int *fgraphpnt);
void recurse_fixval(struct confignode *configtree, struct facgraph *fgraph, int Nmaxmsgs, struct message *maxmsg, int Nmaxbeliefs, struct potential *maxbelief, int *isolated, struct joint_network *joint_net, int fixind, int fixval);
int * degeneratemaxval(struct potential *pot, int *Ndegs);
void maxsumproduct(struct facgraph *fgraph, struct message *msg, int *fixedvals, struct potential *belief, int mode, int updatemode);
int net_predict_effect(struct joint_network *joint_net, struct joint_network_path *joint_path, int Nperturb_fluxes_predict, struct perturb_flux_prediction *perturb_fluxes_predict, int Nmetabolites, int Nenzymes);
extern struct facgraph * construct_joint_net_fac_graph1(struct joint_network *joint_net, int Nmetabolites, struct metabolite *metabolites, int Nreactions, struct reaction *reactions, int Nenzymes, struct enzyme *enzymes, int Nregulators, struct regulator *regulators, int Ngenes, struct gene *genes, int Noperons, struct operon *operons, int Nfluxes, struct flux *fluxes, int Nperturb_responses, struct perturb_effect *perturb_responses, int Nperturb_fluxes_predict, struct perturb_flux_prediction *perturb_fluxes_predict, int Njoint_paths, struct joint_network_path *joint_paths);
extern struct facgraph * construct_joint_net_fac_graph2(struct joint_network *joint_net, int Nmetabolites, struct metabolite *metabolites, int Nreactions, struct reaction *reactions, int Nenzymes, struct enzyme *enzymes, int Nregulators, struct regulator *regulators, int Ngenes, struct gene *genes, int Noperons, struct operon *operons, int Nfluxes, struct flux *fluxes, int Nperturb_responses, struct perturb_effect *perturb_responses, int Nperturb_fluxes_predict, struct perturb_flux_prediction *perturb_fluxes_predict, int Njoint_paths, struct joint_network_path *joint_paths);
extern int inlist(int Nv, int *v, int target);
extern int inlistind(int Nv, int *v, int target);
extern struct message * initialmsg(struct facgraph *fgraph);
extern struct potential * initialbelief(struct facgraph *fgraph);
extern void initial_value_message(int Nmsgs, struct message *msgs);
extern void initial_value_belief(int Nbeliefs, struct potential *beliefs);
extern void clear_belief(int Nbeliefs, struct potential *beliefs);
extern void clear_message(int Nmsgs, struct message *msg);
extern void copypotential(struct potential *phi2, struct potential *phi1);
extern void maxmarginal1(struct facgraph *fgraph, int factorind, int varind, int Nneighbors, int *msginds, struct message *msg, struct potential *phi);
extern void maxmarginal1_2(struct facgraph *fgraph, int factorind, int varind, int Nneighbors, int *msginds, struct message *msg, struct potential *phi);

extern void maxmarginal2(struct facgraph *fgraph, int factorind, int varind, int Nneighbors, int *msginds, struct message *msg, int functype, struct potential *phi);
extern void maxmarginal3(struct facgraph *fgraph, int factorind, int varind, int Nneighbors, int *msginds, struct message *msg, int functype, struct potential *phi);
extern void maxmarginal4(struct facgraph *fgraph, int factorind, int varind, int Nneighbors, int *msginds, struct message *msg, int ftype, struct potential *phi);
extern void maxmarginal5(struct facgraph *fgraph, int factorind, int varind, int Nneighbors, int *msginds, struct message *msg, struct potential *phi);
extern void potentialproduct(struct potential *phi1, struct potential *phi2);
extern void maximizepotential(struct potential *phi, int varind);
extern struct model_configuration * initial_model_configuration(struct facgraph *fgraph, struct joint_network *joint_net, int Npaths, int Nperturb_responses);

//extern void maxmarginal1_3(struct facgraph *fgraph, int factorind, int varind, int Nneighbors, int *msginds, struct message *msg, struct potential *phi, int deb);


extern double err_tolerance;
static int indcnt=0;


// Find the degenerate optimal config values of a single variable.
// Choose all values which have config probs within the error tolerance interval.

int * degeneratemaxval(struct potential *pot, int *Ndegs)
{
  int i, j, k, Nv=0, *v;
  double val, sumval, maxval=-1;

  // Normalize the belief function.
  sumval=0; v=malloc(sizeof(int)*pot->Nconfigs);
  for (i=0; i<=(pot->Nconfigs-1); i++)
    sumval+=*((pot->probs+i));
  for (i=0; i<=(pot->Nconfigs-1); i++)
    if ((val=*(pot->probs+i)/sumval)>maxval)
      maxval=val;
  if (maxval>=0)
    {
      for (i=0; i<=(pot->Nconfigs-1); i++)
	{
	  if ((maxval-(val=*(pot->probs+i)/sumval))<err_tolerance)
	    {
	      Nv++; *(v+Nv-1)=i;
	    }
	}
    }
  else
    Nv=0;

  *Ndegs=Nv;

  return v;

}


// Max and sum product algorithms.
// mode=0: maximization, mode=1: marginalization.
// updatemode=0: regular update, updatemode=1: update messages going to response nodes only.
// Try apply the iterations until the values converge.

void maxsumproduct(struct facgraph *fgraph, struct message *msg, int *fixedvals, struct potential *belief, int mode, int updatemode)
{
  int i, j, k, l, n=0, *fixedmsg, **adjmsg;
  int Nsteps, terminate, flag, *containy, Nstarty=fgraph->Nvars;
  struct message *tmpmsg;
  int *isinitialized, **msgfromvar, **msgtovar, **msgfromfac, **msgtofac;

  
  // If a variable x is fixed, then the messages going out of x are fixed, i.e. they are not updated according to belief propagation.  

  fixedmsg=malloc(sizeof(int)*fgraph->Ne*2);
  for (i=0; i<=(fgraph->Ne*2-1); i++)
    {
      if (((msg+i)->dir==0)&&(*(fixedvals+(msg+i)->from)>=0))	
	*(fixedmsg+i)=1;
      else
	*(fixedmsg+i)=0;
    }
  tmpmsg=initialmsg(fgraph);

  
  // Linear time algorithm to identify neighbors.
  msgfromvar=malloc(sizeof(int)*fgraph->Nvars);
  msgtovar=malloc(sizeof(int)*fgraph->Nvars);
  msgfromfac=malloc(sizeof(int)*fgraph->Nfactors);
  msgtofac=malloc(sizeof(int)*fgraph->Nfactors);
  for (i=0; i<=(fgraph->Nvars-1); i++)
    {
      *(msgfromvar+i)=malloc(sizeof(int));
      **(msgfromvar+i)=0;
      *(msgtovar+i)=malloc(sizeof(int));
      **(msgtovar+i)=0;
    }
  for (i=0; i<=(fgraph->Nfactors-1); i++)
    {
      *(msgfromfac+i)=malloc(sizeof(int));
      **(msgfromfac+i)=0;
      *(msgtofac+i)=malloc(sizeof(int));
      **(msgtofac+i)=0;
    }
  
  for (i=0; i<=(fgraph->Ne*2-1); i++)
    {
      if ((msg+i)->dir==0)
	{
	  **(msgfromvar+(msg+i)->from)+=1;
	  *(msgfromvar+(msg+i)->from)=realloc(*(msgfromvar+(msg+i)->from),sizeof(int)*(**(msgfromvar+(msg+i)->from)+1));
	  *(*(msgfromvar+(msg+i)->from)+**(msgfromvar+(msg+i)->from))=i;
	  **(msgtofac+(msg+i)->to)+=1;
	  *(msgtofac+(msg+i)->to)=realloc(*(msgtofac+(msg+i)->to),sizeof(int)*(**(msgtofac+(msg+i)->to)+1));
	  *(*(msgtofac+(msg+i)->to)+**(msgtofac+(msg+i)->to))=i;
	}
      else if ((msg+i)->dir==1)
	{
	  **(msgfromfac+(msg+i)->from)+=1;
	  *(msgfromfac+(msg+i)->from)=realloc(*(msgfromfac+(msg+i)->from),sizeof(int)*(**(msgfromfac+(msg+i)->from)+1));
	  *(*(msgfromfac+(msg+i)->from)+**(msgfromfac+(msg+i)->from))=i;
	  **(msgtovar+(msg+i)->to)+=1;
	  *(msgtovar+(msg+i)->to)=realloc(*(msgtovar+(msg+i)->to),sizeof(int)*(**(msgtovar+(msg+i)->to)+1));
	  *(*(msgtovar+(msg+i)->to)+**(msgtovar+(msg+i)->to))=i;
	}
    }

  
  adjmsg=malloc(sizeof(int)*fgraph->Ne*2);
  for (i=0; i<=(fgraph->Ne*2-1); i++)
    {
      *(adjmsg+i)=malloc(sizeof(int));
      **(adjmsg+i)=0;
    }
  for (i=0; i<=(fgraph->Nvars-1); i++)
    {
      for (j=1; j<=**(msgfromvar+i); j++)
	{
	  for (k=1; k<=**(msgtovar+i); k++)
	    {
	      if ((msg+*(*(msgfromvar+i)+j))->to!=(msg+*(*(msgtovar+i)+k))->from)
		{
		  **(adjmsg+*(*(msgfromvar+i)+j))+=1;
		  *(adjmsg+*(*(msgfromvar+i)+j))=realloc(*(adjmsg+*(*(msgfromvar+i)+j)),sizeof(int)*(**(adjmsg+*(*(msgfromvar+i)+j))+1));
		  *(*(adjmsg+*(*(msgfromvar+i)+j))+**(adjmsg+*(*(msgfromvar+i)+j)))=*(*(msgtovar+i)+k);
		}
	    }
	}
    }
  for (i=0; i<=(fgraph->Nfactors-1); i++)
    {
      for (j=1; j<=**(msgfromfac+i); j++)
	{
	  for (k=1; k<=**(msgtofac+i); k++)
	    {
	      if ((msg+*(*(msgfromfac+i)+j))->to!=(msg+*(*(msgtofac+i)+k))->from)
		{
		  **(adjmsg+*(*(msgfromfac+i)+j))+=1;
		  *(adjmsg+*(*(msgfromfac+i)+j))=realloc(*(adjmsg+*(*(msgfromfac+i)+j)),sizeof(int)*(**(adjmsg+*(*(msgfromfac+i)+j))+1));
		  *(*(adjmsg+*(*(msgfromfac+i)+j))+**(adjmsg+*(*(msgfromfac+i)+j)))=*(*(msgtofac+i)+k);
		}
	    }
	}
    }
  
  for (i=0; i<=(fgraph->Nvars-1); i++)
    {
      free(*(msgfromvar+i)); free(*(msgtovar+i));
    }
  for (i=0; i<=(fgraph->Nfactors-1); i++)
    {
      free(*(msgfromfac+i)); free(*(msgtofac+i));
    }
  free(msgfromvar); free(msgtovar); free(msgfromfac); free(msgtofac);

  
  // Fix the messages from fixed variables to factors.
  for (i=0; i<=(fgraph->Ne*2-1); i++)
    {
      if (((msg+i)->dir==0)&&(*(fixedmsg+i)!=0))
	{
	  // If updatemode=0, then update all messages and store the outcomes in tmpmsg.
	  if (updatemode==0)
	    {	
	      int ind=(msg+i)->from;
	      for (j=0; j<=((tmpmsg+i)->phi->Nconfigs-1); j++)
		*((tmpmsg+i)->phi->probs+j)=0.0;
	      *((tmpmsg+i)->phi->probs+*(fixedvals+ind))=1.0;
	    }
	}
    }


  
  // Perform iterations until the configuration converges.
  terminate=0; n=0;

  
  while (terminate==0)
    {           
      // Copy msg to tmpmsg.
      // Needed only when updatemode=0.
      if (updatemode==0)
	{
	  for (i=0; i<=(fgraph->Ne*2-1); i++)
	    copypotential((tmpmsg+i)->phi,(msg+i)->phi);
	}      
      
      
      // The updated message collects the previous message coming to the from node (except the inverse updated message).
      for (i=0; i<=(fgraph->Ne*2-1); i++)
	{
	  double val;

	  // A variable to function message is the product of all incoming messages.
	  // If the value of the variable is fixed, then the message is the fixed potential function.

	  
	  if (((msg+i)->dir==0)&&(*(fixedmsg+i)==0))
	    {	     
	      // If updatemode=0, then update all messages and store the outcomes in tmpmsg.
	      if (updatemode==0)
		{		  
		  for (j=0; j<=((tmpmsg+i)->phi->Nconfigs-1); j++)
		    *((tmpmsg+i)->phi->probs+j)=1.0;		  
		  
		  for (l=1; l<=**(adjmsg+i); l++)
		    {
		      j=*(*(adjmsg+i)+l);		      
		      if (((msg+j)->to==(msg+i)->from)&&((msg+j)->from!=(msg+i)->to))
			potentialproduct((tmpmsg+i)->phi,(msg+j)->phi);
		    }
		  	       		 
		  // Normalize tmpmsg.  Otherwise marginalizepotential5 won't work.
		  val=0;
		  for (j=0; j<=((tmpmsg+i)->phi->Nconfigs-1); j++)
		    val+=*((tmpmsg+i)->phi->probs+j);
		  for (j=0; j<=((tmpmsg+i)->phi->Nconfigs-1); j++)
		    *((tmpmsg+i)->phi->probs+j)/=val;		    
		}
	    }
	  

	  // A function to variable message is the maximization or summation of the product of incoming messages and the function.
	  // Don't have to input messages to fixed variables.
	  else if (((msg+i)->dir==1)&&(*(fixedmsg+i)==0)&&(updatemode==0))
	    {
	      struct potential *lphi;		  
	      int Nmsgs=0, *msginds, ftype, Nregedges=0;

	      lphi=malloc(sizeof(struct potential));
	      lphi->Nvars=1; lphi->varinds=malloc(sizeof(int));
	      *(lphi->varinds)=(msg+i)->to;
	      lphi->Nstates=malloc(sizeof(int));
	      *(lphi->Nstates)=*((msg+i)->phi->Nstates);
	      lphi->Nconfigs=(msg+i)->phi->Nconfigs;
	      lphi->probs=malloc(sizeof(double)*lphi->Nconfigs);
	      
	      // Find incident messages (except the reverse of the outgoing message).
	      Nmsgs=0; msginds=malloc(sizeof(int));
	      for (j=1; j<=**(adjmsg+i); j++)
		{
		  k=*(*(adjmsg+i)+j);
		  if (((msg+k)->to==(msg+i)->from)&&((msg+k)->from!=(msg+i)->to)&&(updatemode==0))
		    {
		      Nmsgs++; msginds=realloc(msginds,sizeof(int)*Nmsgs);
		      *(msginds+Nmsgs-1)=k;
		    }
		}

	      ftype=(fgraph->facnodes+(msg+i)->from)->type;
	      Nregedges=(fgraph->facnodes+(msg+i)->from)->Nregedges;

	      
	      // Apply maximization.
	      if (mode==0)
		{		  
		  // Calculate the maximization according to different types of potential functions.
		  // SINGLEPATHEXPLAIN.
		  //if (ftype==SINGLEPATHEXPLAIN)
		  //maxmarginal1(fgraph,(msg+i)->from,(msg+i)->to,Nmsgs,msginds,msg,lphi);

		  // SINGLEPATHEXPLAIN, the path contains regulatory part.
		  if ((ftype==SINGLEPATHEXPLAIN)&&(Nregedges>0))
		    maxmarginal1(fgraph,(msg+i)->from,(msg+i)->to,Nmsgs,msginds,msg,lphi);
		  
		  // SINGLEPATHEXPLAIN, the path contains no regulatory part.
		  else if ((ftype==SINGLEPATHEXPLAIN)&&(Nregedges==0))
		    {
		      maxmarginal1_2(fgraph,(msg+i)->from,(msg+i)->to,Nmsgs,msginds,msg,lphi);		 		     
		    }
		  
	     
		  // PATHSELCOMB.
		  else if (ftype==PATHSELCOMB)
		    maxmarginal2(fgraph,(msg+i)->from,(msg+i)->to,Nmsgs,msginds,msg,ftype,lphi);
		  
		  // COMPLEMENTARYCOMB.
		  else if (ftype==COMPLEMENTARYPATHSELCOMB)
		    maxmarginal2(fgraph,(msg+i)->from,(msg+i)->to,Nmsgs,msginds,msg,ftype,lphi);
		  
		  
		  // HYPERPATHSELCOMB.
		  //else if (ftype==NECESSARYHYPERPATHSELCOMB)
		  else if (ftype==HYPERPATHSELCOMB)
		    maxmarginal3(fgraph,(msg+i)->from,(msg+i)->to,Nmsgs,msginds,msg,ftype,lphi);		  
		  // COMPLEMENTARYHYPERPATHSELCOMB.
		  else if (ftype==COMPLEMENTARYHYPERPATHSELCOMB)
		    maxmarginal3(fgraph,(msg+i)->from,(msg+i)->to,Nmsgs,msginds,msg,ftype,lphi);		  
		  // OPERONCONSTRAINT.
		  else if (ftype==OPERONCONSTRAINT)
		    maxmarginal4(fgraph,(msg+i)->from,(msg+i)->to,Nmsgs,msginds,msg,ftype,lphi);		
		  // PARSIMONYCONSTRAINT.
		  else if (ftype==PARSIMONYCONSTRAINT)
		    maxmarginal4(fgraph,(msg+i)->from,(msg+i)->to,Nmsgs,msginds,msg,ftype,lphi);		  
		  // MEASUREMENT.
		  else if (ftype==MEASUREMENT)
		    maxmarginal5(fgraph,(msg+i)->from,(msg+i)->to,Nmsgs,msginds,msg,lphi); 
		  		  
		}		
	      

	      // If updatemode=0, then copy it to tmpmsg, otherwise copy it to msg.
	      if (updatemode==0)
		copypotential((tmpmsg+i)->phi,lphi);
	      else
		copypotential((msg+i)->phi,lphi);

	      
	      free(lphi->varinds); free(lphi->probs); free(lphi->Nstates);
	      free(lphi); free(msginds);
	       
	    }
	}
    
      // Terminate the iteration if all messages are converged.
      if (updatemode==0)
	{
	  flag=0; i=0;
	  while ((i<=(fgraph->Ne*2-1))&&(flag==0))
	    {
	      j=0;
	      while ((j<=(msg+i)->phi->Nconfigs-1)&&(flag==0))
		{
		  double val=*((msg+i)->phi->probs+j)-*((tmpmsg+i)->phi->probs+j);		  
		  if (fabs(val)>err_tolerance)
		    flag=1;
		  
		  j++;
		}
	      i++;
	    }
	  if (flag==0)
	    terminate=1;
	}

      
      // Copy the tmpmsg to msg.  If there is one message which does not have repeated terms, then keep on updating.  Only needed when updatemode=0.
      if (updatemode==0)
	{
	  for (i=0; i<=(fgraph->Ne*2-1); i++)
	    copypotential((msg+i)->phi,(tmpmsg+i)->phi);
      	}

      n++;
    }
  

    
  // Update non-output response variables.
  // Multiply each message going to var node.
  // The fixed variables have deterministic beliefs.
  for (i=0; i<=(fgraph->Ne*2-1); i++)
    if (((msg+i)->dir==1)&&((msg+i)->to<Nstarty))
      potentialproduct(belief+(msg+i)->to,(msg+i)->phi);
  for (i=0; i<=(fgraph->Nvars-1); i++)
    {
      if (*(fixedvals+i)>=0)
	{
	  for (j=0; j<=((belief+i)->Nconfigs-1); j++)
	    *((belief+i)->probs+j)=0.0;
	  *((belief+i)->probs+*(fixedvals+i))=1.0;
	}
    }  

  if (updatemode==0)
    clear_message(fgraph->Ne*2,tmpmsg);

  for (i=0; i<=(fgraph->Ne*2-1); i++)
    free(*(adjmsg+i));
  free(adjmsg);
  free(fixedmsg);
  
  
  return;
}


// Generate a predicted effect of a positive perturbation along the known parts of a pathway.
// The known part of a pathway includes (metabolite,flux), (flux,metabolite), (enzyme,flux), (gene,enzyme), (gene,regulator), (operon,gene) edges.
// (gene,enzyme), (gene,regulator), (operon,gene) edges have trivial positive predictions.
// (metabolite,flux), (enzyme,flux), (flux,metabolite) edges follow from flux prediction.
// Note: allow the perturbation effect to traverse against the metabolic pathway.

int net_predict_effect(struct joint_network *joint_net, struct joint_network_path *joint_path, int Nperturb_fluxes_predict, struct perturb_flux_prediction *perturb_fluxes_predict, int Nmetabolites, int Nenzymes)
{
  int i, j, k, Nsegments, **segments, startsegment=1, *segmentpredict;
  int neteffect=1;

  // Extract the purely metabolic parts of the pathway.
  // Consecutive edges of types (metabolite,flux), (flux,metabolite), (enzyme,flux).
  Nsegments=0; segments=malloc(sizeof(int));
  for (i=0; i<=(joint_path->Nedges-1); i++)
    {
      int edgeind=*(joint_path->edges+i);
      int node1=(joint_net->edges+edgeind)->from;
      int node2=(joint_net->edges+edgeind)->to;
      
      if (((*(joint_net->types+node1)==METABOLITE)&&(*(joint_net->types+node2)==FLUX))||((*(joint_net->types+node1)==ENZYME)&&(*(joint_net->types+node2)==FLUX))||((*(joint_net->types+node1)==FLUX)&&(*(joint_net->types+node2)==METABOLITE)))
	{
	  if (startsegment==1)
	    {
	      Nsegments++; segments=realloc(segments,sizeof(int)*Nsegments);
	      *(segments+Nsegments-1)=malloc(sizeof(int)*2);
	      **(segments+Nsegments-1)=1; 
	      *(*(segments+Nsegments-1)+1)=edgeind;
	      startsegment=0;
	    }
	  else if (startsegment==0)
	    {
	      **(segments+Nsegments-1)+=1;
	      *(segments+Nsegments-1)=realloc(*(segments+Nsegments-1),sizeof(int)*(1+**(segments+Nsegments-1)));
	      *(*(segments+Nsegments-1)+**(segments+Nsegments-1))=edgeind;
	    }
	}
      else
	{
	  startsegment=1;
	}     
    }

  // Return +1 if the path contains no non-trivial segments.
  if (Nsegments==0)
    {
      free(segments);
      return 1;
    }

  // Apply a positive perturbation to each segment and find the predicted changes.
  segmentpredict=malloc(sizeof(int)*Nsegments);
  for (i=0; i<=(Nsegments-1); i++)
    {
      int edgeind, source, dest;
      
      edgeind=*(*(segments+i)+1); 
      source=(joint_net->edges+edgeind)->from;
      edgeind=*(*(segments+i)+**(segments+i)); 
      dest=(joint_net->edges+edgeind)->to;

      if (*(joint_net->types+source)==METABOLITE)
	{
	  int metaboliteind, fluxind, effect=1, ind=-1;
	  metaboliteind=*(joint_net->node2metabolite+source);
	  // Check if the direction of the last edge is inverted.
	  fluxind=*(joint_net->node2flux+dest);
	  if (fluxind<0)
	    fluxind=*(joint_net->node2flux+(joint_net->edges+edgeind)->from);

	  if ((ind=inlistind((perturb_fluxes_predict+Nmetabolites+metaboliteind)->Nfluxes,(perturb_fluxes_predict+Nmetabolites+metaboliteind)->fluxinds,fluxind))>=0)
	    effect=*((perturb_fluxes_predict+Nmetabolites+metaboliteind)->responses+ind);
	  //effect=*((perturb_fluxes_predict+Nmetabolites+metaboliteind)->responses+fluxind);
	  *(segmentpredict+i)=effect;
	}
      else if (*(joint_net->types+source)==FLUX)
	{
	  int source2=(joint_net->edges+edgeind)->to;

	  // Check if the direction of the first edge is inverted.
	  if (*(joint_net->types+source2)==METABOLITE)
	    {
	      int metaboliteind, fluxind, effect=1, ind=-1;

	      metaboliteind=*(joint_net->node2metabolite+source2);
	      fluxind=*(joint_net->node2flux+dest);
	      if (fluxind<0)
		fluxind=*(joint_net->node2flux+(joint_net->edges+edgeind)->from);
	      if ((ind=inlistind((perturb_fluxes_predict+Nmetabolites+metaboliteind)->Nfluxes,(perturb_fluxes_predict+Nmetabolites+metaboliteind)->fluxinds,fluxind))>=0)
		effect=*((perturb_fluxes_predict+Nmetabolites+metaboliteind)->responses+ind);
	      //effect=*((perturb_fluxes_predict+Nmetabolites+metaboliteind)->responses+fluxind);
	      *(segmentpredict+i)=effect;
	    }
	  else
	    *(segmentpredict+i)=1;
	}
      else if (*(joint_net->types+source)==ENZYME)
	{
	  int enzymeind, fluxind, effect=1, ind=-1;

	  enzymeind=*(joint_net->node2enzyme+source);
	  // Check if the direction of the last edge is inverted.
	  fluxind=*(joint_net->node2flux+dest);
	  if (fluxind<0)
	    fluxind=*(joint_net->node2flux+(joint_net->edges+edgeind)->from);
	  if ((ind=inlistind((perturb_fluxes_predict+Nmetabolites*2+Nenzymes+enzymeind)->Nfluxes,(perturb_fluxes_predict+Nmetabolites*2+Nenzymes+enzymeind)->fluxinds,fluxind))>=0)
	    effect=*((perturb_fluxes_predict+Nmetabolites*2+Nenzymes+enzymeind)->responses+ind);
	  //effect=*((perturb_fluxes_predict+Nmetabolites*2+Nenzymes+enzymeind)->responses+fluxind);
	  *(segmentpredict+i)=effect;
	}
    }

  neteffect=1;
  for (i=0; i<=(Nsegments-1); i++)
    neteffect*=*(segmentpredict+i);

  for (i=0; i<=(Nsegments-1); i++)
    free(*(segments+i));
  free(segmentpredict);
  
  return neteffect;

}
