# Supplementary material for: A joint model of regulatory and metabolic networks
Source: BMC Bioinformatics. 2006 Jul 4;7:332. doi: 10.1186/1471-2105-7-332 (PMC1559649; doi:10.1186/1471-2105-7-332)
Supplement: Additional file 15 — The source codes of the model inference programs. [file 1471-2105-7-332-S15.zip › fac_graph_utility2.c]

// Utility functions of factor graph operations.
// Functions of computing max-marginals of different potential functions.
// Explain perturbation effects with degenerate MAP configurations.

# include <stdio.h>
# include <stdlib.h>
# include <string.h>
# include <math.h>
# include <time.h>
# include "../include/network.h"
# include "../include/facgraph.h"
# define MAXLINEWIDTH 1000
# define GENENAMELENGTH 9
# define INFINITY 1e10
# define max(i,j) (i>j ? i : j)
# define min(i,j) (i<j ? i : j)
# define BLOCKSIZE 1000
# define max(i,j) (i>j ? i : j)
# define min(i,j) (i<j ? i : j)


extern void copypotential(struct potential *phi2, struct potential *phi1);
extern long config2number2(int Nvars, int *Nstates, int *configuration);
extern int * degeneratemaxval(struct potential *pot, int *Ndegs);
extern void clear_belief(int Nbeliefs, struct potential *beliefs);

void maxmarginal1(struct facgraph *fgraph, int factorind, int varind, int Nneighbors, int *msginds, struct message *msg, struct potential *phi);
void maxmarginal1_2(struct facgraph *fgraph, int factorind, int varind, int Nneighbors, int *msginds, struct message *msg, struct potential *phi);
void maxmarginal2(struct facgraph *fgraph, int factorind, int varind, int Nneighbors, int *msginds, struct message *msg, int functype, struct potential *phi);
void maxmarginal3(struct facgraph *fgraph, int factorind, int varind, int Nneighbors, int *msginds, struct message *msg, int functype, struct potential *phi);
void maxmarginal4(struct facgraph *fgraph, int factorind, int varind, int Nneighbors, int *msginds, struct message *msg, int ftype, struct potential *phi);

void maxmarginal5(struct facgraph *fgraph, int factorind, int varind, int Nneighbors, int *msginds, struct message *msg, struct potential *phi);
void potentialproduct(struct potential *phi1, struct potential *phi2);
void maximizepotential(struct potential *phi, int varind);


extern double epsilon1, epsilon1_2, epsilon2, epsilon3, epsilon4, epsilon5, maxpathlength;


// Compute the max-marginal of a SINGLEPATHEXPLAIN type potential function.
void maxmarginal1(struct facgraph *fgraph, int factorind, int varind, int Nneighbors, int *msginds, struct message *msg, struct potential *phi)
{
  int i, j, k, l, N, *subset2var, target=-1, Nvars=0, flag;
  double *opt_marginal_val, maxval, maxval2, maxval3, maxval4, maxval5, maxval6, maxval7, maxval8;
  double explain_sig_perturb_val, explain_opposite_sig_perturb_val, sig_perturb_val, explain_insig_perturb_val, avoid_explain_val, inexplain_val, val;
  struct fac_node *facnode;
  struct potential *phis;
  int *neighbor2subset, *types, sigmaind=-1, perturbind=-1, *edgeinds, *signinds;
  int *signperturbconfig, targetedge;
  double explain_pos_perturb_val, explain_neg_perturb_val;


  // Create mappings from variable orders in the potential function to factor graph variable indices.
  facnode=(fgraph->facnodes+factorind); Nvars=facnode->phi->Nvars;
  subset2var=malloc(sizeof(int)*Nvars); types=malloc(sizeof(int)*Nvars);
  for (i=0; i<=(Nvars-1); i++)
    {
      *(subset2var+i)=*(facnode->phi->varinds+i);
      if (varind==*(subset2var+i))
	target=i;
      *(types+i)=(fgraph->varnodes+*(subset2var+i))->type;
    }

  neighbor2subset=malloc(sizeof(int)*Nneighbors);
  for (i=0; i<=(Nneighbors-1); i++)
    {
      j=0; *(neighbor2subset+i)=-1;
      while ((j<=(Nvars-1))&&(*(neighbor2subset+i)<0))
	{
	  if (*(subset2var+j)==(msg+*(msginds+i))->from)
	    *(neighbor2subset+i)=j;
	  j++;
	}
    }
 
  // Identify the subset indices of diff types of vars.
  edgeinds=malloc(sizeof(int)*facnode->Nregedges);
  signinds=malloc(sizeof(int)*facnode->Nregedges);
  j=0; k=0;
  for (i=0; i<=(Nvars-1); i++)
    {
      int ind=*(subset2var+i);

      if ((fgraph->varnodes+ind)->type==EDGEPRESENCE)
	{
	  *(edgeinds+j)=i; j++;
	}
      else if ((fgraph->varnodes+ind)->type==EDGESIGN)
	{
	  *(signinds+k)=i; k++;
	}
      else if ((fgraph->varnodes+ind)->type==PERTURBEFFECT)
	perturbind=i;
      else if ((fgraph->varnodes+ind)->type==PATHSEL)
	sigmaind=i;
    }


  // Create potential functions of message probs on subset variables.
  phis=malloc(sizeof(struct potential)*Nvars);
  for (i=0; i<=(Nneighbors-1); i++)
    {
      int ind1=*(neighbor2subset+i), ind2=*(msginds+i);
      (phis+ind1)->Nvars=1; (phis+ind1)->varinds=malloc(sizeof(int));
      *((phis+ind1)->varinds)=ind1;
      (phis+ind1)->Nstates=malloc(sizeof(int));
      *((phis+ind1)->Nstates)=*((msg+ind2)->phi->Nstates);      
      (phis+ind1)->Nconfigs=(msg+ind2)->phi->Nconfigs;
      (phis+ind1)->probs=malloc(sizeof(double)*(phis+ind1)->Nconfigs);
      for (j=0; j<=((phis+ind1)->Nconfigs-1); j++)
	*((phis+ind1)->probs+j)=*((msg+ind2)->phi->probs+j);
    }
  (phis+target)->Nvars=1; (phis+target)->varinds=malloc(sizeof(int));
  *((phis+target)->varinds)=target;
  (phis+target)->Nstates=malloc(sizeof(int));
  *((phis+target)->Nstates)=0;     
  (phis+target)->Nconfigs=0;
  (phis+target)->probs=malloc(sizeof(double));

   
  // Find the optimal config for each variable separately according to incident messages.
  opt_marginal_val=malloc(sizeof(double)*Nvars);
  for (i=0; i<=(Nneighbors-1); i++)
    {
      int ind=*(neighbor2subset+i), Nv, *v;

      v=degeneratemaxval((msg+*(msginds+i))->phi,&Nv);
      *(opt_marginal_val+ind)=*((msg+*(msginds+i))->phi->probs+*v);
      free(v);
    }
  *(opt_marginal_val+target)=1.0;
  

  // Calculate the optimal message product of the scenario that the path explains a significant perturbation effect.
  // Also calculate the optimal message product of the scenario that the edge sign product is the opposite of the perturbation effect.

  
  // Enumerate all configs of signs and significant perturb effect consistent with the predicted effect.
  targetedge=-1;
  for (i=0; i<=(facnode->Nregedges-1); i++)
    if (target==*(signinds+i))
      targetedge=i;

  // Debug
  //printf("varind=%d, target=%d, targetedge=%d\n",varind,target,targetedge);

  signperturbconfig=malloc(sizeof(int)*(facnode->Nregedges+1)); N=1;
  for (i=0; i<=facnode->Nregedges; i++)
    {
      *(signperturbconfig+i)=0; N*=2;
    }
  // The first element is the perturb effect.
  i=0; maxval=0; maxval2=0; maxval3=0; maxval4=0; maxval5=0; maxval6=0; maxval7=0; maxval8=0; 
  k=-1; l=-1;

  while (i<=(N-1))
    {
      int carry, effect=(facnode->perturbdir)*(facnode->pred_effect);

      // Identify the optimal sign and perturb config which are consistent.
      val=1.0;
      if (target!=perturbind)
	{
	  effect*=((*signperturbconfig)*2-1);
	  val*=*((phis+perturbind)->probs+2-*signperturbconfig);
	}

      for (j=1; j<=facnode->Nregedges; j++)
	{
	  if ((j-1)!=targetedge)
	    {
	      effect*=(*(signperturbconfig+j)*2-1);
	      val*=*((phis+*(signinds+j-1))->probs+*(signperturbconfig+j));
	    }
	}


      if ((effect==1)&&(val>maxval))
	{
	  maxval=val; k=i;
	}
      if ((effect==-1)&&(val>maxval2))
	{
	  maxval2=val; l=i;
	}

      // Increment the sign configuration by one.
      carry=1; j=facnode->Nregedges; i++;
      while ((carry==1)&&(j>=0))
	{
	  *(signperturbconfig+j)+=carry;
	  if (*(signperturbconfig+j)<2)
	    carry=0;
	  else
	    *(signperturbconfig+j)=0;
	  j--;
	}
    }

  // Multiply the edge presence message product.
  val=1.0;
  if (sigmaind!=target)
    val*=*((phis+sigmaind)->probs+1);
  for (i=0; i<=(facnode->Nregedges-1); i++)
    if (*(edgeinds+i)!=target)
      val*=*((phis+*(edgeinds+i))->probs+1);

  explain_sig_perturb_val=maxval*val;
  explain_opposite_sig_perturb_val=maxval2*val;
  //explain_pos_perturb_val=maxval3*val;
  //explain_neg_perturb_val=maxval4*val;
  

  // Calculate the optimal message product of the scenario that the path explains an insignificant perturbation effect.  
  explain_insig_perturb_val=1.0;
  if (sigmaind!=target)
    explain_insig_perturb_val*=*((phis+sigmaind)->probs+0);
  if (perturbind!=target)
    explain_insig_perturb_val*=*((phis+perturbind)->probs+0);
  for (i=0; i<=(facnode->Nregedges-1); i++)
    if (*(edgeinds+i)!=target)
      explain_insig_perturb_val*=*(opt_marginal_val+*(edgeinds+i));
  for (i=0; i<=(facnode->Nregedges-1); i++)
    if (*(signinds+i)!=target)
      explain_insig_perturb_val*=*(opt_marginal_val+*(signinds+i));

  
  // Calculate the optimal message product of the scenario that the path avoids explaining a significant perturbation effect.
  avoid_explain_val=1.0;
  if (sigmaind!=target)
    avoid_explain_val*=*((phis+sigmaind)->probs+0);
  if (perturbind!=target)
    avoid_explain_val*=max(*((phis+perturbind)->probs+1),*((phis+perturbind)->probs+2));
  for (i=0; i<=(facnode->Nregedges-1); i++)
    if (*(edgeinds+i)!=target)
      avoid_explain_val*=*(opt_marginal_val+*(edgeinds+i));
  for (i=0; i<=(facnode->Nregedges-1); i++)
    if (*(signinds+i)!=target)
      avoid_explain_val*=*(opt_marginal_val+*(signinds+i));


  // Calculate the optimal message product of the scenario that the path cannot explain a significant perturbation effect.
  // This is the upper bound of the inexplain message product.
  inexplain_val=1.0;
  if (sigmaind!=target)
    inexplain_val*=*((phis+sigmaind)->probs+1);
  if (perturbind!=target)
    inexplain_val*=*(opt_marginal_val+perturbind);
  for (i=0; i<=(facnode->Nregedges-1); i++)
    if (*(edgeinds+i)!=target)
      inexplain_val*=*(opt_marginal_val+*(edgeinds+i));
  for (i=0; i<=(facnode->Nregedges-1); i++)
    if (*(signinds+i)!=target)
      inexplain_val*=*(opt_marginal_val+*(signinds+i));

 
  // Calculate the unnormalized max-marginal values of differnt types of variables.
  if (*(types+target)==EDGEPRESENCE)
    {
      double val1, val2, val3, val4;

      // x1=0, return value is the best of the following scenarios.
      // (1)the path explains a no change effect, (2)the path is deselected and avoids explaining a significant effect, (3)the path does not explain an effect.
      val1=epsilon1_2;
      val1*=explain_insig_perturb_val;
      val2=epsilon2;
      val2*=avoid_explain_val;
      val3=epsilon3;
      val3*=inexplain_val;
      maxval=max(val1,max(val2,val3));
      *(phi->probs+0)=maxval;

      // x1=1, return value is the best of the following scenarios.
      // (1)the path explains a significant effect, (2)the path explains a no change effect, (3)the path is deselected and avoids explaining a significant effect (4)the path does not explain effect.
      val1=epsilon1;
      val1*=explain_sig_perturb_val;
      val2=epsilon1_2;
      val2*=explain_insig_perturb_val;
      val3=epsilon2;
      val3*=avoid_explain_val;
      val4=epsilon3;
      val4*=inexplain_val;
      maxval=max(val1,max(val2,max(val3,val4)));
      *(phi->probs+1)=maxval;
    }

  if (*(types+target)==EDGESIGN)
    {
      double val1, val2, val3, val4;

      // s1=+1 or -1, return value is the best of the following scenario:
      // (1)the path explains a significant effect (2)the path explains a no change effect, (3)the path avoids explaining a significant effect, (4)the path does not explain an effect.
      // s1=+1, the product of edge sign messages times the predicted effect times the perturb dir is the same with the perturbed effect.
      val1=epsilon1;
      val1*=explain_sig_perturb_val;
      val2=epsilon1_2;
      val2*=explain_insig_perturb_val;
      val3=epsilon2;
      val3*=avoid_explain_val;
      val4=epsilon3;
      val4*=inexplain_val;
      maxval=max(val1,max(val2,max(val3,val4)));
      *(phi->probs+1)=maxval;

      // s1=-1, the product of edge sign messages times the predicted effect times the perturb dir is the opposite with the perturbed effect.
      val1=epsilon1;
      val1*=explain_opposite_sig_perturb_val;
      
      maxval=max(val1,max(val2,max(val3,val4)));
      *(phi->probs+0)=maxval;      
    }

  if (*(types+target)==PATHSEL)
    {
      double val1, val2, val3, val4;

      // sigma=0, return value is the best of the following scenario:
      // (1)the path explains a no change effect, (2)the path avoids explaining a significant effect.
      val1=epsilon1_2;
      val1*=explain_insig_perturb_val;
      val2=epsilon2;
      val2*=avoid_explain_val;
      maxval=max(val1,val2);
      *(phi->probs+0)=maxval;

      // sigma=1, return value is the best of the following scenario:
      // (1)the path explains a significant effect, (2)the path does not explain an effect.
      val1=epsilon1;
      val1*=explain_sig_perturb_val;
      val2=epsilon3;
      val2*=inexplain_val;
      maxval=max(val1,val2);
      *(phi->probs+1)=maxval;
    }

  if (*(types+target)==PERTURBEFFECT)
    {
      double val1, val2, val3, val4;

      // k=0, return value is the best of the following:
      // (1)the path explains an insignificant effect, (2)the path does not explain an insignificant effect.
      val1=epsilon1_2;
      val1*=explain_insig_perturb_val;
      val2=epsilon3;
      val2*=inexplain_val;
      maxval=max(val1,val2);
      *(phi->probs+0)=maxval;
      
      // k!=0, return value is the best of the following:
      // (1)the path explains a significant effect, (2)the path avoids explaining an effect, (3)the path does not explain a significant effect.
      val1=epsilon1;
      //val1*=explain_pos_perturb_val;
      val1*=explain_sig_perturb_val;
      val2=epsilon2;
      val2*=avoid_explain_val;
      val3=epsilon3;
      val3*=inexplain_val;
      maxval=max(val1,max(val2,val3));
      *(phi->probs+1)=maxval;

      val1=epsilon1;
      //val1*=explain_neg_perturb_val;
      val1*=explain_opposite_sig_perturb_val;
      maxval=max(val1,max(val2,val3));
      *(phi->probs+2)=maxval;
    }

  // Normalize phi.
  maxval=0;
  for (i=0; i<=(phi->Nconfigs-1); i++)
    maxval+=*(phi->probs+i);
  for (i=0; i<=(phi->Nconfigs-1); i++)
    *(phi->probs+i)/=maxval;

  free(subset2var); free(neighbor2subset); free(types); free(edgeinds); free(signinds); free(opt_marginal_val); free(signperturbconfig);
  clear_belief(Nvars,phis);
  
  
  return;
}


// Compute the max-marginal of a SINGLEPATHEXPLAIN type potential function.
// When the path contains no regulatory part, i.e., the factor only has perturbation effect and path sel variables.
void maxmarginal1_2(struct facgraph *fgraph, int factorind, int varind, int Nneighbors, int *msginds, struct message *msg, struct potential *phi)
{
  int i, j, k, l, N, *subset2var, target=-1, Nvars=0, flag;
  double *opt_marginal_val, maxval, val1, val2, val3, val;
  struct fac_node *facnode;
  struct potential *phis;
  int *neighbor2subset, *types, sigmaind=-1, perturbind=-1;


  // Create mappings from variable orders in the potential function to factor graph variable indices.
  facnode=(fgraph->facnodes+factorind); Nvars=facnode->phi->Nvars;
  subset2var=malloc(sizeof(int)*Nvars); types=malloc(sizeof(int)*Nvars);
  for (i=0; i<=(Nvars-1); i++)
    {
      *(subset2var+i)=*(facnode->phi->varinds+i);
      if (varind==*(subset2var+i))
	target=i;
      *(types+i)=(fgraph->varnodes+*(subset2var+i))->type;
    }

  neighbor2subset=malloc(sizeof(int)*Nneighbors);
  for (i=0; i<=(Nneighbors-1); i++)
    {
      j=0; *(neighbor2subset+i)=-1;
      while ((j<=(Nvars-1))&&(*(neighbor2subset+i)<0))
	{
	  if (*(subset2var+j)==(msg+*(msginds+i))->from)
	    *(neighbor2subset+i)=j;
	  j++;
	}
    }

  for (i=0; i<=(Nvars-1); i++)
    {
      int ind=*(subset2var+i);

      if ((fgraph->varnodes+ind)->type==PERTURBEFFECT)
	perturbind=i;
      else if ((fgraph->varnodes+ind)->type==PATHSEL)
	sigmaind=i;
    }
 
  // Create potential functions of message probs on subset variables.
  phis=malloc(sizeof(struct potential)*Nvars);
  for (i=0; i<=(Nneighbors-1); i++)
    {
      int ind1=*(neighbor2subset+i), ind2=*(msginds+i);
      (phis+ind1)->Nvars=1; (phis+ind1)->varinds=malloc(sizeof(int));
      *((phis+ind1)->varinds)=ind1;
      (phis+ind1)->Nstates=malloc(sizeof(int));
      *((phis+ind1)->Nstates)=*((msg+ind2)->phi->Nstates);      
      (phis+ind1)->Nconfigs=(msg+ind2)->phi->Nconfigs;
      (phis+ind1)->probs=malloc(sizeof(double)*(phis+ind1)->Nconfigs);
      for (j=0; j<=((phis+ind1)->Nconfigs-1); j++)
	*((phis+ind1)->probs+j)=*((msg+ind2)->phi->probs+j);
    }
  (phis+target)->Nvars=1; (phis+target)->varinds=malloc(sizeof(int));
  *((phis+target)->varinds)=target;
  (phis+target)->Nstates=malloc(sizeof(int));
  *((phis+target)->Nstates)=0;     
  (phis+target)->Nconfigs=0;
  (phis+target)->probs=malloc(sizeof(double));

  // Find the optimal config for each variable separately according to incident messages.
  opt_marginal_val=malloc(sizeof(double)*Nvars);
  for (i=0; i<=(Nneighbors-1); i++)
    {
      int ind=*(neighbor2subset+i), Nv, *v;

      v=degeneratemaxval((msg+*(msginds+i))->phi,&Nv);
      *(opt_marginal_val+ind)=*((msg+*(msginds+i))->phi->probs+*v);
      free(v);
    }
  *(opt_marginal_val+target)=1.0;


  // The target is path selection.
  if (*(types+target)==PATHSEL)
    {
      int effect=(facnode->perturbdir)*(facnode->pred_effect);
      
      // sigma=0: (1)the path is inactive and explains an insignificant effect, (2)the path is inactive and avoids explaining a significant effect.
      val1=epsilon1_2;
      val1*=(*((phis+perturbind)->probs+0));
      val2=epsilon2;
      val2*=(max(*((phis+perturbind)->probs+1),*((phis+perturbind)->probs+2)));
      maxval=max(val1,val2);
      *(phi->probs+0)=maxval;

      // sigma=1: (1)the path is active and explains a significant effect, (2)the path is active and does not explain either a significant or an insignificant effect.
      val1=epsilon1;
      if (effect==1)
	val1*=(*((phis+perturbind)->probs+1));
      else if (effect==-1)
	val1*=(*((phis+perturbind)->probs+2));
      val2=epsilon3;
      if (effect==1)
	val2*=max(*((phis+perturbind)->probs+0),*((phis+perturbind)->probs+2));
      else if (effect==-1)
	val2*=max(*((phis+perturbind)->probs+0),*((phis+perturbind)->probs+1));
      maxval=max(val1,val2);
      *(phi->probs+1)=maxval;
    }
  
  // The target is perturb effect.
  else if (*(types+target)==PERTURBEFFECT)
    {
      int effect=(facnode->perturbdir)*(facnode->pred_effect);

      // ko=0: (1)the path explains an insignificant effect (2)the path does not explain an insignificant effect.
      val1=epsilon1_2;
      val1*=*((phis+sigmaind)->probs+0);
      val2=epsilon3;
      val2*=*((phis+sigmaind)->probs+1);
      maxval=max(val1,val2);
      *(phi->probs+0)=maxval;

      // ko=+1 or -1: (1)the path explains a significant effect (2)the path avoids explaining an effect (3)the path does not explain a significant effect.
      val1=epsilon1;
      val1*=*((phis+sigmaind)->probs+1);
      val2=epsilon2;
      val2*=*((phis+sigmaind)->probs+0);
      val3=epsilon3;
      val3*=*((phis+sigmaind)->probs+1);
      if (effect==1)
	{
	  maxval=max(val1,val2); *(phi->probs+1)=maxval;
	  maxval=max(val2,val3); *(phi->probs+2)=maxval;
	}
      else if (effect==-1)
	{
	  maxval=max(val1,val2); *(phi->probs+2)=maxval;
	  maxval=max(val2,val3); *(phi->probs+1)=maxval;
	}
    }

  // Normalize phi.
  maxval=0;
  for (i=0; i<=(phi->Nconfigs-1); i++)
    maxval+=*(phi->probs+i);
  for (i=0; i<=(phi->Nconfigs-1); i++)
    *(phi->probs+i)/=maxval;

  free(subset2var); free(neighbor2subset); free(types); free(opt_marginal_val);
  clear_belief(Nvars,phis);
  
  return;
}


  

// Compute the max-marginal of a PATHSELCOMB or COMPLEMENTARYPATHSELCOMB potential function.
// PATHSELCOMB: The potential function becomes a noisy OR of sigmas if perturb effect!=0, it becomes a noisy NOR if perturb effect=0. 
// COMPLEMENTARYPATHSELCOMB: The potential function becomes noisy AND when perturb effect!=0 and noisy NAND when perturb effect=0.

void maxmarginal2(struct facgraph *fgraph, int factorind, int varind, int Nneighbors, int *msginds, struct message *msg, int functype, struct potential *phi)
{
  int i, j, k, l, *subset2var, target=-1, Nvars, flag;
  struct fac_node *facnode;
  struct potential *phis;
  int *neighbor2subset, *types, perturbind=-1, *sigmainds, confsigma;
  double *opt_marginal_val, maxval, maxval2, active_val=0, inactive_val=0, inexplain_val=0, confsigmaval, val, val1, val2;

  
  // Create mappings from variable orders in the potential function to factor graph variable indices.
  facnode=(fgraph->facnodes+factorind); Nvars=facnode->phi->Nvars;
  subset2var=malloc(sizeof(int)*Nvars); types=malloc(sizeof(int)*Nvars);
  for (i=0; i<=(Nvars-1); i++)
    {
      *(subset2var+i)=*(facnode->phi->varinds+i);
      if (varind==*(subset2var+i))
	target=i;
      *(types+i)=(fgraph->varnodes+*(subset2var+i))->type;
    }

  neighbor2subset=malloc(sizeof(int)*Nneighbors);
  for (i=0; i<=(Nneighbors-1); i++)
    {
      j=0; *(neighbor2subset+i)=-1;
      while ((j<=(Nvars-1))&&(*(neighbor2subset+i)<0))
	{
	  if (*(subset2var+j)==(msg+*(msginds+i))->from)
	    *(neighbor2subset+i)=j;
	  j++;
	}
    }

  // Identify the subset indices of diff types of vars.
  sigmainds=malloc(sizeof(int)*facnode->Nsigmas);
  j=0;
  for (i=0; i<=(Nvars-1); i++)
    {
      int ind=*(subset2var+i);

      if (((fgraph->varnodes+ind)->type==PATHSEL)||((fgraph->varnodes+ind)->type==HYPERPATHSEL))
	{
	  *(sigmainds+j)=i; j++;
	}
      else if ((fgraph->varnodes+ind)->type==PERTURBEFFECT)
	perturbind=i;
    }
  
  // Create potential functions of message probs on subset variables.
  phis=malloc(sizeof(struct potential)*Nvars);
  for (i=0; i<=(Nneighbors-1); i++)
    {
      int ind1=*(neighbor2subset+i), ind2=*(msginds+i);
      (phis+ind1)->Nvars=1; (phis+ind1)->varinds=malloc(sizeof(int));
      *((phis+ind1)->varinds)=ind1;
      (phis+ind1)->Nstates=malloc(sizeof(int));
      *((phis+ind1)->Nstates)=*((msg+ind2)->phi->Nstates);      
      (phis+ind1)->Nconfigs=(msg+ind2)->phi->Nconfigs;
      (phis+ind1)->probs=malloc(sizeof(double)*(phis+ind1)->Nconfigs);
      for (j=0; j<=((phis+ind1)->Nconfigs-1); j++)
	*((phis+ind1)->probs+j)=*((msg+ind2)->phi->probs+j);
    }  
  (phis+target)->Nvars=1; (phis+target)->varinds=malloc(sizeof(int));
  *((phis+target)->varinds)=target;
  (phis+target)->Nstates=malloc(sizeof(int));
  *((phis+target)->Nstates)=0;     
  (phis+target)->Nconfigs=0;
  (phis+target)->probs=malloc(sizeof(double));

  
  // Find the optimal config for each variable separately according to incident messages.
  opt_marginal_val=malloc(sizeof(double)*Nvars);
  for (i=0; i<=(Nneighbors-1); i++)
    {
      int ind=*(neighbor2subset+i), Nv, *v;

      v=degeneratemaxval((msg+*(msginds+i))->phi,&Nv);
      *(opt_marginal_val+ind)=*((msg+*(msginds+i))->phi->probs+*v);
      free(v);
    }
  *(opt_marginal_val+target)=1.0;

  
  // PATHSELCOMB: Identify the neighbor sigma which has the largest prob on sigma=1.
  // COMPLEMENTARYPATHSELCOMB: Identify the neighbor sigma which has the largest prob on sigma=0.
  confsigma=-1; confsigmaval=0;
  for (i=0; i<=(Nvars-1); i++)
    {
      if (((*(types+i)==PATHSEL)||(*(types+i)==HYPERPATHSEL))&&(i!=target))
	{
	  if (functype==PATHSELCOMB)
	    val=*((phis+i)->probs+1);
	  else if (functype==COMPLEMENTARYPATHSELCOMB)
	    val=*((phis+i)->probs+0);
	  if (val>confsigmaval)
	    {
	      confsigma=i; confsigmaval=val;
	    }
	}
    }

  
  // PATHSELCOMB: Calculate the optimal message product of the scenario that at least one sigma is active.
  // COMPLEMENTARYPATHSELCOMB: Calculate the optimal message product of the scenario that at least one sigma is inactive.
  val1=1.0;
  for (i=0; i<=(Nvars-1); i++)
    if (((*(types+i)==PATHSEL)||(*(types+i)==HYPERPATHSEL))&&(i!=target))
      val1*=*(opt_marginal_val+i);
  
  //if ((functype==PATHSELCOMB)&&(*((phis+confsigma)->probs+1)<*((phis+confsigma)->probs+0)))
  if ((functype==PATHSELCOMB)&&(confsigma>=0)&&(*((phis+confsigma)->probs+1)<*((phis+confsigma)->probs+0)))
    {
      val=*((phis+confsigma)->probs+0);
      val1/=val; val1*=confsigmaval;
    }
  //else if ((functype==COMPLEMENTARYPATHSELCOMB)&&(*((phis+confsigma)->probs+0)<*((phis+confsigma)->probs+1)))
  else if ((functype==COMPLEMENTARYPATHSELCOMB)&&(confsigma>=0)&&(*((phis+confsigma)->probs+0)<*((phis+confsigma)->probs+1)))
    {
      val=*((phis+confsigma)->probs+1);
      val1/=val; val1*=confsigmaval;
    }
 
  if (functype==PATHSELCOMB)
    active_val=val1;
  else if (functype==COMPLEMENTARYPATHSELCOMB)
    inactive_val=val1;

  
  // PATHSELCOMB: Calculate the optimal message product of the scenario that all sigmas are inactive.
  // COMPLEMENTARYPATHSELCOMB: Calculate the optimal message product of the scenario that all sigmas are active.
  val2=1.0;
  for (i=0; i<=(Nvars-1); i++)
    {
      if (((*(types+i)==PATHSEL)||(*(types+i)==HYPERPATHSEL))&&(i!=target))
	{
	  if (functype==PATHSELCOMB)
	    val=*((phis+i)->probs+0);
	  else if (functype==COMPLEMENTARYPATHSELCOMB)
	    val=*((phis+i)->probs+1);
	  val2*=val;
	}
    }
  if (functype==PATHSELCOMB)
    inactive_val=val2;
  else if (functype==COMPLEMENTARYPATHSELCOMB)
    active_val=val2;

  // Calculate the unnormalized max-marginal values of different types of variables.
  if ((*(types+target)==PATHSEL)||(*(types+target)==HYPERPATHSEL))
    {
      double val1, val2, val3, val4;

      if (functype==PATHSELCOMB)
	{
	  // PATHSELCOMB sigma=0 scenarios: (1)all paths are inactive and explain a no change effect (2)some paths are active and explain a significant effect (3)otherwise.
	  val1=epsilon1;
	  val1*=*((phis+perturbind)->probs+0);
	  val1*=inactive_val;
	  val2=epsilon1;
	  val=max(*((phis+perturbind)->probs+1),*((phis+perturbind)->probs+2));
	  val2*=val;
	  val2*=active_val;
	  val3=epsilon3;
	  val3*=*((phis+perturbind)->probs+0);
	  val3*=active_val;
	  val4=epsilon3;
	  val4*=max(*((phis+perturbind)->probs+1),*((phis+perturbind)->probs+2));
	  val4*=inactive_val;
	  maxval=max(val1,max(val2,max(val3,val4)));
	  *(phi->probs+0)=maxval;
	  
	  // PATHSELCOMB sigma=1 scenarios: (1)some paths are active and explain a significant effect, (2)otherwise.
	  val1=epsilon1;
	  val=max(*((phis+perturbind)->probs+1),*((phis+perturbind)->probs+2));
	  val1*=val;
	  for (i=0; i<=(facnode->Nsigmas-1); i++)
	    {
	      val=*(opt_marginal_val+*(sigmainds+i));
	      val1*=val;
	    }
	  val2=epsilon3;
	  val2*=*((phis+perturbind)->probs+0);
	  for (i=0; i<=(facnode->Nsigmas-1); i++)
	    {
	      val=*(opt_marginal_val+*(sigmainds+i));
	      val2*=val;
	    }
	  maxval=max(val1,val2);
	  *(phi->probs+1)=maxval;
	}
      else if (functype==COMPLEMENTARYPATHSELCOMB)
	{
	  // COMPLEMENTARYPATHSELCOMB sigma=0 scenarios: (1)some paths are inactive and explain a no change effect, (2)others.
	  val1=epsilon1;
	  val1*=*((phis+perturbind)->probs+0);
	  for (i=0; i<=(facnode->Nsigmas-1); i++)
	    {
	      val=*(opt_marginal_val+*(sigmainds+i));
	      val1*=val;
	    }
	  val2=epsilon3;
	  val2*=max(*((phis+perturbind)->probs+1),*((phis+perturbind)->probs+2));
	  for (i=0; i<=(facnode->Nsigmas-1); i++)
	    {
	      val=*(opt_marginal_val+*(sigmainds+i));
	      val1*=val;
	    }
	  maxval=max(val1,val2);
	  *(phi->probs+0)=maxval;

	  // COMPLEMENTARYPATHSELCOMB sigma=1 scenarios: (1)all paths are active and explain a significant effect, (2)some paths are inactive and explain a no change effect, (3)others.
	  val1=epsilon1;
	  val1*=active_val;
	  val1*=max(*((phis+perturbind)->probs+1),*((phis+perturbind)->probs+2));
	  val2=epsilon1;
	  val2*=inactive_val;
	  val2*=*((phis+perturbind)->probs+0);
	  val3=epsilon3;
	  val3*=active_val;
	  val3*=*((phis+perturbind)->probs+0);
	  maxval=max(val1,max(val2,val3));
	  *(phi->probs+1)=maxval;
	}      
    }

  
  if (*(types+target)==PERTURBEFFECT)
    {
      double val1, val2, val3, val4;

      // The formula applies to both function types.

      // PATHSELCOMB k=0 scenarios: (1)all paths are inactive and explain the effect, (2)some paths are active and do not explain the effect.
      // COMPLEMENTARYPATHSELCOMB k=0 scenarios: (1)some paths are inactive and explain the effect, (2)all paths are active and do not explain the effect.
      val1=epsilon1;
      val1*=inactive_val;
      val2=epsilon3;
      val2*=active_val;
      maxval=max(val1,val2);
      *(phi->probs+0)=maxval;

      // PATHSELCOMB k=+/-1 scenarios: (1)some paths are active and explain the effect, (2)all paths are inactive and do not explain the effect.
      // COMPLEMENTARYPATHSELCOMB k=+/-1 scenarios: (1)all paths are active and explain the effect, (2)some paths are inactive and do not explain the effect.
      val1=epsilon1;
      val1*=active_val;
      val2=epsilon3;
      val2*=inactive_val;
      maxval=max(val1,val2);
      *(phi->probs+1)=maxval;
      *(phi->probs+2)=maxval;
    }
  

  // Normalize phi.
  maxval=0;
  for (i=0; i<=(phi->Nconfigs-1); i++)
    maxval+=*(phi->probs+i);
  for (i=0; i<=(phi->Nconfigs-1); i++)
    *(phi->probs+i)/=maxval;

  free(subset2var); free(neighbor2subset); free(types); free(sigmainds); free(opt_marginal_val); 
  clear_belief(Nvars,phis);
  

  return;
}
  


// Compute the max-marginal of a HYPERPATHSELCOMB or COMPLEMENTARYHYPERPATHSELCOMB potential function.
// HYPERPATHSELCOMB: The potential function becomes a noisy OR of sigmas if the hyper var=1, it becomes a noisy NOR if the hyper var=0. 
// COMPLEMENTARYHYPERPATHSELCOMB: The potential function becomes noisy AND when hyper var=1 and noisy NAND when hyper var=0.
// Almost identical to maxmarginal2 except replacing perturb effect with the hyper variable aggregating other vars.
// The first variable is the hyper variable or perturbation variable aggregating other variables.

void maxmarginal3(struct facgraph *fgraph, int factorind, int varind, int Nneighbors, int *msginds, struct message *msg, int functype, struct potential *phi)
{
  int i, j, k, l, *subset2var, target=-1, Nvars=0, flag;
  struct fac_node *facnode;
  struct potential *phis;
  int *neighbor2subset, *types, hypervarind, *sigmainds, confsigma;
  double *opt_marginal_val, maxval, maxval2, active_val=0, inactive_val=0, inexplain_val=0, confsigmaval, val, val1, val2;

  
  // Create mappings from variable orders in the potential function to factor graph variable indices.
  facnode=(fgraph->facnodes+factorind); Nvars=facnode->phi->Nvars;
  subset2var=malloc(sizeof(int)*Nvars); types=malloc(sizeof(int)*Nvars);
  for (i=0; i<=(Nvars-1); i++)
    {
      *(subset2var+i)=*(facnode->phi->varinds+i);
      if (varind==*(subset2var+i))
	target=i;
      *(types+i)=(fgraph->varnodes+*(subset2var+i))->type;
    }

  neighbor2subset=malloc(sizeof(int)*Nneighbors);
  for (i=0; i<=(Nneighbors-1); i++)
    {
      j=0; *(neighbor2subset+i)=-1;
      while ((j<=(Nvars-1))&&(*(neighbor2subset+i)<0))
	{
	  if (*(subset2var+j)==(msg+*(msginds+i))->from)
	    *(neighbor2subset+i)=j;
	  j++;
	}
    }

  // Identify the subset indices of diff types of vars.
  sigmainds=malloc(sizeof(int)*(facnode->Nsigmas));
  j=0; hypervarind=0;
  for (i=0; i<=(Nvars-1); i++)
    *(sigmainds+i)=i;
   
  // Create potential functions of message probs on subset variables.
  phis=malloc(sizeof(struct potential)*Nvars);
  for (i=0; i<=(Nneighbors-1); i++)
    {
      int ind1=*(neighbor2subset+i), ind2=*(msginds+i);
      (phis+ind1)->Nvars=1; (phis+ind1)->varinds=malloc(sizeof(int));
      *((phis+ind1)->varinds)=ind1;
      (phis+ind1)->Nstates=malloc(sizeof(int));
      *((phis+ind1)->Nstates)=*((msg+ind2)->phi->Nstates);      
      (phis+ind1)->Nconfigs=(msg+ind2)->phi->Nconfigs;
      (phis+ind1)->probs=malloc(sizeof(double)*(phis+ind1)->Nconfigs);
      for (j=0; j<=((phis+ind1)->Nconfigs-1); j++)
	*((phis+ind1)->probs+j)=*((msg+ind2)->phi->probs+j);
    }
  (phis+target)->Nvars=1; (phis+target)->varinds=malloc(sizeof(int));
  *((phis+target)->varinds)=target;
  (phis+target)->Nstates=malloc(sizeof(int));
  *((phis+target)->Nstates)=0;     
  (phis+target)->Nconfigs=0;
  (phis+target)->probs=malloc(sizeof(double));

  // Find the optimal config for each variable separately according to incident messages.
  opt_marginal_val=malloc(sizeof(double)*Nvars);
  for (i=0; i<=(Nneighbors-1); i++)
    {
      int ind=*(neighbor2subset+i), Nv, *v;

      v=degeneratemaxval((msg+*(msginds+i))->phi,&Nv);
      *(opt_marginal_val+ind)=*((msg+*(msginds+i))->phi->probs+*v);
      free(v);
    }
  *(opt_marginal_val+target)=1.0;

  
  // HYPERPATHSELCOMB: Identify the neighbor sigma which has the largest prob on sigma=1.
  // COMPLEMENTARYHYPERPATHSELCOMB: Identify the neighbor sigma which has the largest prob on sigma=0.
  confsigma=-1; confsigmaval=0;
  for (i=1; i<=(Nvars-1); i++)
    {
      if (i!=target)
	{
	  if (functype==HYPERPATHSELCOMB)
	    val=*((phis+i)->probs+1);
	  else if (functype==COMPLEMENTARYHYPERPATHSELCOMB)
	    val=*((phis+i)->probs+0);
	  if (val>confsigmaval)
	    {
	      confsigma=i; confsigmaval=val;
	    }
	}
    }

  
  // HYPERPATHSELCOMB: Calculate the optimal message product of the scenario that at least one sigma is active.
  // COMPLEMENTARYHYPERPATHSELCOMB: Calculate the optimal message product of the scenario that at least one sigma is inactive.
  val1=1.0;
  for (i=1; i<=(Nvars-1); i++)
    if (i!=target)
      val1*=*(opt_marginal_val+i);
  
  //if ((functype==HYPERPATHSELCOMB)&&(*((phis+confsigma)->probs+1)<*((phis+confsigma)->probs+0)))
  if ((functype==HYPERPATHSELCOMB)&&(confsigma>=0)&&(*((phis+confsigma)->probs+1)<*((phis+confsigma)->probs+0)))
    {
      val=*((phis+confsigma)->probs+0);
      val1/=val; val1*=confsigmaval;
    }
  //else if ((functype==COMPLEMENTARYHYPERPATHSELCOMB)&&(*((phis+confsigma)->probs+0)<*((phis+confsigma)->probs+1)))
  else if ((functype==COMPLEMENTARYHYPERPATHSELCOMB)&&(confsigma>=0)&&(*((phis+confsigma)->probs+0)<*((phis+confsigma)->probs+1)))
    {
      val=*((phis+confsigma)->probs+1);
      val1/=val; val1*=confsigmaval;
    }

 
  if (functype==HYPERPATHSELCOMB)
    active_val=val1;
  else if (functype==HYPERPATHSELCOMB)
    inactive_val=val1;

  
  // HYPERPATHSELCOMB: Calculate the optimal message product of the scenario that all sigmas are inactive.
  // COMPLEMENTARYHYPERPATHSELCOMB: Calculate the optimal message product of the scenario that all sigmas are active.
  val2=1.0;
  for (i=1; i<=(Nvars-1); i++)
    {
      if (i!=target)
	{
	  if (functype==HYPERPATHSELCOMB)
	    val=*((phis+i)->probs+0);
	  else if (functype==COMPLEMENTARYHYPERPATHSELCOMB)
	    val=*((phis+i)->probs+1);
	  val2*=val;
	}
    }
  if (functype==HYPERPATHSELCOMB)
    inactive_val=val2;
  else if (functype==HYPERPATHSELCOMB)
    active_val=val2;

  
  // Calculate the unnormalized max-marginal values of different types of variables.
  // Target variable is a component of the aggregation.
  if (target>0)
    {
      double val1, val2, val3, val4;

      if (functype==HYPERPATHSELCOMB)
	{
	  // HYPERPATHSELCOMB sigma=0 scenarios: (1)all paths are inactive and the hyperpath aggregating all paths is inactive (2)some paths are active and the aggregate hyperpath is active (3)otherwise.
	  val1=epsilon1;
	  val1*=*((phis+hypervarind)->probs+0);
	  val1*=inactive_val;
	  val2=epsilon1;
	  val2*=*((phis+hypervarind)->probs+1);
	  val2*=active_val;
	  val3=epsilon3;
	  val3*=*((phis+hypervarind)->probs+0);
	  val3*=active_val;
	  val4=epsilon3;
	  val4*=*((phis+hypervarind)->probs+1);
	  val4*=inactive_val;
	  maxval=max(val1,max(val2,max(val3,val4)));
	  *(phi->probs+0)=maxval;

	  // HYPERPATHSELCOMB sigma=1 scenarios: (1)the aggregate hyperpath is active (2)the aggregate hyperpath is inactive.
	  val1=epsilon1;
	  val1*=*((phis+hypervarind)->probs+1);
	  for (i=1; i<=(facnode->Nsigmas-1); i++)
	    {
	      val=*(opt_marginal_val+*(sigmainds+i));
	      val1*=val;
	    }
	  val2=epsilon3;
	  val2*=*((phis+hypervarind)->probs+0);
	  for (i=1; i<=(facnode->Nsigmas-1); i++)
	    {
	      val=*(opt_marginal_val+*(sigmainds+i));
	      val2*=val;
	    }
	  maxval=max(val1,val2);
	  *(phi->probs+1)=maxval;
	}
      else if (functype==COMPLEMENTARYHYPERPATHSELCOMB)
	{
	  // COMPLEMENTARYHYPERPATHSELCOMB sigma=0 scenarios: (1)the aggregate hyperpath is inactive (2)the aggregate hyperpath is active.
	  val1=epsilon1;
	  val1*=*((phis+hypervarind)->probs+0);
	  for (i=1; i<=(facnode->Nsigmas-1); i++)
	    {
	      val=*(opt_marginal_val+*(sigmainds+i));
	      val1*=val;
	    }
	  val2=epsilon3;
	  val2*=*((phis+hypervarind)->probs+1);
	  for (i=1; i<=(facnode->Nsigmas-1); i++)
	    {
	      val=*(opt_marginal_val+*(sigmainds+i));
	      val2*=val;
	    }	  
	  maxval=max(val1,val2);
	  *(phi->probs+0)=maxval;

	  // COMPLEMENTARYHYPERPATHSELCOMB sigma=1 scenarios: (1)all paths are active and the aggregate hyperpath is active, (2)some paths are inactive and the aggregate hyperpath is inactive, (3)others.
	  val1=epsilon1;
	  val1*=*((phis+hypervarind)->probs+1);
	  val1*=active_val;
	  val2=epsilon3;
	  val2*=*((phis+hypervarind)->probs+0);
	  val2*=inactive_val;
	  val3=epsilon3;
	  val3*=*((phis+hypervarind)->probs+0);
	  val3*=active_val;	  
	  maxval=max(val1,max(val2,val3));
	  *(phi->probs+1)=maxval;
	}      
    }
  // Target variable is the hyper variable aggregating others or the perturbation effect.
  else if (target==0)
    {
      double val1, val2, val3, val4;

      // The formula applies to both function types.

      // HYPERPATHSELCOMB sigma0=0 scenarios: (1)all paths are inactive and consistent with aggregate hyperpath, (2)some paths are active and not consistent with aggregate hyperpath.
      // COMPLEMENTARYHYPERPATHSELCOMB sigma=0 scenarios: (1)some paths are inactive and consistent with aggregate hyperpath, (2)all paths are active and not consistent with aggregate hyperpath.
      val1=epsilon1;
      val1*=inactive_val;
      val2=epsilon3;
      val2*=active_val;
      maxval=max(val1,val2);
      *(phi->probs+0)=maxval;

      // HYPERPATHSELCOMB sigma0=1 scenarios: (1)some paths are active and consistent with aggregate hyperpath, (2)all paths are inactive and not consistent with aggregate hyperpath.
      // COMPLEMENTARYHYPERPATHSELCOMB sigma0=1 scenarios: (1)all paths are active and consistent with aggregate hyperpath, (2)some paths are inactive and not consistent with aggregate hyperpath.
      val1=epsilon1;
      val1*=active_val;
      val2=epsilon3;
      val2*=inactive_val;
      maxval=max(val1,val2);
      *(phi->probs+1)=maxval;
      
      // Original codes.
      // *(phi->probs+2)=maxval;     

      // Remark: this mistake appears in the old version and is corrected on 2/4/05.
      // The target variable can be perturbation or hypersel.
      if ((fgraph->varnodes+varind)->type==PERTURBEFFECT)
	*(phi->probs+2)=maxval;

    }

  // Normalize phi.
  maxval=0;
  for (i=0; i<=(phi->Nconfigs-1); i++)
    maxval+=*(phi->probs+i);
  for (i=0; i<=(phi->Nconfigs-1); i++)
    *(phi->probs+i)/=maxval;

  free(subset2var); free(neighbor2subset); free(types); free(sigmainds); free(opt_marginal_val); 
  clear_belief(Nvars,phis);

  return;
}
  

// Compute the max-marginal of an OPERONCONSTRAINT or an PARSIMONYCONSTRAINT potential function.
// OPERON: It forces all sigma variables have the same value.
// PARSIMONY: It penalizes any config when any sigma=1.
void maxmarginal4(struct facgraph *fgraph, int factorind, int varind, int Nneighbors, int *msginds, struct message *msg, int ftype, struct potential *phi)
{
  int i, j, k, l, *subset2var, target=-1, Nvars=0, flag;
  struct fac_node *facnode;
  struct potential *phis;
  int *neighbor2subset, sigma0, sigma1;
  double *opt_marginal_val, maxval, maxval2, val, val1, val2, sigma0val, sigma1val;

  // Create mappings from variable orders in the potential function to factor graph variable indices.
  facnode=(fgraph->facnodes+factorind); Nvars=facnode->phi->Nvars;
  subset2var=malloc(sizeof(int)*Nvars); 
  for (i=0; i<=(Nvars-1); i++)
    {
      *(subset2var+i)=*(facnode->phi->varinds+i);
      if (varind==*(subset2var+i))
	target=i;
    }

  neighbor2subset=malloc(sizeof(int)*Nneighbors);
  for (i=0; i<=(Nneighbors-1); i++)
    {
      j=0; *(neighbor2subset+i)=-1;
      while ((j<=(Nvars-1))&&(*(neighbor2subset+i)<0))
	{
	  if (*(subset2var+j)==(msg+*(msginds+i))->from)
	    *(neighbor2subset+i)=j;
	  j++;
	}
    }


  // Create potential functions of message probs on subset variables.
  phis=malloc(sizeof(struct potential)*Nvars);
  for (i=0; i<=(Nneighbors-1); i++)
    {
      int ind1=*(neighbor2subset+i), ind2=*(msginds+i);
      (phis+ind1)->Nvars=1; (phis+ind1)->varinds=malloc(sizeof(int));
      *((phis+ind1)->varinds)=ind1;
      (phis+ind1)->Nstates=malloc(sizeof(int));
      *((phis+ind1)->Nstates)=*((msg+ind2)->phi->Nstates);      
      (phis+ind1)->Nconfigs=(msg+ind2)->phi->Nconfigs;
      (phis+ind1)->probs=malloc(sizeof(double)*(phis+ind1)->Nconfigs);
      for (j=0; j<=((phis+ind1)->Nconfigs-1); j++)
	*((phis+ind1)->probs+j)=*((msg+ind2)->phi->probs+j);
    } 
  (phis+target)->Nvars=1; (phis+target)->varinds=malloc(sizeof(int));
  *((phis+target)->varinds)=target;
  (phis+target)->Nstates=malloc(sizeof(int));
  *((phis+target)->Nstates)=0;     
  (phis+target)->Nconfigs=0;
  (phis+target)->probs=malloc(sizeof(double));
  
  // Find the optimal config for each variable separately according to incident messages.
  opt_marginal_val=malloc(sizeof(double)*Nvars);
  for (i=0; i<=(Nneighbors-1); i++)
    {
      int ind=*(neighbor2subset+i), Nv, *v;

      v=degeneratemaxval((msg+*(msginds+i))->phi,&Nv);
      *(opt_marginal_val+ind)=*((msg+*(msginds+i))->phi->probs+*v);
      free(v);
    }
  *(opt_marginal_val+target)=1.0;


  // Identify the neighbor sigma which has the largest prob on sigma=0.
  // Identify the neighbor sigma which has the largest prob on sigma=1.
  sigma0=-1; sigma0val=0; sigma1=-1; sigma1val=0;
  for (i=0; i<=(Nvars-1); i++)
    {
      if (i!=target)
	{
	  val=*((phis+i)->probs+0);
	  if (val>=sigma0val)
	    {
	      sigma0=i; sigma0val=val;
	    }
	  val=*((phis+i)->probs+1);
	  if (val>=sigma1val)
	    {
	      sigma1=i; sigma1val=val;
	    }
	}
    }

  // If Nvars=1, then phi=factor potential function.
  // ftype=OPERONCONSTRAINT: phi=(0.5,0.5).
  // ftype=PARSIMONYCONSTRAINT: phi=(1-epsilon5,epsilon5).
  if (Nvars==1)
    {
      if (ftype==OPERONCONSTRAINT)
	{
	  *(phi->probs+0)=0.5; *(phi->probs+1)=0.5;
	}
      else if (ftype==PARSIMONYCONSTRAINT)
	{
	  *(phi->probs+0)=1-epsilon5; *(phi->probs+1)=epsilon5;
	}
    }
  
  else
    {
      // OPERONCONSTRAINT type.
      if (ftype==OPERONCONSTRAINT)
	{
	  double tmp_epsilon4=epsilon4;

	  // sigma=0 scenarios: (1)all sigmas=0 and the constraint is satisfied, (2)at least some sigma=1 and the constraint is not satisfied.
	  val1=1-epsilon4;
	  for (i=0; i<=(Nvars-1); i++)
	    if (i!=target)
	      val1*=*((phis+i)->probs+0);
	  val2=epsilon4;
	  for (i=0; i<=(Nvars-1); i++)
	    if (i!=target)
	      val2*=*(opt_marginal_val+i);

	  if (*((phis+sigma1)->probs+1)<*((phis+sigma1)->probs+0))
	    {
	      val=*((phis+sigma1)->probs+0);
	      val2/=val; val2*=sigma1val;
	    }

	  maxval=max(val1,val2);
	  *(phi->probs+0)=maxval;

	  // sigma=1 scenarios: (1)all sigmas=1 and the the constraint is satisfied, (2)at least some sigma=0 and the constraint is not satisfied.
	  val1=1-epsilon4;
	  for (i=0; i<=(Nvars-1); i++)
	    if (i!=target)
	      val1*=*((phis+i)->probs+1);
	  val2=epsilon4;
	  for (i=0; i<=(Nvars-1); i++)
	    if (i!=target)
	      val2*=*(opt_marginal_val+i);
	  
	  if (*((phis+sigma0)->probs+0)<*((phis+sigma0)->probs+1))
	    {
	      val=*((phis+sigma0)->probs+1);
	      val2/=val; val2*=sigma0val;
	    }
	  maxval=max(val1,val2);
	  *(phi->probs+1)=maxval;
	}

      // PARSIMONYCONSTRAINT type.
      else if (ftype==PARSIMONYCONSTRAINT)
	{	  
	  // sigma=0 scenarios: (1)all sigmas=0 and the constraint is satisfied, (2)at least some sigma=1 and the constraint is violated.
	  val1=1-epsilon5;
	  for (i=0; i<=(Nvars-1); i++)
	    if (i!=target)
	      val1*=*((phis+i)->probs+0);
	  val2=epsilon5;
	  for (i=0; i<=(Nvars-1); i++)
	    if (i!=target)
	      val2*=*(opt_marginal_val+i);
	 
	  if (*((phis+sigma1)->probs+1)<*((phis+sigma1)->probs+0))
	    {
	      val=*((phis+sigma1)->probs+0);
	      val2/=val; val2*=sigma1val;
	    }
	  maxval=max(val1,val2);	  
	  *(phi->probs+0)=maxval;

	  // sigma=1 scenarios: (1)the constraint is violted.
	  maxval=epsilon5;
	  for (i=0; i<=(Nvars-1); i++)
	    if (i!=target)
	      maxval*=*(opt_marginal_val+i);
	  *(phi->probs+1)=maxval;	  
	}
    }
  
  // Normalize phi.
  maxval=0;
  for (i=0; i<=(phi->Nconfigs-1); i++)
    maxval+=*(phi->probs+i);
  for (i=0; i<=(phi->Nconfigs-1); i++)
    *(phi->probs+i)/=maxval;
  free(subset2var); free(neighbor2subset); free(opt_marginal_val); 
  clear_belief(Nvars,phis);
  return;
}
  

// Compute the max-marginal of a MEASUREMENT type potential function.
// Perform straightforward product and maximization.
void maxmarginal5(struct facgraph *fgraph, int factorind, int varind, int Nneighbors, int *msginds, struct message *msg, struct potential *phi)
{
  int i, j, k;
  struct fac_node *facnode;

  // Copy the factor node potential function to lphi.
  facnode=(fgraph->facnodes+factorind);
  //phi->probs=malloc(sizeof(double)*phi->Nconfigs);
  
  for (i=0; i<=(phi->Nconfigs-1); i++)
    *(phi->probs+i)=*(facnode->phi->probs+i);

  for (i=0; i<=(Nneighbors-1); i++)
    {
      potentialproduct(phi,(msg+*(msginds+i))->phi);
      maximizepotential(phi,*((msg+*(msginds+i))->phi->varinds));
    }
  
  return;
}


// Compute the product of potential functions with single variables.
// phi1 contains multiple variables and phi2 contains a single variable.
void potentialproduct(struct potential *phi1, struct potential *phi2)
{
  int i, j, ind, *config;
  double Z;

  // Find the index of phi2's only variable in phi1.
  ind=-1; i=0;
  while ((i<=(phi1->Nvars-1))&&(ind==-1))
    {
      if (*(phi1->varinds+i)==*(phi2->varinds))
	ind=i;
      i++;
    }

  if ((ind==-1)||(phi2->Nvars>1))
    {
      printf("Problem in multiplication. ");
      return;
    }

  // Multiply phi1 by phi2.
  config=malloc(sizeof(int)*phi1->Nvars);
  for (i=0; i<=(phi1->Nvars-1); i++)
    *(config+i)=0;
  i=0; Z=0;
  while (i<=(phi1->Nconfigs-1))
    {
      int indval, carry;

      // Check the value of v_{ind} in config.
      indval=*(config+ind);
      *(phi1->probs+i)*=*(phi2->probs+indval);
      Z+=*(phi1->probs+i);

      // Increment the configuration.
      carry=1; j=phi1->Nvars-1;
      do
	{
	  *(config+j)+=carry;
	  carry=0;
	  if (*(config+j)>(*(phi1->Nstates+j)-1))
	    {
	      *(config+j)=0; carry=1;
	    }
	  j--;
	} while ((carry==1)&&(j>=0));
      
      i++;
    }

  // Renormalize the entries.
  for (i=0; i<=(phi1->Nconfigs-1); i++)
    *(phi1->probs+i)/=Z;

  free(config);

  return;
}


// Maximize a potential function over one variable.
void maximizepotential(struct potential *phi, int varind)
{
  int i, j, k, ind, *sconfig, Nv1, Nv2, num, num1, num2, shift1, shift2, flag;
  double Z, val, maxval;
  struct potential *newphi;


  ind=-1; i=0;
  while ((ind<0)&&(i<=(phi->Nvars-1)))
    {
      if (*(phi->varinds+i)==varind)
	ind=i;
      i++;
    }
  
  if (ind<0)
    return;

  Nv1=0; Nv2=0; 
  for (i=0; i<=(phi->Nvars-1); i++)
    {
      if (i<ind)
	{
	  Nv1++; 
	}
      else if (i>ind)
	{
	  Nv2++; 
	}
    }

  shift1=1;
  for (i=ind; i<=(phi->Nvars-1); i++)
    shift1*=*(phi->Nstates+i);
  shift2=shift1/(*(phi->Nstates+ind));

  sconfig=malloc(sizeof(int)*(phi->Nvars-1));
  for (i=0; i<=(phi->Nvars-2); i++)
    *(sconfig+i)=0;

  newphi=malloc(sizeof(struct potential));
  newphi->Nvars=phi->Nvars-1;
  newphi->varinds=malloc(sizeof(int)*newphi->Nvars);
  newphi->Nstates=malloc(sizeof(int)*newphi->Nvars);
  j=0;
  for (i=0; i<=(phi->Nvars-1); i++)
    {
      if (i!=ind)
	{
	  *(newphi->varinds+j)=*(phi->varinds+i);
	  *(newphi->Nstates+j)=*(phi->Nstates+i);
	  j++;
	}
    }
  newphi->Nconfigs=phi->Nconfigs/(*(phi->Nstates+ind));
  newphi->probs=malloc(sizeof(double)*newphi->Nconfigs);
  flag=0; Z=0;
  
  while (flag==0)
    {
      int carry=0;
            
      // Find the first value with the designated marginal values.
      if (Nv1>0)
	num1=config2number2(Nv1,newphi->Nstates,sconfig);
      else
	num1=0;
      if (Nv2>0)
	num2=config2number2(Nv2,newphi->Nstates+Nv1,sconfig+Nv1);
      else 
	num2=0;
      num=num1*shift1+num2;
      maxval=-1;
      

      for (i=0; i<=(*(phi->Nstates+ind)-1); i++)
	{	  
	  val=*(phi->probs+num);
	  if (val>maxval)
	    maxval=val;
	  num+=shift2;
	}
      num=num1*shift2+num2;
      *(newphi->probs+num)=maxval;
      Z+=maxval;
      i=newphi->Nvars-1;
      *(sconfig+i)+=1;
      if (*(sconfig+i)>=*(newphi->Nstates+i))
	{
	  carry=1;
	  *(sconfig+i)=0;
	}
      i--;
      while ((carry==1)&&(i>=0))
	{
	  *(sconfig+i)+=carry;
	  if (*(sconfig+i)<*(newphi->Nstates+i))
	    carry=0;
	  else
	    *(sconfig+i)=0;
	  i--;
	}


      flag=1; i=0;
      while ((i<=(newphi->Nvars-1))&&(flag==1))
	{
	  if (*(sconfig+i)>0)
	    flag=0;
	  i++;
	}

    }

  
  for (i=0; i<=(newphi->Nconfigs-1); i++)
    *(newphi->probs+i)/=Z;
    
  copypotential(phi,newphi);
  free(newphi->varinds); free(newphi->Nstates); free(newphi->probs);
  free(newphi);
  free(sconfig);
}
