# Supplementary material for: A joint model of regulatory and metabolic networks
Source: BMC Bioinformatics. 2006 Jul 4;7:332. doi: 10.1186/1471-2105-7-332 (PMC1559649; doi:10.1186/1471-2105-7-332)
Supplement: Additional file 15 — The source codes of the model inference programs. [file 1471-2105-7-332-S15.zip › fac_graph_utility3.c]

// Utility functions of factor graph operations.
// Explain perturbation effects with degenerate MAP configurations.

# include <stdio.h>
# include <stdlib.h>
# include <string.h>
# include <math.h>
# include <time.h>
# include "../include/network.h"
# include "../include/facgraph.h"
# define MAXLINEWIDTH 1000
# define GENENAMELENGTH 9
# define INFINITY 1e10
# define max(i,j) (i>j ? i : j)
# define min(i,j) (i<j ? i : j)
# define BLOCKSIZE 1000
# define max(i,j) (i>j ? i : j)
# define min(i,j) (i<j ? i : j)

extern int inlistind(int Nv, int *v, int target);
extern int inlist(int Nv, int *v, int target);
extern void recurse_fixval2(struct confignode *configtree, struct facgraph *fgraph, int Nmaxmsgs, struct message *maxmsg, int Nmaxbeliefs, struct potential *maxbelief, int *isolated, struct joint_network *joint_net, int Njoint_paths, struct joint_network_path *joint_paths, int fixind, int fixval);
extern int net_predict_effect4(struct joint_network *joint_net, struct joint_network_path *joint_path, int Nperturb_fluxes_predict, struct perturb_flux_prediction *perturb_fluxes_predict, int Nmetabolites, int Nenzymes, int Nfluxes, struct flux *fluxes, int Nreactions, struct reaction *reactions);


struct facgraph * construct_joint_net_fac_graph3(struct joint_network *joint_net, int Nmetabolites, struct metabolite *metabolites, int Nreactions, struct reaction *reactions, int Nenzymes, struct enzyme *enzymes, int Nregulators, struct regulator *regulators, int Ngenes, struct gene *genes, int Noperons, struct operon *operons, int Nfluxes, struct flux *fluxes, int Nperturb_responses, struct perturb_effect *perturb_responses, int Nperturb_fluxes_predict, struct perturb_flux_prediction *perturb_fluxes_predict, int Njoint_paths, struct joint_network_path *joint_paths, int *pathind2facind);

extern double koinv, epsilon1, epsilon2, epsilon3;
extern int maxpathlength;


// Construct the factor graph from the joint network.
// Ignore hypersigma and complementary combinations.
// Fix the signs of (regulator,operon) edges by adding potential functions of fixed values, use a different predict_effect function, when traverses against a metabolic pathway, treat the effect of perturbing enzymes and substrates differently, remove the factors which contain the same variables (except path selection) and report the degenerate paths.

struct facgraph * construct_joint_net_fac_graph3(struct joint_network *joint_net, int Nmetabolites, struct metabolite *metabolites, int Nreactions, struct reaction *reactions, int Nenzymes, struct enzyme *enzymes, int Nregulators, struct regulator *regulators, int Ngenes, struct gene *genes, int Noperons, struct operon *operons, int Nfluxes, struct flux *fluxes, int Nperturb_responses, struct perturb_effect *perturb_responses, int Nperturb_fluxes_predict, struct perturb_flux_prediction *perturb_fluxes_predict, int Njoint_paths, struct joint_network_path *joint_paths, int *pathind2facind)
{
  int i, j, k, l, m, *presence2edge, *sign2edge, *edge2presence, *edge2sign;
  struct facgraph *fgraph;
  int curalloc=0, curalloc2=0, curalloc3=0, *perturb2var;
  int **operonpaths, **edgepaths, *perturbv2var, Nbundled, *bundled;


  edge2presence=malloc(sizeof(int)*joint_net->Nedges);
  for (i=0; i<=(joint_net->Nedges-1); i++)
    *(edge2presence+i)=-1;
  edge2sign=malloc(sizeof(int)*joint_net->Nedges);
  for (i=0; i<=(joint_net->Nedges-1); i++)
    *(edge2sign+i)=-1;
  presence2edge=malloc(sizeof(int)*joint_net->Nedges);
  for (i=0; i<=(joint_net->Nedges-1); i++)
    *(presence2edge+i)=-1;
  sign2edge=malloc(sizeof(int)*joint_net->Nedges);
  for (i=0; i<=(joint_net->Nedges-1); i++)
    *(sign2edge+i)=-1;

  Nbundled=0; bundled=malloc(sizeof(int)*joint_net->Nedges);

  fgraph=malloc(sizeof(struct facgraph));
  
  // Variables: presence of edges (regulator,operon), (operon,gene), (metabolite,regulator), sign of edges (regulator,operon) (metabolite,regulator) (assume (operon,gene) signs are +), path selection, perturbation effects.
  curalloc=BLOCKSIZE;  fgraph->Nvars=0; 
  //fgraph->varnodes=malloc(sizeof(struct var_node)*curalloc);
  fgraph->varnodes=calloc(curalloc,sizeof(struct var_node));

  
  for (i=0; i<=(joint_net->Nedges-1); i++)
    {
      int edgetype=(joint_net->edges+i)->type;

      // UNDETERMINED: edge presence variable exists.
      // BUNDLED: one edge presence variable for all edges emanating from the same node (operon).
      if (edgetype==UNDETERMINED)
	{
	  fgraph->Nvars+=1;
	  if (fgraph->Nvars>curalloc)
	    {
	      curalloc+=BLOCKSIZE; 
	      fgraph->varnodes=realloc(fgraph->varnodes,sizeof(struct var_node)*curalloc);
	    }
	  (fgraph->varnodes+fgraph->Nvars-1)->ind=fgraph->Nvars-1;
	  (fgraph->varnodes+fgraph->Nvars-1)->type=EDGEPRESENCE;
	  (fgraph->varnodes+fgraph->Nvars-1)->nodeind=-1;
	  (fgraph->varnodes+fgraph->Nvars-1)->edgeind=i;
	  (fgraph->varnodes+fgraph->Nvars-1)->effectind=-1;
	  (fgraph->varnodes+fgraph->Nvars-1)->Nbundleedgeinds=0;
	  //(fgraph->varnodes+fgraph->Nvars-1)->Nconvedges=0;

	  *(edge2presence+i)=fgraph->Nvars-1;
	  *(presence2edge+fgraph->Nvars-1)=i;
	  
	  fgraph->Nvars+=1;
	  if (fgraph->Nvars>curalloc)
	    {
	      curalloc+=BLOCKSIZE; 
	      fgraph->varnodes=realloc(fgraph->varnodes,sizeof(struct var_node)*curalloc);
	    }
	  (fgraph->varnodes+fgraph->Nvars-1)->ind=fgraph->Nvars-1;
	  (fgraph->varnodes+fgraph->Nvars-1)->type=EDGESIGN;
	  (fgraph->varnodes+fgraph->Nvars-1)->nodeind=-1;
	  (fgraph->varnodes+fgraph->Nvars-1)->edgeind=i;
	  (fgraph->varnodes+fgraph->Nvars-1)->effectind=-1;
	  (fgraph->varnodes+fgraph->Nvars-1)->Nbundleedgeinds=0;
	  //(fgraph->varnodes+fgraph->Nvars-1)->Nconvedges=0;

	  *(edge2sign+i)=fgraph->Nvars-1;
	  *(sign2edge+fgraph->Nvars-1)=i;
	}
      else if (edgetype==BUNDLE)
	{
	  int nodeind=(joint_net->edges+i)->from, edgeind, iscreated=0;
	  int bundlecuralloc=20;
	  
	  
	  // Check if the bundled edge variable has already been created.
	  k=0; iscreated=0;
	  while (k<=(Nbundled-1))
	    {
	      j=*(bundled+k);
	      edgeind=*((fgraph->varnodes+j)->bundleedgeinds+0);
	      if (nodeind==(joint_net->edges+edgeind)->from)
		{
		  (fgraph->varnodes+j)->Nbundleedgeinds+=1;
		  //(fgraph->varnodes+j)->bundleedgeinds=realloc((fgraph->varnodes+j)->bundleedgeinds,sizeof(int)*(fgraph->varnodes+j)->Nbundleedgeinds);
		  *((fgraph->varnodes+j)->bundleedgeinds+(fgraph->varnodes+j)->Nbundleedgeinds-1)=i;
		  iscreated=1;
		  if ((fgraph->varnodes+j)->type==EDGEPRESENCE)
		    *(edge2presence+i)=j;
		  else if ((fgraph->varnodes+j)->type==EDGESIGN)
		    *(edge2sign+i)=j;
		}	    
	      k++;
	    }
	  

	  if (iscreated==0)
	    {
	      fgraph->Nvars+=1;
	      if (fgraph->Nvars>curalloc)
		{
		  curalloc+=BLOCKSIZE; 
		  fgraph->varnodes=realloc(fgraph->varnodes,sizeof(struct var_node)*curalloc);
		}
	      (fgraph->varnodes+fgraph->Nvars-1)->ind=fgraph->Nvars-1;
	      (fgraph->varnodes+fgraph->Nvars-1)->type=EDGEPRESENCE;
	      (fgraph->varnodes+fgraph->Nvars-1)->nodeind=-1;
	      (fgraph->varnodes+fgraph->Nvars-1)->edgeind=-1;
	      (fgraph->varnodes+fgraph->Nvars-1)->effectind=-1;
	      //(fgraph->varnodes+fgraph->Nvars-1)->Nconvedges=0;
	      (fgraph->varnodes+fgraph->Nvars-1)->Nbundleedgeinds=1;
	      //(fgraph->varnodes+fgraph->Nvars-1)->bundleedgeinds=calloc(1,sizeof(int));
	      //(fgraph->varnodes+fgraph->Nvars-1)->bundleedgeinds=malloc(sizeof(int));
	      (fgraph->varnodes+fgraph->Nvars-1)->bundleedgeinds=calloc(bundlecuralloc,sizeof(int));

	      *((fgraph->varnodes+fgraph->Nvars-1)->bundleedgeinds)=i;
	      *(presence2edge+fgraph->Nvars-1)=i;
	      *(edge2presence+i)=fgraph->Nvars-1;

	      Nbundled++;
	      //bundled=realloc(bundled,sizeof(int)*Nbundled);
	      *(bundled+Nbundled-1)=fgraph->Nvars-1;

	      fgraph->Nvars+=1;
	      if (fgraph->Nvars>curalloc)
		{
		  curalloc+=BLOCKSIZE; 
		  fgraph->varnodes=realloc(fgraph->varnodes,sizeof(struct var_node)*curalloc);
		}
	      (fgraph->varnodes+fgraph->Nvars-1)->ind=fgraph->Nvars-1;
	      (fgraph->varnodes+fgraph->Nvars-1)->type=EDGESIGN;
	      (fgraph->varnodes+fgraph->Nvars-1)->nodeind=-1;
	      (fgraph->varnodes+fgraph->Nvars-1)->edgeind=-1;
	      (fgraph->varnodes+fgraph->Nvars-1)->effectind=-1;
	      //(fgraph->varnodes+fgraph->Nvars-1)->Nconvedges=0;
	      (fgraph->varnodes+fgraph->Nvars-1)->Nbundleedgeinds=1;
	      //(fgraph->varnodes+fgraph->Nvars-1)->bundleedgeinds=malloc(sizeof(int));
	      //(fgraph->varnodes+fgraph->Nvars-1)->bundleedgeinds=calloc(1,sizeof(int));
	      (fgraph->varnodes+fgraph->Nvars-1)->bundleedgeinds=calloc(bundlecuralloc,sizeof(int));

	      *((fgraph->varnodes+fgraph->Nvars-1)->bundleedgeinds)=i;	      
	      *(sign2edge+fgraph->Nvars-1)=i;
	      *(edge2sign+i)=fgraph->Nvars-1;

	      Nbundled++;
	      //bundled=realloc(bundled,sizeof(int)*Nbundled);
	      *(bundled+Nbundled-1)=fgraph->Nvars-1;
	      
	    }
	}		  
    }
  
  
  // Create potential functions, path selection and edge combination variables for explaining perturbation effects.

  curalloc2=BLOCKSIZE;  fgraph->Nfactors=0; 
  //fgraph->facnodes=malloc(sizeof(struct fac_node)*curalloc2);
  fgraph->facnodes=calloc(curalloc2,sizeof(struct fac_node));

  curalloc3=BLOCKSIZE;  fgraph->Ne=0; 
  //fgraph->e=malloc(sizeof(struct edge)*curalloc3);
  fgraph->e=calloc(curalloc3,sizeof(struct edge)*curalloc3);

  perturb2var=malloc(sizeof(int)*Nperturb_responses);
  for (i=0; i<=(Nperturb_responses-1); i++)
    *(perturb2var+i)=-1;

  // Debug
  //printf("Nperturb_responses=%d\n",Nperturb_responses);


  for (i=0; i<=(Njoint_paths-1); i++)
    *(pathind2facind+i)=-1;


  for (i=0; i<=(Nperturb_responses-1); i++)
    {
      int **connpaths, flag;
      
      // Find all valid paths connecting perturbation sources to the response.
      // If there are multiple stimulus, separate paths connecting from each stimulus.
      connpaths=malloc(sizeof(int)*(perturb_responses+i)->Nstimuli); 
      for (j=0; j<=((perturb_responses+i)->Nstimuli-1); j++)
	{
	  int perturb_source, perturb_dest;
	  
	  perturb_source=*((perturb_responses+i)->stim_ind+j);
	  if (*((perturb_responses+i)->stim_type+j)==0)
	    perturb_source=*(joint_net->gene2node+perturb_source);
	  else if (*((perturb_responses+i)->stim_type+j)==1)
	    perturb_source=*(joint_net->metabolite2node+perturb_source);
	  perturb_dest=(perturb_responses+i)->effect_ind;
	  if ((perturb_responses+i)->effect_type==0)
	    perturb_dest=*(joint_net->gene2node+perturb_dest);
	  else if ((perturb_responses+i)->effect_type==1)
	    perturb_dest=*(joint_net->flux2node+perturb_dest);
	  
	  l=0;
	  for (k=0; k<=(Njoint_paths-1); k++)
	    if (((joint_paths+k)->source==perturb_source)&&((joint_paths+k)->dest==perturb_dest))
	      l+=1;
	  *(connpaths+j)=malloc(sizeof(int)*(l+1));
	  **(connpaths+j)=0;
	 
	  for (k=0; k<=(Njoint_paths-1); k++)
	    {	      
	      //if ((*((joint_paths+k)->nodes+0)==*((perturb_responses+i)->stim_ind+j))&&(*((joint_paths+k)->nodes+(joint_paths+k)->Nnodes-1)==(perturb_responses+i)->effect_ind))
	      //if (((joint_paths+k)->source==*((perturb_responses+i)->stim_ind+j))&&((joint_paths+k)->dest==(perturb_responses+i)->effect_ind))
	      if (((joint_paths+k)->source==perturb_source)&&((joint_paths+k)->dest==perturb_dest))
		{
		  **(connpaths+j)+=1;
		  *(*(connpaths+j)+**(connpaths+j))=k;
		}
	    }
	}
   
      // Can explain the effects connected via valid paths.
      // If there are multiple stimuli, then the paths connecting each stimulus to effect are required.
      flag=1;
      for (j=0; j<=((perturb_responses+i)->Nstimuli-1); j++)
	if (**(connpaths+j)==0)
	  flag=0;

      if (flag==1)
	{
	  int startfacind, endfacind, ind, **sigmainds, **grouplabels;

	  // Create a variable of perturbation effect.
	  fgraph->Nvars+=1;
	  if (fgraph->Nvars>curalloc)
	    {
	      curalloc+=BLOCKSIZE; 
	      fgraph->varnodes=realloc(fgraph->varnodes,sizeof(struct var_node)*curalloc);
	    }
	  (fgraph->varnodes+fgraph->Nvars-1)->ind=fgraph->Nvars-1;
	  (fgraph->varnodes+fgraph->Nvars-1)->type=PERTURBEFFECT;
	  (fgraph->varnodes+fgraph->Nvars-1)->effectind=i;
	  (fgraph->varnodes+fgraph->Nvars-1)->nodeind=-1;
	  (fgraph->varnodes+fgraph->Nvars-1)->edgeind=-1;
	  //(fgraph->varnodes+fgraph->Nvars-1)->Nconvedges=0;
	  (fgraph->varnodes+fgraph->Nvars-1)->Nbundleedgeinds=0;
	  *(perturb2var+i)=fgraph->Nvars-1;


	  // Build potential functions for single paths.
	  // Also add edges connecting variable and factor nodes.
	  startfacind=fgraph->Nfactors;
	  sigmainds=malloc(sizeof(int)*(perturb_responses+i)->Nstimuli);
	  for (j=0; j<=((perturb_responses+i)->Nstimuli-1); j++)
	    {
	      //*(sigmainds+j)=malloc(sizeof(int)*(1+**(connpaths+j)));
	      *(sigmainds+j)=calloc(1+**(connpaths+j),sizeof(int));
	      **(sigmainds+j)=**(connpaths+j);
	      
	      startfacind=fgraph->Nfactors;

	      for (k=1; k<=**(connpaths+j); k++)
		{
		  int pathind=*(*(connpaths+j)+k), Nregedges, *regedges;
		  int isdegenerate=0;

		  // Generates the potential function when Nregedges>0.
		  Nregedges=0;
		  regedges=malloc(sizeof(int)*(joint_paths+pathind)->Nedges);
		  for (l=0; l<=((joint_paths+pathind)->Nedges-1); l++)
		    {
		      int edgeind=*((joint_paths+pathind)->edges+l);
		      if ((*(edge2presence+edgeind)>=0)&&(*(edge2sign+edgeind)>=0))
			{
			  Nregedges++;
			  *(regedges+Nregedges-1)=edgeind;
			}
		    }


		  // Check if the current path yields the same set of variables (edge presence, edge sign, perturbation effect) as previous factors.
		  l=startfacind; isdegenerate=0;
		  while ((l<=(fgraph->Nfactors-1))&&(isdegenerate==0))
		    {
		      if (Nregedges==(fgraph->facnodes+l)->Nregedges)
			{
			  isdegenerate=1; m=0;
			  while ((m<=(Nregedges-1))&&(isdegenerate==1))
			    {
			      if (*(regedges+m)!=*(presence2edge+*((fgraph->facnodes+l)->presences+m)))
				isdegenerate=0;
			      m++;
			    }
			}

		      if (isdegenerate==1)
			*(pathind2facind+pathind)=l;
		      l++;
		    }
		  

		  if (Nregedges>0)
		  //if ((Nregedges>0)&&(isdegenerate==0))
		    {
		      // Create a path selection variable.
		      fgraph->Nvars+=1;
		      if (fgraph->Nvars>curalloc)
			{
			  curalloc+=BLOCKSIZE; 
			  fgraph->varnodes=realloc(fgraph->varnodes,sizeof(struct var_node)*curalloc);
			}
		      (fgraph->varnodes+fgraph->Nvars-1)->ind=fgraph->Nvars-1;
		      (fgraph->varnodes+fgraph->Nvars-1)->type=PATHSEL;
		      (fgraph->varnodes+fgraph->Nvars-1)->nodeind=-1;
		      (fgraph->varnodes+fgraph->Nvars-1)->edgeind=-1;
		      (fgraph->varnodes+fgraph->Nvars-1)->effectind=i;
		      //(fgraph->varnodes+fgraph->Nvars-1)->Nconvedges=0;
		      (fgraph->varnodes+fgraph->Nvars-1)->Nbundleedgeinds=0;
		      (fgraph->varnodes+fgraph->Nvars-1)->pathinfo=malloc(sizeof(struct triplet));
		      (fgraph->varnodes+fgraph->Nvars-1)->pathinfo->i=i;
		      (fgraph->varnodes+fgraph->Nvars-1)->pathinfo->j=fgraph->Nvars-1;
		      (fgraph->varnodes+fgraph->Nvars-1)->pathinfo->k=pathind;
		      
		      *(*(sigmainds+j)+k)=fgraph->Nvars-1;
		      

		      // Create a potential function for single path explanation.
		      fgraph->Nfactors+=1;
		      if (fgraph->Nfactors>curalloc2)
			{
			  curalloc2+=BLOCKSIZE; 
			  fgraph->facnodes=realloc(fgraph->facnodes,sizeof(struct fac_node)*curalloc2);
			}

		      *(pathind2facind+pathind)=fgraph->Nfactors-1;
		      

		      (fgraph->facnodes+fgraph->Nfactors-1)->ind=fgraph->Nfactors-1;
		      (fgraph->facnodes+fgraph->Nfactors-1)->type=SINGLEPATHEXPLAIN;
		      (fgraph->facnodes+fgraph->Nfactors-1)->Nedges=(joint_paths+pathind)->Nedges;
		      		      
		      // Only edges with presence or sign variables count.
		      (fgraph->facnodes+fgraph->Nfactors-1)->Nregedges=Nregedges;
		      (fgraph->facnodes+fgraph->Nfactors-1)->presences=malloc(sizeof(int)*Nregedges);
		      (fgraph->facnodes+fgraph->Nfactors-1)->signs=malloc(sizeof(int)*Nregedges);
		      for (l=0; l<=(Nregedges-1); l++)
			{
			  int edgeind=*(regedges+l);
			  *((fgraph->facnodes+fgraph->Nfactors-1)->presences+l)=*(edge2presence+edgeind);
			  *((fgraph->facnodes+fgraph->Nfactors-1)->signs+l)=*(edge2sign+edgeind);
			}

		      (fgraph->facnodes+fgraph->Nfactors-1)->sigma=fgraph->Nvars-1;
		      (fgraph->facnodes+fgraph->Nfactors-1)->perturb=*(perturb2var+i);
		      
		      if ((l=*((perturb_responses+i)->stim_type+j))==0)
			m=*(joint_net->gene2node+*((perturb_responses+i)->stim_ind+j));
		      else if (l==1)
			m=*(joint_net->metabolite2node+*((perturb_responses+i)->stim_ind+j));
		      (fgraph->facnodes+fgraph->Nfactors-1)->perturbsource=m;
		      l=*((perturb_responses+i)->stim_dir+j);
		      (fgraph->facnodes+fgraph->Nfactors-1)->perturbdir=l;
		      
		      
		      // Find the predicted effect of the known part of the pathway.
		      //(fgraph->facnodes+fgraph->Nfactors-1)->pred_effect=net_predict_effect(joint_net,joint_paths+pathind,Nperturb_fluxes_predict,perturb_fluxes_predict,Nmetabolites,Nenzymes);

		      //(fgraph->facnodes+fgraph->Nfactors-1)->pred_effect=net_predict_effect2(joint_net,joint_paths+pathind,Nperturb_fluxes_predict,perturb_fluxes_predict,Nmetabolites,Nenzymes);

		      (fgraph->facnodes+fgraph->Nfactors-1)->pred_effect=net_predict_effect4(joint_net,joint_paths+pathind,Nperturb_fluxes_predict,perturb_fluxes_predict,Nmetabolites,Nenzymes,Nfluxes,fluxes,Nreactions,reactions);      
		      (fgraph->facnodes+fgraph->Nfactors-1)->edgeind=-1;
		      (fgraph->facnodes+fgraph->Nfactors-1)->Nsigmas=0;
		      

		      // Create the potential function.
		      // Variables: edge presence, edge signs, path selection, perturbation effect.
		      (fgraph->facnodes+fgraph->Nfactors-1)->phi=malloc(sizeof(struct potential));
		      (fgraph->facnodes+fgraph->Nfactors-1)->phi->Nvars=(fgraph->facnodes+fgraph->Nfactors-1)->Nregedges*2+2;
		      (fgraph->facnodes+fgraph->Nfactors-1)->phi->varinds=malloc(sizeof(int)*(fgraph->facnodes+fgraph->Nfactors-1)->phi->Nvars);
		      for (l=0; l<=((fgraph->facnodes+fgraph->Nfactors-1)->Nregedges-1); l++)
			*((fgraph->facnodes+fgraph->Nfactors-1)->phi->varinds+l)=*((fgraph->facnodes+fgraph->Nfactors-1)->presences+l);
		      for (l=0; l<=((fgraph->facnodes+fgraph->Nfactors-1)->Nregedges-1); l++)
			*((fgraph->facnodes+fgraph->Nfactors-1)->phi->varinds+l+(fgraph->facnodes+fgraph->Nfactors-1)->Nregedges)=*((fgraph->facnodes+fgraph->Nfactors-1)->signs+l);		  
		      l=(fgraph->facnodes+fgraph->Nfactors-1)->Nregedges*2;
		      *((fgraph->facnodes+fgraph->Nfactors-1)->phi->varinds+l)=(fgraph->facnodes+fgraph->Nfactors-1)->sigma;
		      l++;
		      *((fgraph->facnodes+fgraph->Nfactors-1)->phi->varinds+l)=*(perturb2var+i);
		      

		      // Add edges.
		      fgraph->Ne+=((fgraph->facnodes+fgraph->Nfactors-1)->Nregedges*2+2);
		      if (fgraph->Ne>curalloc3)
			{
			  curalloc3+=BLOCKSIZE; 
			  fgraph->e=realloc(fgraph->e,sizeof(struct edge)*curalloc3);
			}
		      fgraph->Ne-=((fgraph->facnodes+fgraph->Nfactors-1)->Nregedges*2+2);
		      
		      for (l=0; l<=((fgraph->facnodes+fgraph->Nfactors-1)->phi->Nvars-1); l++)
			{
			  int fromind, toind;

			  fgraph->Ne+=1;
			  fromind=*((fgraph->facnodes+fgraph->Nfactors-1)->phi->varinds+l);
			  toind=fgraph->Nfactors-1;
			  (fgraph->e+fgraph->Ne-1)->from=fromind;
			  (fgraph->e+fgraph->Ne-1)->to=toind;
			}
		    }

		  // If Nregedges=0, then the pathway can already explain the deletion effect without introducing variables.  Create a path selection variable only.
		  else if (Nregedges==0)
		    {
		      // Create a path selection variable.
		      fgraph->Nvars+=1;
		      if (fgraph->Nvars>curalloc)
			{
			  curalloc+=BLOCKSIZE; 
			  fgraph->varnodes=realloc(fgraph->varnodes,sizeof(struct var_node)*curalloc);
			}
		      (fgraph->varnodes+fgraph->Nvars-1)->ind=fgraph->Nvars-1;
		      (fgraph->varnodes+fgraph->Nvars-1)->type=PATHSEL;
		      (fgraph->varnodes+fgraph->Nvars-1)->nodeind=-1;
		      (fgraph->varnodes+fgraph->Nvars-1)->edgeind=-1;
		      (fgraph->varnodes+fgraph->Nvars-1)->effectind=i;
		      //(fgraph->varnodes+fgraph->Nvars-1)->Nconvedges=0;
		      (fgraph->varnodes+fgraph->Nvars-1)->Nbundleedgeinds=0;
		      (fgraph->varnodes+fgraph->Nvars-1)->pathinfo=malloc(sizeof(struct triplet));
		      (fgraph->varnodes+fgraph->Nvars-1)->pathinfo->i=i;
		      (fgraph->varnodes+fgraph->Nvars-1)->pathinfo->j=fgraph->Nvars-1;
		      (fgraph->varnodes+fgraph->Nvars-1)->pathinfo->k=pathind;
		      
		      *(*(sigmainds+j)+k)=fgraph->Nvars-1;
		      

		      // Create a potential function for single path explanation.
		      fgraph->Nfactors+=1;
		      if (fgraph->Nfactors>curalloc2)
			{
			  curalloc2+=BLOCKSIZE; 
			  fgraph->facnodes=realloc(fgraph->facnodes,sizeof(struct fac_node)*curalloc2);
			}
		      (fgraph->facnodes+fgraph->Nfactors-1)->ind=fgraph->Nfactors-1;
		      (fgraph->facnodes+fgraph->Nfactors-1)->type=SINGLEPATHEXPLAIN;
		      (fgraph->facnodes+fgraph->Nfactors-1)->Nedges=(joint_paths+pathind)->Nedges;
		      
		      // Nregedges=0.
		      (fgraph->facnodes+fgraph->Nfactors-1)->Nregedges=0;      
		      (fgraph->facnodes+fgraph->Nfactors-1)->sigma=fgraph->Nvars-1;
		      (fgraph->facnodes+fgraph->Nfactors-1)->perturb=*(perturb2var+i);
		      
		      if ((l=*((perturb_responses+i)->stim_type+j))==0)
			m=*(joint_net->gene2node+*((perturb_responses+i)->stim_ind+j));
		      else if (l==1)
			m=*(joint_net->metabolite2node+*((perturb_responses+i)->stim_ind+j));
		      (fgraph->facnodes+fgraph->Nfactors-1)->perturbsource=m;
		      l=*((perturb_responses+i)->stim_dir+j);
		      (fgraph->facnodes+fgraph->Nfactors-1)->perturbdir=l;
		      
		      
		      // Find the predicted effect of the known part of the pathway.
		      //(fgraph->facnodes+fgraph->Nfactors-1)->pred_effect=net_predict_effect(joint_net,joint_paths+pathind,Nperturb_fluxes_predict,perturb_fluxes_predict,Nmetabolites,Nenzymes);

		      //(fgraph->facnodes+fgraph->Nfactors-1)->pred_effect=net_predict_effect2(joint_net,joint_paths+pathind,Nperturb_fluxes_predict,perturb_fluxes_predict,Nmetabolites,Nenzymes);


		      (fgraph->facnodes+fgraph->Nfactors-1)->pred_effect=net_predict_effect4(joint_net,joint_paths+pathind,Nperturb_fluxes_predict,perturb_fluxes_predict,Nmetabolites,Nenzymes,Nfluxes,fluxes,Nreactions,reactions);
		      
		      (fgraph->facnodes+fgraph->Nfactors-1)->edgeind=-1;
		      (fgraph->facnodes+fgraph->Nfactors-1)->Nsigmas=0;
		      
		      // Create the potential function.
		      // Variables: edge presence, edge signs, path selection, perturbation effect.
		      (fgraph->facnodes+fgraph->Nfactors-1)->phi=malloc(sizeof(struct potential));
		      (fgraph->facnodes+fgraph->Nfactors-1)->phi->Nvars=2;
		      (fgraph->facnodes+fgraph->Nfactors-1)->phi->varinds=malloc(sizeof(int)*2);
		      *((fgraph->facnodes+fgraph->Nfactors-1)->phi->varinds+0)=(fgraph->facnodes+fgraph->Nfactors-1)->sigma;
		      *((fgraph->facnodes+fgraph->Nfactors-1)->phi->varinds+1)=*(perturb2var+i);
		      
		      // Add edges.
		      fgraph->Ne+=2;
		      if (fgraph->Ne>curalloc3)
			{
			  curalloc3+=BLOCKSIZE; 
			  fgraph->e=realloc(fgraph->e,sizeof(struct edge)*curalloc3);
			}
		      fgraph->Ne-=2;
		      
		      for (l=0; l<=((fgraph->facnodes+fgraph->Nfactors-1)->phi->Nvars-1); l++)
			{
			  int fromind, toind;

			  fgraph->Ne+=1;
			  fromind=*((fgraph->facnodes+fgraph->Nfactors-1)->phi->varinds+l);
			  toind=fgraph->Nfactors-1;
			  (fgraph->e+fgraph->Ne-1)->from=fromind;
			  (fgraph->e+fgraph->Ne-1)->to=toind;
			}
		    }

		  free(regedges);
		}
	    }
	  endfacind=fgraph->Nfactors-1;
	  
	  grouplabels=malloc(sizeof(int)*(perturb_responses+i)->Nstimuli);
	  for (j=0; j<=((perturb_responses+i)->Nstimuli-1); j++)
	    {
	      //*(grouplabels+j)=malloc(sizeof(int)*(1+**(connpaths+j)));
	      *(grouplabels+j)=calloc(1+**(connpaths+j),sizeof(int));
	      **(grouplabels+j)=**(connpaths+j);
	      for (k=1; k<=**(grouplabels+j); k++)
		*(*(grouplabels+j)+k)=-1;
	    }
	
	  
	  // Build potential functions of combining paths explaining the same perturbation effect.
	  // Single stimulus: join each potential function with OR when perturbed effect is significant (perturbing each path suffices to generate effect) and with NOR (neither path is active) when perturbed effect is insignificant.
	  // Exception for single stimulus: if paths are joined by complementary edges converging to the same node, then creating a hyper-sigma variable representing all complementary paths are active, OR the hyper-sigma with other path sel variables.
	  // Multiple stimuli: group paths by the stimulation sources, at least one path from each group must be active in order to explain multi-stimuli significant perturbation effects.  Insignificant effect: at least the combined effect from one stimulus must be inactive.
	  // Under the paths for each stimulation source, subgroup them if they converge to the same node via complementary edges.

	 
	  // Single stimulus: combine sigmas by OR.
	  if ((perturb_responses+i)->Nstimuli==1)
	    {
	      int Ngroups=-1;

	      // Create a potential function by combining sigmas from paths connecting to the same response.
	      fgraph->Nfactors+=1;
	      if (fgraph->Nfactors>curalloc2)
		{
		  curalloc2+=BLOCKSIZE; 
		  fgraph->facnodes=realloc(fgraph->facnodes,sizeof(struct fac_node)*curalloc2);
		}
	      (fgraph->facnodes+fgraph->Nfactors-1)->ind=fgraph->Nfactors-1;
	      (fgraph->facnodes+fgraph->Nfactors-1)->type=PATHSELCOMB;
	      (fgraph->facnodes+fgraph->Nfactors-1)->Nedges=0;
	      (fgraph->facnodes+fgraph->Nfactors-1)->Nregedges=0;
	      (fgraph->facnodes+fgraph->Nfactors-1)->sigma=-1;
	      (fgraph->facnodes+fgraph->Nfactors-1)->perturb=*(perturb2var+i);
	      (fgraph->facnodes+fgraph->Nfactors-1)->pred_effect=0;
	      (fgraph->facnodes+fgraph->Nfactors-1)->edgeind=-1;
	      (fgraph->facnodes+fgraph->Nfactors-1)->Nsigmas=0;
	      (fgraph->facnodes+fgraph->Nfactors-1)->sigmas=malloc(sizeof(int)*(**(connpaths+0)));

	      // sigma variables.
	      for (j=1; j<=**(connpaths+0); j++)
		{
		  if (*(*(grouplabels+0)+j)==-1)
		    {
		      (fgraph->facnodes+fgraph->Nfactors-1)->Nsigmas+=1;
		      *((fgraph->facnodes+fgraph->Nfactors-1)->sigmas+(fgraph->facnodes+fgraph->Nfactors-1)->Nsigmas-1)=*(*(sigmainds+0)+j);
		    }
		}

	      //(fgraph->facnodes+fgraph->Nfactors-1)->sigmas=realloc((fgraph->facnodes+fgraph->Nfactors-1)->sigmas,sizeof(int)*(fgraph->facnodes+fgraph->Nfactors-1)->Nsigmas);

	      // Create the potential function.
	      // Variables: sigmas, perturbation effect.
	      (fgraph->facnodes+fgraph->Nfactors-1)->phi=malloc(sizeof(struct potential));
	      (fgraph->facnodes+fgraph->Nfactors-1)->phi->Nvars=(fgraph->facnodes+fgraph->Nfactors-1)->Nsigmas+1;
	      (fgraph->facnodes+fgraph->Nfactors-1)->phi->varinds=malloc(sizeof(int)*(fgraph->facnodes+fgraph->Nfactors-1)->phi->Nvars);
	      for (k=0; k<=((fgraph->facnodes+fgraph->Nfactors-1)->Nsigmas-1); k++)
		*((fgraph->facnodes+fgraph->Nfactors-1)->phi->varinds+k)=*((fgraph->facnodes+fgraph->Nfactors-1)->sigmas+k);
	      
	      // Don't forget the perturb effect variable.
	      *((fgraph->facnodes+fgraph->Nfactors-1)->phi->varinds+k)=*(perturb2var+i);

	      // Add edges.
	      fgraph->Ne+=((fgraph->facnodes+fgraph->Nfactors-1)->Nsigmas+1);
	      if (fgraph->Ne>curalloc3)
		{
		  curalloc3+=BLOCKSIZE; 
		  fgraph->e=realloc(fgraph->e,sizeof(struct edge)*curalloc3);
		}
	      fgraph->Ne-=((fgraph->facnodes+fgraph->Nfactors-1)->Nsigmas+1);
	      for (k=0; k<=((fgraph->facnodes+fgraph->Nfactors-1)->Nsigmas-1); k++)
		{
		  fgraph->Ne+=1;
		  (fgraph->e+fgraph->Ne-1)->from=*((fgraph->facnodes+fgraph->Nfactors-1)->sigmas+k);
		  (fgraph->e+fgraph->Ne-1)->to=fgraph->Nfactors-1;
		}	      
	      fgraph->Ne+=1;
	      (fgraph->e+fgraph->Ne-1)->from=*(perturb2var+i);
	      (fgraph->e+fgraph->Ne-1)->to=fgraph->Nfactors-1;
	    }

	  // Multiple stimuli: construct a hypersigma by combining the paths of each stimulus with OR, then combine the hyper-sigmas from each source by AND.
	  else if ((perturb_responses+i)->Nstimuli>1)
	    {
	      int *hypersigmainds;

	      hypersigmainds=malloc(sizeof(int)*(perturb_responses+i)->Nstimuli);
	      for (j=0; j<=((perturb_responses+i)->Nstimuli-1); j++)
		{		  	  
		  // Combine paths and hyperpaths from the same stimulus together.
		  // Create a hyper variable and a potential function.
		  fgraph->Nvars+=1;
		  if (fgraph->Nvars>curalloc)
		    {
		      curalloc+=BLOCKSIZE; 
		      fgraph->varnodes=realloc(fgraph->varnodes,sizeof(struct var_node)*curalloc);
		    }
		  (fgraph->varnodes+fgraph->Nvars-1)->ind=fgraph->Nvars-1;
		  (fgraph->varnodes+fgraph->Nvars-1)->type=HYPERPATHSEL;
		  (fgraph->varnodes+fgraph->Nvars-1)->nodeind=-1;
		  (fgraph->varnodes+fgraph->Nvars-1)->edgeind=-1;
		  (fgraph->varnodes+fgraph->Nvars-1)->effectind=i;
		  (fgraph->varnodes+fgraph->Nvars-1)->Nbundleedgeinds=0;
		  //(fgraph->varnodes+fgraph->Nvars-1)->Nconvedges=0;
		  (fgraph->varnodes+fgraph->Nvars-1)->Nsigmas=0;
		  (fgraph->varnodes+fgraph->Nvars-1)->sigmas=malloc(sizeof(int)*(**(connpaths+j)));
		  
		  // sigma variables.
		  for (k=1; k<=**(connpaths+j); k++)
		    {
		      if (*(*(grouplabels+j)+k)==-1)
			{
			  (fgraph->varnodes+fgraph->Nvars-1)->Nsigmas+=1;
			  *((fgraph->varnodes+fgraph->Nvars-1)->sigmas+(fgraph->varnodes+fgraph->Nvars-1)->Nsigmas-1)=*(*(sigmainds+j)+k);
			}
		    }
		  
		  (fgraph->varnodes+fgraph->Nvars-1)->sigmas=realloc((fgraph->varnodes+fgraph->Nvars-1)->sigmas,sizeof(int)*(fgraph->varnodes+fgraph->Nvars-1)->Nsigmas);
		  *(hypersigmainds+j)=fgraph->Nvars-1;
 

		  fgraph->Nfactors+=1;
		  if (fgraph->Nfactors>curalloc2)
		    {
		      curalloc2+=BLOCKSIZE; 
		      fgraph->facnodes=realloc(fgraph->facnodes,sizeof(struct fac_node)*curalloc2);
		    }
		  (fgraph->facnodes+fgraph->Nfactors-1)->ind=fgraph->Nfactors-1;
		  (fgraph->facnodes+fgraph->Nfactors-1)->type=HYPERPATHSELCOMB;
		  (fgraph->facnodes+fgraph->Nfactors-1)->Nedges=0;
		  (fgraph->facnodes+fgraph->Nfactors-1)->Nregedges=0;
		  (fgraph->facnodes+fgraph->Nfactors-1)->sigma=-1;
		  (fgraph->facnodes+fgraph->Nfactors-1)->perturb=*(perturb2var+i);
		  (fgraph->facnodes+fgraph->Nfactors-1)->pred_effect=0;
		  (fgraph->facnodes+fgraph->Nfactors-1)->edgeind=-1;
		  (fgraph->facnodes+fgraph->Nfactors-1)->Nsigmas=(fgraph->varnodes+fgraph->Nvars-1)->Nsigmas+1;
		  (fgraph->facnodes+fgraph->Nfactors-1)->sigmas=malloc(sizeof(int)*(fgraph->facnodes+fgraph->Nfactors-1)->Nsigmas);
		  *((fgraph->facnodes+fgraph->Nfactors-1)->sigmas+0)=fgraph->Nvars-1;
		  for (k=0; k<=((fgraph->varnodes+fgraph->Nvars-1)->Nsigmas-1); k++)
		    *((fgraph->facnodes+fgraph->Nfactors-1)->sigmas+k+1)=*((fgraph->varnodes+fgraph->Nvars-1)->sigmas+k);

		  // Create the potential function.
		  // Variables: hyper path selection, path selections.
		  (fgraph->facnodes+fgraph->Nfactors-1)->phi=malloc(sizeof(struct potential));
		  (fgraph->facnodes+fgraph->Nfactors-1)->phi->Nvars=(fgraph->facnodes+fgraph->Nfactors-1)->Nsigmas;
		  (fgraph->facnodes+fgraph->Nfactors-1)->phi->varinds=malloc(sizeof(int)*(fgraph->facnodes+fgraph->Nfactors-1)->phi->Nvars);
		  for (k=0; k<=((fgraph->facnodes+fgraph->Nfactors-1)->Nsigmas-1); k++)
		    *((fgraph->facnodes+fgraph->Nfactors-1)->phi->varinds+k)=*((fgraph->facnodes+fgraph->Nfactors-1)->sigmas+k);

		  
		  // Add edges.
		  fgraph->Ne+=(fgraph->facnodes+fgraph->Nfactors-1)->Nsigmas;
		  if (fgraph->Ne>curalloc3)
		    {
		      curalloc3+=BLOCKSIZE; 
		      fgraph->e=realloc(fgraph->e,sizeof(struct edge)*curalloc3);
		    }
		  fgraph->Ne-=(fgraph->facnodes+fgraph->Nfactors-1)->Nsigmas;
		  for (k=0; k<=((fgraph->facnodes+fgraph->Nfactors-1)->Nsigmas-1); k++)
		    {
		      fgraph->Ne+=1;
		      (fgraph->e+fgraph->Ne-1)->from=*((fgraph->facnodes+fgraph->Nfactors-1)->sigmas+k);
		      (fgraph->e+fgraph->Ne-1)->to=fgraph->Nfactors-1;
		    }
		}
	    
	    
	      // Create a potential function relating hyper-sigmas from each stimulus by COMPLEMENTARYPATHSELCOMB.
	      fgraph->Nfactors+=1;
	      if (fgraph->Nfactors>curalloc2)
		{
		  curalloc2+=BLOCKSIZE; 
		  fgraph->facnodes=realloc(fgraph->facnodes,sizeof(struct fac_node)*curalloc2);
		}
	      (fgraph->facnodes+fgraph->Nfactors-1)->ind=fgraph->Nfactors-1;
	      (fgraph->facnodes+fgraph->Nfactors-1)->type=COMPLEMENTARYPATHSELCOMB;
	      (fgraph->facnodes+fgraph->Nfactors-1)->Nedges=0;
	      (fgraph->facnodes+fgraph->Nfactors-1)->Nregedges=0;
	      (fgraph->facnodes+fgraph->Nfactors-1)->sigma=-1;
	      (fgraph->facnodes+fgraph->Nfactors-1)->perturb=*(perturb2var+i);
	      (fgraph->facnodes+fgraph->Nfactors-1)->pred_effect=0;
	      (fgraph->facnodes+fgraph->Nfactors-1)->edgeind=-1;
	      (fgraph->facnodes+fgraph->Nfactors-1)->Nsigmas=(perturb_responses+i)->Nstimuli;
	      (fgraph->facnodes+fgraph->Nfactors-1)->sigmas=malloc(sizeof(int)*(fgraph->facnodes+fgraph->Nfactors-1)->Nsigmas);
	      for (j=0; j<=((perturb_responses+i)->Nstimuli-1); j++)
		*((fgraph->facnodes+fgraph->Nfactors-1)->sigmas+j)=*(hypersigmainds+j);
		 
	      // Create the potential function.
	      //  Variables: sigmas and hyper sigmas, perturbation effect.
	      (fgraph->facnodes+fgraph->Nfactors-1)->phi=malloc(sizeof(struct potential));
	      (fgraph->facnodes+fgraph->Nfactors-1)->phi->Nvars=(fgraph->facnodes+fgraph->Nfactors-1)->Nsigmas+1;
	      (fgraph->facnodes+fgraph->Nfactors-1)->phi->varinds=malloc(sizeof(int)*(fgraph->facnodes+fgraph->Nfactors-1)->phi->Nvars);


	      // Original codes.
	      //for (j=0; j<=((fgraph->facnodes+fgraph->Nfactors-1)->Nsigmas-1); j++)
	      //*((fgraph->facnodes+fgraph->Nfactors-1)->phi->varinds+j)=*((fgraph->facnodes+fgraph->Nfactors-1)->sigmas+j);
	      // Don't forget the perturb effect variable.
	      //*((fgraph->facnodes+fgraph->Nfactors-1)->phi->varinds+j)=*(perturb2var+i);

	      // Correction made by 2/4/05: first variable is perturbation.
	      // Don't forget the perturb effect variable.
	      *((fgraph->facnodes+fgraph->Nfactors-1)->phi->varinds+0)=*(perturb2var+i);
	      for (j=0; j<=((fgraph->facnodes+fgraph->Nfactors-1)->Nsigmas-1); j++)
		*((fgraph->facnodes+fgraph->Nfactors-1)->phi->varinds+j+1)=*((fgraph->facnodes+fgraph->Nfactors-1)->sigmas+j);


	      // Add edges.
	      fgraph->Ne+=((fgraph->facnodes+fgraph->Nfactors-1)->Nsigmas+1);
	      if (fgraph->Ne>curalloc3)
		{
		  curalloc3+=BLOCKSIZE; 
		  fgraph->e=realloc(fgraph->e,sizeof(struct edge)*curalloc3);
		}
	      fgraph->Ne-=((fgraph->facnodes+fgraph->Nfactors-1)->Nsigmas+1);
	      for (j=0; j<=((fgraph->facnodes+fgraph->Nfactors-1)->Nsigmas-1); j++)
		{
		  fgraph->Ne+=1;
		  (fgraph->e+fgraph->Ne-1)->from=*((fgraph->facnodes+fgraph->Nfactors-1)->sigmas+j);
		  (fgraph->e+fgraph->Ne-1)->to=fgraph->Nfactors-1;
		}
	      fgraph->Ne+=1;
	      (fgraph->e+fgraph->Ne-1)->from=*(perturb2var+i);
	      (fgraph->e+fgraph->Ne-1)->to=fgraph->Nfactors-1;

	      free(hypersigmainds);
	    }
	  
	  
	  for (j=0; j<=((perturb_responses+i)->Nstimuli-1); j++)
	    free(*(sigmainds+j));
	  free(sigmainds);

	  for (j=0; j<=((perturb_responses+i)->Nstimuli-1); j++)
	    free(*(grouplabels+j));
	  free(grouplabels);	  	  
	}
 
      for (j=0; j<=((perturb_responses+i)->Nstimuli-1); j++)
	free(*(connpaths+j));
      free(connpaths);            
    }
  
  // Create potential functions about operon constraints.
  // Force the expression responses of the same stimuli and genes in the same operon to act together, i.e., paths are either all selected or all de-selected.
  // Add an operon constraint function on paths which differ only at the terminal genes.
  {
    int *isinoperon, *containoperon, ind=0;

    isinoperon=malloc(sizeof(int)*fgraph->Nvars);
    containoperon=malloc(sizeof(int)*fgraph->Nvars);
    for (i=0; i<=(fgraph->Nvars-1); i++)
      {
	*(isinoperon+i)=-1; *(containoperon+i)=-1;
      }
    for (i=0; i<=(fgraph->Nvars-1); i++)
      {
	if ((fgraph->varnodes+i)->type==PATHSEL)
	  {
	    int pathind=(fgraph->varnodes+i)->pathinfo->k;
	    int perturbind=(fgraph->varnodes+i)->pathinfo->i;
	    if ((perturb_responses+perturbind)->effect_type==0)
	      {
		int operonind=*((joint_paths+pathind)->nodes+(joint_paths+pathind)->Nnodes-2);
		operonind=*(joint_net->node2operon+operonind);
		if (operonind>=0)
		  *(containoperon+i)=operonind;
	      }
	  }
      }
    
    for (i=0; i<=(fgraph->Nvars-1); i++)
      {
	if (((fgraph->varnodes+i)->type==PATHSEL)&&(*(containoperon+i)>=0)&&(*(isinoperon+i)==-1))
	  {
	    k=1; *(isinoperon+i)=ind;
	    for (j=(i+1); j<=(fgraph->Nvars-1); j++)
	      {
		if (((fgraph->varnodes+j)->type==PATHSEL)&&(*(isinoperon+j)==-1)&&(*(containoperon+i)==*(containoperon+j)))
		  {
		    int pathind1=(fgraph->varnodes+i)->pathinfo->k;
		    int pathind2=(fgraph->varnodes+j)->pathinfo->k;
		    int flag=1;

		    // Check if paths i and j are identical except at the end.
		    if ((joint_paths+pathind1)->Nedges==(joint_paths+pathind2)->Nedges)
		      {
			flag=1; l=0;
			while ((l<=((joint_paths+pathind1)->Nedges-2))&&(flag==1))
			  {
			    if (*((joint_paths+pathind1)->edges+l)!=*((joint_paths+pathind2)->edges+l))
			      flag=0;
			    l++;
			  }
		        if (flag==1)
			  {
			    k++; *(isinoperon+j)=ind;
			  }
		      }
		  }		    
	      }

	    if (k<=1)
	      *(isinoperon+i)=-1;
	    else 
	      ind++;
	  }
      }

    // Link path sigmas of each group together.
    for (i=0; i<=(ind-1); i++)
      {
	int Nmembers=0, *members;
	members=malloc(sizeof(int)*fgraph->Nvars);
	for (j=0; j<=(fgraph->Nvars-1); j++)
	  {
	    if (*(isinoperon+i)==i)
	      {
		Nmembers++; *(members+Nmembers-1)=j;
	      }
	  }
	
	// Create factors.
	fgraph->Nfactors+=1;
	if (fgraph->Nfactors>curalloc2)
	  {
	    curalloc2+=BLOCKSIZE; 
	    fgraph->facnodes=realloc(fgraph->facnodes,sizeof(struct fac_node)*curalloc2);
	  }
	(fgraph->facnodes+fgraph->Nfactors-1)->ind=fgraph->Nfactors-1;
	(fgraph->facnodes+fgraph->Nfactors-1)->type=OPERONCONSTRAINT;
	(fgraph->facnodes+fgraph->Nfactors-1)->Nedges=0;
	(fgraph->facnodes+fgraph->Nfactors-1)->Nregedges=0;
	(fgraph->facnodes+fgraph->Nfactors-1)->sigma=-1;
	(fgraph->facnodes+fgraph->Nfactors-1)->perturb=-1;
	(fgraph->facnodes+fgraph->Nfactors-1)->pred_effect=0;
	(fgraph->facnodes+fgraph->Nfactors-1)->edgeind=-1;
	(fgraph->facnodes+fgraph->Nfactors-1)->Nsigmas=Nmembers;
	(fgraph->facnodes+fgraph->Nfactors-1)->sigmas=malloc(sizeof(int)*Nmembers);
	for (k=0; k<=(Nmembers-1); k++)
	  *((fgraph->facnodes+fgraph->Nfactors-1)->sigmas+k)=*(members+k);
	      
	// Create the potential function.
	(fgraph->facnodes+fgraph->Nfactors-1)->phi=malloc(sizeof(struct potential));
	(fgraph->facnodes+fgraph->Nfactors-1)->phi->Nvars=(fgraph->facnodes+fgraph->Nfactors-1)->Nsigmas;
	(fgraph->facnodes+fgraph->Nfactors-1)->phi->varinds=malloc(sizeof(int)*(fgraph->facnodes+fgraph->Nfactors-1)->phi->Nvars);
	for (k=0; k<=((fgraph->facnodes+fgraph->Nfactors-1)->Nsigmas-1); k++)
	  *((fgraph->facnodes+fgraph->Nfactors-1)->phi->varinds+k)=*((fgraph->facnodes+fgraph->Nfactors-1)->sigmas+k);


	// Add edges.
	fgraph->Ne+=(fgraph->facnodes+fgraph->Nfactors-1)->Nsigmas;
	if (fgraph->Ne>curalloc3)
	  {
	    curalloc3+=BLOCKSIZE; 
	    fgraph->e=realloc(fgraph->e,sizeof(struct edge)*curalloc3);
	  }
	fgraph->Ne-=(fgraph->facnodes+fgraph->Nfactors-1)->Nsigmas;
	for (k=0; k<=((fgraph->facnodes+fgraph->Nfactors-1)->Nsigmas-1); k++)
	  {
	    fgraph->Ne+=1;
	    (fgraph->e+fgraph->Ne-1)->from=*((fgraph->facnodes+fgraph->Nfactors-1)->sigmas+k);
	    (fgraph->e+fgraph->Ne-1)->to=fgraph->Nfactors-1;
	  }
	free(members);
      }
    
    free(isinoperon); free(containoperon);
  }
  
   
  // Construct potential functions of perturbation effect confidence.
  // Only consider the perturbation effects which are connected by paths.
  for (i=0; i<=(Nperturb_responses-1); i++)
    {
      if ((*(perturb2var+i)>=0)&&(*(perturb2var+i)<fgraph->Nvars))
	{
	  double conf=(perturb_responses+i)->perturb_conf;

	  // Debug
	  conf=4.0;

	  fgraph->Nfactors+=1;
	  if (fgraph->Nfactors>curalloc2)
	    {
	      curalloc2+=BLOCKSIZE; 
	      fgraph->facnodes=realloc(fgraph->facnodes,sizeof(struct fac_node)*curalloc2);
	    }
	  (fgraph->facnodes+fgraph->Nfactors-1)->ind=fgraph->Nfactors-1;
	  (fgraph->facnodes+fgraph->Nfactors-1)->type=MEASUREMENT;
	  (fgraph->facnodes+fgraph->Nfactors-1)->Nedges=0;
	  (fgraph->facnodes+fgraph->Nfactors-1)->Nregedges=0;
	  (fgraph->facnodes+fgraph->Nfactors-1)->sigma=-1;
	  (fgraph->facnodes+fgraph->Nfactors-1)->perturb=*(perturb2var+i);
	  (fgraph->facnodes+fgraph->Nfactors-1)->pred_effect=0;
	  (fgraph->facnodes+fgraph->Nfactors-1)->edgeind=-1;
	  (fgraph->facnodes+fgraph->Nfactors-1)->Nsigmas=0;
	  (fgraph->facnodes+fgraph->Nfactors-1)->phi=malloc(sizeof(struct potential));
	  (fgraph->facnodes+fgraph->Nfactors-1)->phi->Nvars=1;
	  (fgraph->facnodes+fgraph->Nfactors-1)->phi->varinds=malloc(sizeof(int));
	  *((fgraph->facnodes+fgraph->Nfactors-1)->phi->varinds)=*(perturb2var+i);
	  (fgraph->facnodes+fgraph->Nfactors-1)->phi->Nstates=malloc(sizeof(int));
	  *((fgraph->facnodes+fgraph->Nfactors-1)->phi->Nstates)=3;
	  (fgraph->facnodes+fgraph->Nfactors-1)->phi->Nconfigs=3;
	  (fgraph->facnodes+fgraph->Nfactors-1)->phi->probs=malloc(sizeof(double)*3);
	  *((fgraph->facnodes+fgraph->Nfactors-1)->phi->probs+0)=1/(1+conf+koinv);
	  if ((perturb_responses+i)->effect_dir>0)
	    {
	      *((fgraph->facnodes+fgraph->Nfactors-1)->phi->probs+1)=conf/(1+conf+koinv);
	      *((fgraph->facnodes+fgraph->Nfactors-1)->phi->probs+2)=koinv/(1+conf+koinv);
	    }
	  else
	    {
	      *((fgraph->facnodes+fgraph->Nfactors-1)->phi->probs+2)=conf/(1+conf+koinv);
	      *((fgraph->facnodes+fgraph->Nfactors-1)->phi->probs+1)=koinv/(1+conf+koinv);
	    }
	  
	  // Add edges.
	  fgraph->Ne+=1;
	  if (fgraph->Ne>curalloc3)
	    {
	      curalloc3+=BLOCKSIZE; 
	      fgraph->e=realloc(fgraph->e,sizeof(struct edge)*curalloc3);
	    }
	  //fgraph->Ne-=1;
	  (fgraph->e+fgraph->Ne-1)->from=*(perturb2var+i);
	  (fgraph->e+fgraph->Ne-1)->to=fgraph->Nfactors-1;
	}
    }

  // Also, force the signs of (operon,gene) edges to be +.
  for (i=0; i<=(fgraph->Nvars-1); i++)
    {
      if (((fgraph->varnodes+i)->type==EDGESIGN)&&((fgraph->varnodes+i)->edgeind==-1))
	{
	  fgraph->Nfactors+=1;
	  if (fgraph->Nfactors>curalloc2)
	    {
	      curalloc2+=BLOCKSIZE; 
	      fgraph->facnodes=realloc(fgraph->facnodes,sizeof(struct fac_node)*curalloc2);
	    }
	  (fgraph->facnodes+fgraph->Nfactors-1)->ind=fgraph->Nfactors-1;
	  (fgraph->facnodes+fgraph->Nfactors-1)->type=MEASUREMENT;
	  (fgraph->facnodes+fgraph->Nfactors-1)->Nedges=0;
	  (fgraph->facnodes+fgraph->Nfactors-1)->Nregedges=0;
	  (fgraph->facnodes+fgraph->Nfactors-1)->sigma=-1;
	  (fgraph->facnodes+fgraph->Nfactors-1)->perturb=-1;
	  (fgraph->facnodes+fgraph->Nfactors-1)->pred_effect=0;
	  (fgraph->facnodes+fgraph->Nfactors-1)->edgeind=-1;
	  (fgraph->facnodes+fgraph->Nfactors-1)->Nsigmas=0;
	  (fgraph->facnodes+fgraph->Nfactors-1)->phi=malloc(sizeof(struct potential));
	  (fgraph->facnodes+fgraph->Nfactors-1)->phi->Nvars=1;
	  (fgraph->facnodes+fgraph->Nfactors-1)->phi->varinds=malloc(sizeof(int));
	  *((fgraph->facnodes+fgraph->Nfactors-1)->phi->varinds)=i;
	  (fgraph->facnodes+fgraph->Nfactors-1)->phi->Nstates=malloc(sizeof(int));
	  *((fgraph->facnodes+fgraph->Nfactors-1)->phi->Nstates)=2;
	  (fgraph->facnodes+fgraph->Nfactors-1)->phi->Nconfigs=2;
	  (fgraph->facnodes+fgraph->Nfactors-1)->phi->probs=malloc(sizeof(double)*2);
	  *((fgraph->facnodes+fgraph->Nfactors-1)->phi->probs+0)=epsilon3;
	  *((fgraph->facnodes+fgraph->Nfactors-1)->phi->probs+1)=1-epsilon3;
	  
	  // Add edges.
	  fgraph->Ne+=1;
	  if (fgraph->Ne>curalloc3)
	    {
	      curalloc3+=BLOCKSIZE; 
	      fgraph->e=realloc(fgraph->e,sizeof(struct edge)*curalloc3);
	    }
	  //fgraph->Ne-=1;
	  (fgraph->e+fgraph->Ne-1)->from=i;
	  (fgraph->e+fgraph->Ne-1)->to=fgraph->Nfactors-1;
	}
    }


  // Also, force the signs of (regulator,operon) edges to be consistent with imported (regulator,operon) signs.
  for (i=0; i<=(fgraph->Nvars-1); i++)
    {
      int flag=1, edgeind=-1, from=-1, to=-1, func=-1, comp_func=-1;
     
      if (((fgraph->varnodes+i)->type!=EDGESIGN))
	flag=0;
      if (flag==1)
	{
	  edgeind=(fgraph->varnodes+i)->edgeind;
	  if ((edgeind<0)||(edgeind>=joint_net->Nedges))
	    flag=0;
	  else
	    {
	      from=(joint_net->edges+edgeind)->from;
	      to=(joint_net->edges+edgeind)->to;
	      if ((*(joint_net->types+from)!=REGULATOR)||(*(joint_net->types+to)!=OPERON))
		flag=0;
	    }
	}      

      if ((flag==1)&&(from>=0)&&(to>=0))
	{
	  int regulatorind, operonind, ind;

	  regulatorind=*(joint_net->node2regulator+from);
	  operonind=*(joint_net->node2operon+to);
	  ind=inlistind((operons+operonind)->Nregulators,(operons+operonind)->regulatorinds,regulatorind);
	  if (ind<0)
	    flag=0;
	  else if ((*((operons+operonind)->regulatorfuncs+ind)!=+1)&&(*((operons+operonind)->regulatorfuncs+ind)!=-1))
	    flag=0;
	  if (*((operons+operonind)->regulatorfuncs+ind)==+1)
	    {
	      func=1; comp_func=0;
	    }
	  else if (*((operons+operonind)->regulatorfuncs+ind)==-1)
	    {
	      func=0; comp_func=1;
	    }
	}

      if (flag==1)
	{
	  fgraph->Nfactors+=1;
	  if (fgraph->Nfactors>curalloc2)
	    {
	      curalloc2+=BLOCKSIZE; 
	      fgraph->facnodes=realloc(fgraph->facnodes,sizeof(struct fac_node)*curalloc2);
	    }
	  (fgraph->facnodes+fgraph->Nfactors-1)->ind=fgraph->Nfactors-1;
	  (fgraph->facnodes+fgraph->Nfactors-1)->type=MEASUREMENT;
	  (fgraph->facnodes+fgraph->Nfactors-1)->Nedges=0;
	  (fgraph->facnodes+fgraph->Nfactors-1)->Nregedges=0;
	  (fgraph->facnodes+fgraph->Nfactors-1)->sigma=-1;
	  (fgraph->facnodes+fgraph->Nfactors-1)->perturb=-1;
	  (fgraph->facnodes+fgraph->Nfactors-1)->pred_effect=0;
	  (fgraph->facnodes+fgraph->Nfactors-1)->edgeind=-1;
	  (fgraph->facnodes+fgraph->Nfactors-1)->Nsigmas=0;
	  (fgraph->facnodes+fgraph->Nfactors-1)->phi=malloc(sizeof(struct potential));
	  (fgraph->facnodes+fgraph->Nfactors-1)->phi->Nvars=1;
	  (fgraph->facnodes+fgraph->Nfactors-1)->phi->varinds=malloc(sizeof(int));
	  *((fgraph->facnodes+fgraph->Nfactors-1)->phi->varinds)=i;
	  (fgraph->facnodes+fgraph->Nfactors-1)->phi->Nstates=malloc(sizeof(int));
	  *((fgraph->facnodes+fgraph->Nfactors-1)->phi->Nstates)=2;
	  (fgraph->facnodes+fgraph->Nfactors-1)->phi->Nconfigs=2;
	  (fgraph->facnodes+fgraph->Nfactors-1)->phi->probs=malloc(sizeof(double)*2);
	  *((fgraph->facnodes+fgraph->Nfactors-1)->phi->probs+comp_func)=epsilon3;
	  *((fgraph->facnodes+fgraph->Nfactors-1)->phi->probs+func)=1-epsilon3;
	  
	  // Add edges.
	  fgraph->Ne+=1;
	  if (fgraph->Ne>curalloc3)
	    {
	      curalloc3+=BLOCKSIZE; 
	      fgraph->e=realloc(fgraph->e,sizeof(struct edge)*curalloc3);
	    }
	  //fgraph->Ne-=1;
	  (fgraph->e+fgraph->Ne-1)->from=i;
	  (fgraph->e+fgraph->Ne-1)->to=fgraph->Nfactors-1;
	}
    }	  
  
  free(presence2edge); free(sign2edge); free(edge2presence); free(edge2sign);
  free(perturb2var); free(bundled);
 
  return fgraph;
}


// Generate a predicted effect of a positive perturbation along the known parts of a pathway.
// The known part of a pathway includes (metabolite,flux), (flux,metabolite), (enzyme,flux), (gene,enzyme), (gene,regulator), (operon,gene) edges.
// (gene,enzyme), (gene,regulator), (operon,gene) edges have trivial positive predictions.
// (metabolite,flux), (enzyme,flux), (flux,metabolite) edges follow from flux prediction.
// Note: allow the perturbation effect to traverse against the metabolic pathway.
// When traversing against a metabolic pathway, if an enzyme reduces, then the (original) input substrate increases, if the enzyme increases, then the input substrate reduces.  The perturbation starting from substrates does not invert sign.

int net_predict_effect2(struct joint_network *joint_net, struct joint_network_path *joint_path, int Nperturb_fluxes_predict, struct perturb_flux_prediction *perturb_fluxes_predict, int Nmetabolites, int Nenzymes)
{
  int i, j, k, Nsegments, **segments, startsegment=1, *segmentpredict;
  int neteffect=1;

  // Extract the purely metabolic parts of the pathway.
  // Consecutive edges of types (metabolite,flux), (flux,metabolite), (enzyme,flux).
  Nsegments=0; segments=malloc(sizeof(int));
  for (i=0; i<=(joint_path->Nedges-1); i++)
    {
      int edgeind=*(joint_path->edges+i);
      int node1=(joint_net->edges+edgeind)->from;
      int node2=(joint_net->edges+edgeind)->to;
      
      if (((*(joint_net->types+node1)==METABOLITE)&&(*(joint_net->types+node2)==FLUX))||((*(joint_net->types+node1)==ENZYME)&&(*(joint_net->types+node2)==FLUX))||((*(joint_net->types+node1)==FLUX)&&(*(joint_net->types+node2)==METABOLITE)))
	{
	  if (startsegment==1)
	    {
	      Nsegments++; segments=realloc(segments,sizeof(int)*Nsegments);
	      *(segments+Nsegments-1)=malloc(sizeof(int)*2);
	      **(segments+Nsegments-1)=1; 
	      *(*(segments+Nsegments-1)+1)=edgeind;
	      startsegment=0;
	    }
	  else if (startsegment==0)
	    {
	      **(segments+Nsegments-1)+=1;
	      *(segments+Nsegments-1)=realloc(*(segments+Nsegments-1),sizeof(int)*(1+**(segments+Nsegments-1)));
	      *(*(segments+Nsegments-1)+**(segments+Nsegments-1))=edgeind;
	    }
	}
      else
	{
	  startsegment=1;
	}     
    }

  // Return +1 if the path contains no non-trivial segments.
  if (Nsegments==0)
    {
      free(segments);
      return 1;
    }

  // Apply a positive perturbation to each segment and find the predicted changes.
  segmentpredict=malloc(sizeof(int)*Nsegments);
  for (i=0; i<=(Nsegments-1); i++)
    {
      int edgeind, source, dest;
      
      edgeind=*(*(segments+i)+1); 
      source=(joint_net->edges+edgeind)->from;
      edgeind=*(*(segments+i)+**(segments+i)); 
      dest=(joint_net->edges+edgeind)->to;

      if (*(joint_net->types+source)==METABOLITE)
	{
	  int metaboliteind, fluxind, effect=1, ind=-1;
	  metaboliteind=*(joint_net->node2metabolite+source);
	  // Check if the direction of the last edge is inverted.
	  fluxind=*(joint_net->node2flux+dest);
	  if (fluxind<0)
	    fluxind=*(joint_net->node2flux+(joint_net->edges+edgeind)->from);

	  if ((ind=inlistind((perturb_fluxes_predict+Nmetabolites+metaboliteind)->Nfluxes,(perturb_fluxes_predict+Nmetabolites+metaboliteind)->fluxinds,fluxind))>=0)
	    effect=*((perturb_fluxes_predict+Nmetabolites+metaboliteind)->responses+ind);
	  //effect=*((perturb_fluxes_predict+Nmetabolites+metaboliteind)->responses+fluxind);
	  *(segmentpredict+i)=effect;
	}
      else if (*(joint_net->types+source)==FLUX)
	{
	  int source2=(joint_net->edges+edgeind)->to;

	  // Check if the direction of the first edge is inverted.
	  if (*(joint_net->types+source2)==METABOLITE)
	    {
	      int metaboliteind, fluxind, effect=1, ind=-1;

	      metaboliteind=*(joint_net->node2metabolite+source2);
	      fluxind=*(joint_net->node2flux+dest);
	      if (fluxind<0)
		fluxind=*(joint_net->node2flux+(joint_net->edges+edgeind)->from);
	      if ((ind=inlistind((perturb_fluxes_predict+Nmetabolites+metaboliteind)->Nfluxes,(perturb_fluxes_predict+Nmetabolites+metaboliteind)->fluxinds,fluxind))>=0)
		effect=*((perturb_fluxes_predict+Nmetabolites+metaboliteind)->responses+ind);
	      //effect=*((perturb_fluxes_predict+Nmetabolites+metaboliteind)->responses+fluxind);
	      *(segmentpredict+i)=effect;
	    }
	  else
	    *(segmentpredict+i)=1;
	}
      else if (*(joint_net->types+source)==ENZYME)
	{
	  int enzymeind, fluxind, effect=1, ind=-1;

	  enzymeind=*(joint_net->node2enzyme+source);
	  // Check if the direction of the last edge is inverted.
	  fluxind=*(joint_net->node2flux+dest);
	  if (fluxind<0)
	    fluxind=*(joint_net->node2flux+(joint_net->edges+edgeind)->from);
	  if ((ind=inlistind((perturb_fluxes_predict+Nmetabolites*2+Nenzymes+enzymeind)->Nfluxes,(perturb_fluxes_predict+Nmetabolites*2+Nenzymes+enzymeind)->fluxinds,fluxind))>=0)
	    effect=*((perturb_fluxes_predict+Nmetabolites*2+Nenzymes+enzymeind)->responses+ind);
	  //effect=*((perturb_fluxes_predict+Nmetabolites*2+Nenzymes+enzymeind)->responses+fluxind);
	  //*(segmentpredict+i)=effect;
	  

	  // Check if the enzyme traverses against the normal reaction direction, and its effect is not predicted in perturb_fluxes_predict.  If yes, invert the effect.
	  if (**(segments+i)>1)
	    {
	      int flag2=1;

	      if ((joint_net->edges+*(*(segments+i)+1))->to==(joint_net->edges+*(*(segments+i)+2))->from)
		flag2=0;
	      if (ind>=0)
		flag2=0;

	      //if ((joint_net->edges+*(*(segments+i)+1))->to!=(joint_net->edges+*(*(segments+i)+2))->from)
	      if (flag2==1)
		effect*=-1;

	      // Debug
	      //printf("edge1types=(%d %d), edge2types=(%d %d), effect=%d\n",*(joint_net->types+(joint_net->edges+*(*(segments+i)+1))->from),*(joint_net->types+(joint_net->edges+*(*(segments+i)+1))->to),*(joint_net->types+(joint_net->edges+*(*(segments+i)+2))->from),*(joint_net->types+(joint_net->edges+*(*(segments+i)+2))->to),effect);
	    }
	  *(segmentpredict+i)=effect;
	}

    }

  neteffect=1;
  for (i=0; i<=(Nsegments-1); i++)
    neteffect*=*(segmentpredict+i);

  for (i=0; i<=(Nsegments-1); i++)
    free(*(segments+i));
  free(segmentpredict);
  
  return neteffect;

}
