# Supplementary material for: A joint model of regulatory and metabolic networks
Source: BMC Bioinformatics. 2006 Jul 4;7:332. doi: 10.1186/1471-2105-7-332 (PMC1559649; doi:10.1186/1471-2105-7-332)
Supplement: Additional file 15 — The source codes of the model inference programs. [file 1471-2105-7-332-S15.zip › fac_graph_utility4.c]

// Utility functions of factor graph operations.

# include <stdio.h>
# include <stdlib.h>
# include <string.h>
# include <math.h>
# include <time.h>
# include "../include/network.h"
# include "../include/facgraph.h"
# define MAXLINEWIDTH 1000
# define GENENAMELENGTH 9
# define INFINITY 1e10
# define max(i,j) (i>j ? i : j)
# define min(i,j) (i<j ? i : j)
# define BLOCKSIZE 1000
# define max(i,j) (i>j ? i : j)
# define min(i,j) (i<j ? i : j)

extern int inlistind(int Nv, int *v, int target);
extern int inlist(int Nv, int *v, int target);
extern struct message * initialmsg(struct facgraph *fgraph);
extern void initial_value_message(int Nmsgs, struct message *msgs);
extern void clear_message(int Nmsgs, struct message *msg);
extern struct potential * initialbelief(struct facgraph *fgraph);
extern void initial_value_belief(int Nbeliefs, struct potential *beliefs);
extern void clear_belief(int Nbeliefs, struct potential *beliefs);
extern void maxmarginal1(struct facgraph *fgraph, int factorind, int varind, int Nneighbors, int *msginds, struct message *msg, struct potential *phi);
extern void maxmarginal1_2(struct facgraph *fgraph, int factorind, int varind, int Nneighbors, int *msginds, struct message *msg, struct potential *phi);
extern void maxmarginal1_3(struct facgraph *fgraph, int factorind, int varind, int Nneighbors, int *msginds, struct message *msg, struct potential *phi, int Njoint_paths, struct joint_network_path *joint_paths);
extern void maxmarginal1_4(struct facgraph *fgraph, int factorind, int varind, int Nneighbors, int *msginds, struct message *msg, struct potential *phi, int Njoint_paths, struct joint_network_path *joint_paths);
extern void maxmarginal2(struct facgraph *fgraph, int factorind, int varind, int Nneighbors, int *msginds, struct message *msg, int functype, struct potential *phi);
extern void maxmarginal3(struct facgraph *fgraph, int factorind, int varind, int Nneighbors, int *msginds, struct message *msg, int functype, struct potential *phi);
extern void maxmarginal4(struct facgraph *fgraph, int factorind, int varind, int Nneighbors, int *msginds, struct message *msg, int ftype, struct potential *phi);
extern void maxmarginal5(struct facgraph *fgraph, int factorind, int varind, int Nneighbors, int *msginds, struct message *msg, struct potential *phi);
extern void potentialproduct(struct potential *phi1, struct potential *phi2);
extern void maximizepotential(struct potential *phi, int varind);
extern struct facgraph * construct_joint_net_fac_graph3(struct joint_network *joint_net, int Nmetabolites, struct metabolite *metabolites, int Nreactions, struct reaction *reactions, int Nenzymes, struct enzyme *enzymes, int Nregulators, struct regulator *regulators, int Ngenes, struct gene *genes, int Noperons, struct operon *operons, int Nfluxes, struct flux *fluxes, int Nperturb_responses, struct perturb_effect *perturb_responses, int Nperturb_fluxes_predict, struct perturb_flux_prediction *perturb_fluxes_predict, int Njoint_paths, struct joint_network_path *joint_paths, int *pathind2facind);
extern void maxmarginal1_5(struct facgraph *fgraph, int factorind, int varind, int Nneighbors, int *msginds, struct message *msg, struct potential *phi, int Njoint_paths, struct joint_network_path *joint_paths);
extern void maxmarginal1_6(struct facgraph *fgraph, int factorind, int varind, int Nneighbors, int *msginds, struct message *msg, struct potential *phi, int Njoint_paths, struct joint_network_path *joint_paths);
extern int * degeneratemaxval(struct potential *pot, int *Ndegs);
extern int * degeneratemaxval(struct potential *pot, int *Ndegs);
extern void recurse_clear_confignode(struct confignode *configtree);
extern void recurse_retrieve_configs(struct model_configuration *degmodels, struct facgraph *fgraph, struct confignode *configtree);
extern struct model_configuration * initial_model_configuration(struct facgraph *fgraph, struct joint_network *joint_net, int Npaths, int Nperturb_responses);


void recurse_fixval3(struct confignode *configtree, struct facgraph *fgraph, int Nmaxmsgs, struct message *maxmsg, int Nmaxbeliefs, struct potential *maxbelief, int *isolated, struct joint_network *joint_net, int Njoint_paths, struct joint_network_path *joint_paths, int fixind, int fixval);
void maxsumproduct3(struct facgraph *fgraph, struct message *msg, int *fixedvals, struct potential *belief, int mode, int updatemode, int Njoint_paths, struct joint_network_path *joint_paths);
void generate_all_MAP_configs3(struct joint_network *joint_net, int Nmetabolites, struct metabolite *metabolites, int Nreactions, struct reaction *reactions, int Nenzymes, struct enzyme *enzymes, int Nregulators, struct regulator *regulators, int Ngenes, struct gene *genes, int Noperons, struct operon *operons, int Nfluxes, struct flux *fluxes, int Nperturb_responses, struct perturb_effect *perturb_responses, struct perturb_flux_prediction *perturb_fluxes_predict, int Njoint_paths, struct joint_network_path *joint_paths, int *degmodelspnt, int *fgraphpnt);


void maxmarginal1_7(struct facgraph *fgraph, int factorind, int varind, int Nneighbors, int *msginds, struct message *msg, struct potential *phi, int Njoint_paths, struct joint_network_path *joint_paths);


extern int maxpathlength;
extern double err_tolerance, epsilon1, epsilon1_2, epsilon2, epsilon3, epsilon4, epsilon5, lambda, koinv;
static int indcnt=0;


// Generate all MAP configurations of the factor graph.
// Fix the signs of (regulator,operon), (operon,gene) edges when constructing the factor graph.

void generate_all_MAP_configs3(struct joint_network *joint_net, int Nmetabolites, struct metabolite *metabolites, int Nreactions, struct reaction *reactions, int Nenzymes, struct enzyme *enzymes, int Nregulators, struct regulator *regulators, int Ngenes, struct gene *genes, int Noperons, struct operon *operons, int Nfluxes, struct flux *fluxes, int Nperturb_responses, struct perturb_effect *perturb_responses, struct perturb_flux_prediction *perturb_fluxes_predict, int Njoint_paths, struct joint_network_path *joint_paths, int *degmodelspnt, int *fgraphpnt)
{
  int i, j, k, l, m, Nmaxmsgs, Nmaxbeliefs, undetermined, *isolated;
  struct facgraph *fgraph;
  struct potential *maxbelief;
  struct message *maxmsg;
  struct model_configuration *degmodels;
  struct confignode *configtree;
  int *pathind2facind;
  

  // Construct the factor graph.
  pathind2facind=malloc(sizeof(int)*Njoint_paths);
  for (i=0; i<=(Njoint_paths-1); i++)
    *(pathind2facind+i)=-1;

  //fgraph=construct_joint_net_fac_graph3(joint_net,Nmetabolites,metabolites,Nreactions,reactions,Nenzymes,enzymes,Nregulators,regulators,Ngenes,genes,Noperons,operons,Nfluxes,fluxes,Nperturb_responses,perturb_responses,(Nenzymes+Nmetabolites)*2,perturb_fluxes_predict,Njoint_paths,joint_paths);
  

  fgraph=construct_joint_net_fac_graph3(joint_net,Nmetabolites,metabolites,Nreactions,reactions,Nenzymes,enzymes,Nregulators,regulators,Ngenes,genes,Noperons,operons,Nfluxes,fluxes,Nperturb_responses,perturb_responses,(Nenzymes+Nmetabolites)*2,perturb_fluxes_predict,Njoint_paths,joint_paths,pathind2facind);
  


  // Debug
  printf("facgraph has %d variables, %d factors, %d edges.\n",fgraph->Nvars,fgraph->Nfactors,fgraph->Ne);
  
  
  // Initialize messages, beliefs and others.
  maxmsg=initialmsg(fgraph); Nmaxmsgs=fgraph->Ne*2;
  maxbelief=initialbelief(fgraph); Nmaxbeliefs=fgraph->Nvars;

  
  // Identify isolated variables.
  // An isolated variable does not connect to any factor node.
  isolated=malloc(sizeof(int)*fgraph->Nvars);
  for (i=0; i<=(fgraph->Nvars-1); i++)
    *(isolated+i)=1;
  for (i=0; i<=(fgraph->Nfactors-1); i++)
    for (j=0; j<=((fgraph->facnodes+i)->phi->Nvars-1); j++)
      *(isolated+*((fgraph->facnodes+i)->phi->varinds+j))=0;
  
  // Initialize configtree data structure.
  configtree=malloc(sizeof(struct confignode));
  configtree->ind=0; configtree->Nvars=fgraph->Nvars; 
  configtree->level=0; configtree->Nchildren=0;
  //configtree->config=malloc(sizeof(int)*fgraph->Nvars);

  
  recurse_fixval3(configtree,fgraph,Nmaxmsgs,maxmsg,Nmaxbeliefs,maxbelief,isolated,joint_net,Njoint_paths,joint_paths,-1,-1);
  
  

  // Initialize degemodels.
  degmodels=initial_model_configuration(fgraph,joint_net,Njoint_paths,Nperturb_responses);
  
  
  // Recursively retrieve optimal configurations from configtree.
  degmodels->Nmapconfigs=0; 
  degmodels->mapconfigs=malloc(sizeof(int)*fgraph->Nvars);
  recurse_retrieve_configs(degmodels,fgraph,configtree);

    
  // Clear up messages, beliefs, fixedvals, and the factor graph, and other data structures..
  clear_message(fgraph->Ne*2,maxmsg);
  clear_belief(fgraph->Nvars,maxbelief);
  
  //clear_facgraph(fgraph);
  recurse_clear_confignode(configtree);
  free(isolated);   
  
  
  *degmodelspnt=degmodels; *fgraphpnt=fgraph;
  

  return;
}


// Max and sum product algorithms.
// mode=0: maximization, mode=1: marginalization.
// updatemode=0: regular update, updatemode=1: update messages going to response nodes only.
// Try apply the iterations until the values converge.
// Return path explain potential function value weighted by path length.
// (factor,var) messages to perturbation vars are valid only when factors are measurements.  This is because we want to use pathways to explain perturbation, but the pathways shouldn't affect observed perturbations.
// If a variable connects to a measurement factor, then this variable is fixed by measurement and cut the messages from other factors to this variable.

void maxsumproduct3(struct facgraph *fgraph, struct message *msg, int *fixedvals, struct potential *belief, int mode, int updatemode, int Njoint_paths, struct joint_network_path *joint_paths)
{
  int i, j, k, l, n=0, *fixedmsg, **adjmsg;
  int Nsteps, terminate, flag, *containy, Nstarty=fgraph->Nvars;
  struct message *tmpmsg;
  int *isinitialized, **msgfromvar, **msgtovar, **msgfromfac, **msgtofac;
  int *ismeasured;
  int *loopmsgs, *loopdirs, curind, loopstart, loopstop;
  int **chgmsgs;

  
  // If a variable x is fixed, then the messages going out of x are fixed, i.e. they are not updated according to belief propagation.  

  fixedmsg=malloc(sizeof(int)*fgraph->Ne*2);
  for (i=0; i<=(fgraph->Ne*2-1); i++)
    {
      if (((msg+i)->dir==0)&&(*(fixedvals+(msg+i)->from)>=0))	
	*(fixedmsg+i)=1;
      else
	*(fixedmsg+i)=0;
    }
  tmpmsg=initialmsg(fgraph);

  
  // Linear time algorithm to identify neighbors.
  msgfromvar=malloc(sizeof(int)*fgraph->Nvars);
  msgtovar=malloc(sizeof(int)*fgraph->Nvars);
  msgfromfac=malloc(sizeof(int)*fgraph->Nfactors);
  msgtofac=malloc(sizeof(int)*fgraph->Nfactors);
  for (i=0; i<=(fgraph->Nvars-1); i++)
    {
      *(msgfromvar+i)=malloc(sizeof(int));
      **(msgfromvar+i)=0;
      *(msgtovar+i)=malloc(sizeof(int));
      **(msgtovar+i)=0;
    }
  for (i=0; i<=(fgraph->Nfactors-1); i++)
    {
      *(msgfromfac+i)=malloc(sizeof(int));
      **(msgfromfac+i)=0;
      *(msgtofac+i)=malloc(sizeof(int));
      **(msgtofac+i)=0;
    }
  
  for (i=0; i<=(fgraph->Ne*2-1); i++)
    {
      if ((msg+i)->dir==0)
	{
	  **(msgfromvar+(msg+i)->from)+=1;
	  *(msgfromvar+(msg+i)->from)=realloc(*(msgfromvar+(msg+i)->from),sizeof(int)*(**(msgfromvar+(msg+i)->from)+1));
	  *(*(msgfromvar+(msg+i)->from)+**(msgfromvar+(msg+i)->from))=i;
	  **(msgtofac+(msg+i)->to)+=1;
	  *(msgtofac+(msg+i)->to)=realloc(*(msgtofac+(msg+i)->to),sizeof(int)*(**(msgtofac+(msg+i)->to)+1));
	  *(*(msgtofac+(msg+i)->to)+**(msgtofac+(msg+i)->to))=i;
	}
      else if ((msg+i)->dir==1)
	{
	  **(msgfromfac+(msg+i)->from)+=1;
	  *(msgfromfac+(msg+i)->from)=realloc(*(msgfromfac+(msg+i)->from),sizeof(int)*(**(msgfromfac+(msg+i)->from)+1));
	  *(*(msgfromfac+(msg+i)->from)+**(msgfromfac+(msg+i)->from))=i;
	  **(msgtovar+(msg+i)->to)+=1;
	  *(msgtovar+(msg+i)->to)=realloc(*(msgtovar+(msg+i)->to),sizeof(int)*(**(msgtovar+(msg+i)->to)+1));
	  *(*(msgtovar+(msg+i)->to)+**(msgtovar+(msg+i)->to))=i;
	}
    }

  
  adjmsg=malloc(sizeof(int)*fgraph->Ne*2);
  for (i=0; i<=(fgraph->Ne*2-1); i++)
    {
      *(adjmsg+i)=malloc(sizeof(int));
      **(adjmsg+i)=0;
    }
  for (i=0; i<=(fgraph->Nvars-1); i++)
    {
      for (j=1; j<=**(msgfromvar+i); j++)
	{
	  for (k=1; k<=**(msgtovar+i); k++)
	    {
	      if ((msg+*(*(msgfromvar+i)+j))->to!=(msg+*(*(msgtovar+i)+k))->from)
		{
		  **(adjmsg+*(*(msgfromvar+i)+j))+=1;
		  *(adjmsg+*(*(msgfromvar+i)+j))=realloc(*(adjmsg+*(*(msgfromvar+i)+j)),sizeof(int)*(**(adjmsg+*(*(msgfromvar+i)+j))+1));
		  *(*(adjmsg+*(*(msgfromvar+i)+j))+**(adjmsg+*(*(msgfromvar+i)+j)))=*(*(msgtovar+i)+k);
		}
	    }
	}
    }
  for (i=0; i<=(fgraph->Nfactors-1); i++)
    {
      for (j=1; j<=**(msgfromfac+i); j++)
	{
	  for (k=1; k<=**(msgtofac+i); k++)
	    {
	      if ((msg+*(*(msgfromfac+i)+j))->to!=(msg+*(*(msgtofac+i)+k))->from)
		{
		  **(adjmsg+*(*(msgfromfac+i)+j))+=1;
		  *(adjmsg+*(*(msgfromfac+i)+j))=realloc(*(adjmsg+*(*(msgfromfac+i)+j)),sizeof(int)*(**(adjmsg+*(*(msgfromfac+i)+j))+1));
		  *(*(adjmsg+*(*(msgfromfac+i)+j))+**(adjmsg+*(*(msgfromfac+i)+j)))=*(*(msgtofac+i)+k);
		}
	    }
	}
    }
  
  for (i=0; i<=(fgraph->Nvars-1); i++)
    {
      free(*(msgfromvar+i)); free(*(msgtovar+i));
    }
  for (i=0; i<=(fgraph->Nfactors-1); i++)
    {
      free(*(msgfromfac+i)); free(*(msgtofac+i));
    }
  free(msgfromvar); free(msgtovar); free(msgfromfac); free(msgtofac);
  
 
  
  // Fix the messages from fixed variables to factors.
  for (i=0; i<=(fgraph->Ne*2-1); i++)
    {
      if (((msg+i)->dir==0)&&(*(fixedmsg+i)!=0))
	{
	  // If updatemode=0, then update all messages and store the outcomes in tmpmsg.
	  if (updatemode==0)
	    {	
	      int ind=(msg+i)->from;
	      for (j=0; j<=((tmpmsg+i)->phi->Nconfigs-1); j++)
		*((tmpmsg+i)->phi->probs+j)=0.0;
	      *((tmpmsg+i)->phi->probs+*(fixedvals+ind))=1.0;
	    }
	}
    }


  // Find the variables which connect to measurement factors.
  ismeasured=malloc(sizeof(int)*fgraph->Nvars);
  for (i=0; i<=(fgraph->Nvars-1); i++)
    *(ismeasured+i)=0;
  for (i=0; i<=(fgraph->Nfactors-1); i++)
    {
      if ((fgraph->facnodes+i)->type==MEASUREMENT)
	{
	  int varind=*((fgraph->facnodes+i)->phi->varinds+0);
	  *(ismeasured+varind)=1;
	}
    }

  
  // Perform iterations until the configuration converges.
  terminate=0; n=0;


  // Remark: in some cases the belief propagation does not converge.  Set the upper limit of stopping time.

  
  while ((n<=200)&&(terminate==0))
    {           

      // Copy msg to tmpmsg.
      // Needed only when updatemode=0.
      if (updatemode==0)
	{
	  for (i=0; i<=(fgraph->Ne*2-1); i++)
	    copypotential((tmpmsg+i)->phi,(msg+i)->phi);
	}      
      

      // The updated message collects the previous message coming to the from node (except the inverse updated message).
      for (i=0; i<=(fgraph->Ne*2-1); i++)
	{
	  double val;

	  // A variable to function message is the product of all incoming messages.
	  // If the value of the variable is fixed, then the message is the fixed potential function.

	  
	  if (((msg+i)->dir==0)&&(*(fixedmsg+i)==0))
	    {	     
	      // If updatemode=0, then update all messages and store the outcomes in tmpmsg.
	      if (updatemode==0)
		{		  
		  for (j=0; j<=((tmpmsg+i)->phi->Nconfigs-1); j++)
		    *((tmpmsg+i)->phi->probs+j)=1.0;		  
		  
		  for (l=1; l<=**(adjmsg+i); l++)
		    {
		      j=*(*(adjmsg+i)+l);		      
		      if (((msg+j)->to==(msg+i)->from)&&((msg+j)->from!=(msg+i)->to))
			potentialproduct((tmpmsg+i)->phi,(msg+j)->phi);
		    }
		  	       		 
		  // Normalize tmpmsg.  Otherwise marginalizepotential5 won't work.
		  val=0;
		  for (j=0; j<=((tmpmsg+i)->phi->Nconfigs-1); j++)
		    val+=*((tmpmsg+i)->phi->probs+j);
		  for (j=0; j<=((tmpmsg+i)->phi->Nconfigs-1); j++)
		    *((tmpmsg+i)->phi->probs+j)/=val;
		}
	    }
	  
	  
	  // A function to variable message is the maximization or summation of the product of incoming messages and the function.
	  // Don't have to input messages to fixed variables.
	  // Input uninformative messages to perturbation variables if they are not from measurement factors.
	  else if (((msg+i)->dir==1)&&(*(fixedmsg+i)==0)&&(updatemode==0))
	    {
	      struct potential *lphi;		  
	      int Nmsgs=0, *msginds, ftype, Nregedges=0;

	      lphi=malloc(sizeof(struct potential));
	      lphi->Nvars=1; lphi->varinds=malloc(sizeof(int));
	      *(lphi->varinds)=(msg+i)->to;
	      lphi->Nstates=malloc(sizeof(int));
	      *(lphi->Nstates)=*((msg+i)->phi->Nstates);
	      lphi->Nconfigs=(msg+i)->phi->Nconfigs;
	      lphi->probs=malloc(sizeof(double)*lphi->Nconfigs);
	      
	      // Find incident messages (except the reverse of the outgoing message).
	      Nmsgs=0; msginds=malloc(sizeof(int));
	      for (j=1; j<=**(adjmsg+i); j++)
		{
		  k=*(*(adjmsg+i)+j);
		  if (((msg+k)->to==(msg+i)->from)&&((msg+k)->from!=(msg+i)->to)&&(updatemode==0))
		    {
		      Nmsgs++; msginds=realloc(msginds,sizeof(int)*Nmsgs);
		      *(msginds+Nmsgs-1)=k;
		    }
		}

	      ftype=(fgraph->facnodes+(msg+i)->from)->type;
	      Nregedges=(fgraph->facnodes+(msg+i)->from)->Nregedges;

	      
	      // Apply maximization.
	      if (mode==0)
		{		  		  		 
		  // Calculate the maximization according to different types of potential functions.
		  
		  // SINGLEPATHEXPLAIN, the path contains regulatory part.
		  if ((ftype==SINGLEPATHEXPLAIN)&&(Nregedges>0))
		    maxmarginal1_5(fgraph,(msg+i)->from,(msg+i)->to,Nmsgs,msginds,msg,lphi,Njoint_paths,joint_paths);
		    //maxmarginal1_3(fgraph,(msg+i)->from,(msg+i)->to,Nmsgs,msginds,msg,lphi,Njoint_paths,joint_paths);
		    //maxmarginal1(fgraph,(msg+i)->from,(msg+i)->to,Nmsgs,msginds,msg,lphi);		 
		  
		  // SINGLEPATHEXPLAIN, the path contains no regulatory part.
		  else if ((ftype==SINGLEPATHEXPLAIN)&&(Nregedges==0))
		    maxmarginal1_6(fgraph,(msg+i)->from,(msg+i)->to,Nmsgs,msginds,msg,lphi,Njoint_paths,joint_paths);  
		    //maxmarginal1_4(fgraph,(msg+i)->from,(msg+i)->to,Nmsgs,msginds,msg,lphi,Njoint_paths,joint_paths);  
		    //maxmarginal1_2(fgraph,(msg+i)->from,(msg+i)->to,Nmsgs,msginds,msg,lphi);		
		  
		  // PATHSELCOMB.
		  else if (ftype==PATHSELCOMB)
		    maxmarginal2(fgraph,(msg+i)->from,(msg+i)->to,Nmsgs,msginds,msg,ftype,lphi);
		  
		  // COMPLEMENTARYCOMB.
		  else if (ftype==COMPLEMENTARYPATHSELCOMB)
		    maxmarginal2(fgraph,(msg+i)->from,(msg+i)->to,Nmsgs,msginds,msg,ftype,lphi);
		  
		  // HYPERPATHSELCOMB.
		  //else if (ftype==NECESSARYHYPERPATHSELCOMB)
		  else if (ftype==HYPERPATHSELCOMB)
		    maxmarginal3(fgraph,(msg+i)->from,(msg+i)->to,Nmsgs,msginds,msg,ftype,lphi);		  
		  // COMPLEMENTARYHYPERPATHSELCOMB.
		  else if (ftype==COMPLEMENTARYHYPERPATHSELCOMB)
		    maxmarginal3(fgraph,(msg+i)->from,(msg+i)->to,Nmsgs,msginds,msg,ftype,lphi);		  
		  
		  // OPERONCONSTRAINT.
		  else if (ftype==OPERONCONSTRAINT)
		    maxmarginal4(fgraph,(msg+i)->from,(msg+i)->to,Nmsgs,msginds,msg,ftype,lphi);		
		  
		  // PARSIMONYCONSTRAINT.
		  else if (ftype==PARSIMONYCONSTRAINT)
		    maxmarginal4(fgraph,(msg+i)->from,(msg+i)->to,Nmsgs,msginds,msg,ftype,lphi);		
		 		  
		  // MEASUREMENT.
		  else if (ftype==MEASUREMENT)
		    maxmarginal5(fgraph,(msg+i)->from,(msg+i)->to,Nmsgs,msginds,msg,lphi); 
		  
		  // If ftype!=MEASUREMENT and vartype=PERTURBEFFECT, then replace lphi with a uniform message.

		  // If ftype!=MEASUREMENT and the variable is measured, then replace lphi with a uniform message.
		  //if (((fgraph->varnodes+(msg+i)->to)->type==PERTURBEFFECT)&&(ftype!=MEASUREMENT))
		  if ((*(ismeasured+(msg+i)->to)==1)&&(ftype!=MEASUREMENT))
		    {
		      double val=1.0;
		      val/=(double)(lphi->Nconfigs);
		      for (k=0; k<=(lphi->Nconfigs-1); k++)
			*(lphi->probs+k)=val;
		    }	  
		}		
	      	      
	      // If updatemode=0, then copy it to tmpmsg, otherwise copy it to msg.
	      if (updatemode==0)
		copypotential((tmpmsg+i)->phi,lphi);
	      else
		copypotential((msg+i)->phi,lphi);

	      
	      free(lphi->varinds); free(lphi->probs); free(lphi->Nstates);
	      free(lphi); free(msginds);	       
	    }	  
	}      
    
      
      // Terminate the iteration if all messages are converged.
      if (updatemode==0)
	{
	  int dir, from, to, nit;	  

	  // If messages converge, then terminate.
	  
	  flag=0; i=0;
	  while ((i<=(fgraph->Ne*2-1))&&(flag==0))
	    {
	      j=0;
	      while ((j<=(msg+i)->phi->Nconfigs-1)&&(flag==0))
		{
		  double val=*((msg+i)->phi->probs+j)-*((tmpmsg+i)->phi->probs+j);		  
		  if (fabs(val)>err_tolerance)
		    flag=1;
		  
		  j++;
		}
	      i++;
	    }
	  if (flag==0)
	    terminate=1;

	}

      
      // Copy the tmpmsg to msg.  If there is one message which does not have repeated terms, then keep on updating.  Only needed when updatemode=0.
      if (updatemode==0)
	{
	  for (i=0; i<=(fgraph->Ne*2-1); i++)
	    copypotential((msg+i)->phi,(tmpmsg+i)->phi);
      	}
      n++;
    }

  
  // Update non-output response variables.
  // Multiply each message going to var node.
  // The fixed variables have deterministic beliefs.
  for (i=0; i<=(fgraph->Ne*2-1); i++)
    if (((msg+i)->dir==1)&&((msg+i)->to<Nstarty))
      potentialproduct(belief+(msg+i)->to,(msg+i)->phi);
  for (i=0; i<=(fgraph->Nvars-1); i++)
    {
      if (*(fixedvals+i)>=0)
	{
	  for (j=0; j<=((belief+i)->Nconfigs-1); j++)
	    *((belief+i)->probs+j)=0.0;
	  *((belief+i)->probs+*(fixedvals+i))=1.0;
	}
    }  
  
  for (i=0; i<=(fgraph->Nvars-1); i++)
    {
      if (*(fixedvals+i)>=0)
	{
	  for (j=0; j<=((belief+i)->Nconfigs-1); j++)
	    *((belief+i)->probs+j)=0.0;
	  *((belief+i)->probs+*(fixedvals+i))=1.0;
	}
    }  
  
  if (updatemode==0)
    clear_message(fgraph->Ne*2,tmpmsg);

  for (i=0; i<=(fgraph->Ne*2-1); i++)
    free(*(adjmsg+i));
  free(adjmsg);
  free(fixedmsg);
  free(ismeasured);
  
  return;
}


// Recursively apply max-product and fix variable values.
// Use maxsumproduct3.
void recurse_fixval3(struct confignode *configtree, struct facgraph *fgraph, int Nmaxmsgs, struct message *maxmsg, int Nmaxbeliefs, struct potential *maxbelief, int *isolated, struct joint_network *joint_net, int Njoint_paths, struct joint_network_path *joint_paths, int fixind, int fixval)
{
  int i, j, k, *fixedvals, Nv, *v, undetermined;
  int Nnewdet;
  int facind;
  int nn;

  
  fixedvals=malloc(sizeof(int)*fgraph->Nvars);
  for (i=0; i<=(fgraph->Nvars-1); i++)
    *(fixedvals+i)=-1;
  configtree->config=malloc(sizeof(int)*fgraph->Nvars);
  for (i=0; i<=(fgraph->Nvars-1); i++)
    *(configtree->config+i)=-1;

  
  // Initialize the values of maxmsg and maxbelief.
  initial_value_message(Nmaxmsgs,maxmsg);
  initial_value_belief(Nmaxbeliefs,maxbelief);
  
  
  // Fix the values of the variables which have been previously determined.
  // Go up one level and identify all fixed variables.
  // Also, if level>0, then fix the value of the independent variable determined at previous stage.  
  // No need to fix values if at level 0.
  if (configtree->level>0)
    {
      struct confignode *parent;

      // Fix the values of messages from fixed variables to factors.
      parent=configtree->parent;  
      for (i=0; i<=(Nmaxmsgs-1); i++)
	{
	  //if (((maxmsg+i)->dir==0)&&(*(parent->config+(maxmsg+i)->from)>=0))
	  if (((maxmsg+i)->dir==0)&&((*(parent->config+(maxmsg+i)->from)>=0)||((maxmsg+i)->from==fixind)))
	    {
	      //int fixedval=*(parent->config+(maxmsg+i)->from);
	      int fixedval;

	      if ((maxmsg+i)->from==fixind)
		fixedval=fixval;
	      else
		fixedval=*(parent->config+(maxmsg+i)->from);

	      for (j=0; j<=((maxmsg+i)->phi->Nconfigs-1); j++)
		*((maxmsg+i)->phi->probs+j)=0.0;
	      *((maxmsg+i)->phi->probs+fixedval)=1.0;
	    }
	}
      for (i=0; i<=(fgraph->Nvars-1); i++)
	if (*(parent->config+i)>=0)
	  *(fixedvals+i)=*(parent->config+i);
      *(fixedvals+fixind)=fixval;     
    }

  
  // Apply the max-product algorithm.
  maxsumproduct3(fgraph,maxmsg,fixedvals,maxbelief,0,0,Njoint_paths,joint_paths);
  
  // Determine the values of variables from max-product results.
  for (i=0; i<=(fgraph->Nvars-1); i++)
    {
      if (*(fixedvals+i)==-1)
	{
	  v=degeneratemaxval((maxbelief+i),&Nv);
	  if (Nv==1)
	    *(configtree->config+i)=*v;
	  free(v);
	}
      else
	*(configtree->config+i)=*(fixedvals+i);
    }

  free(fixedvals);
  
  
  // If all non-isolated variables are fixed, then return.
  undetermined=0; i=0;
  while ((i<=(fgraph->Nvars-1))&&(undetermined==0))
    {
      if ((*(isolated+i)==0)&&(*(configtree->config+i)==-1))
	undetermined=1;
      i++;
    }
  
  if (undetermined==0)
    return;

  // Otherwise pick up an undetermined variable, generate children nodes and fix it to one of the degenerate values in each child.
  // Choose the variable which connects to the highest number of undetermined variables.
  else
    {
      int *degenerate, **connvars, maxind, maxval;
      
      degenerate=malloc(sizeof(int)*fgraph->Nvars);
      connvars=malloc(sizeof(int)*fgraph->Nvars);
      for (i=0; i<=(fgraph->Nvars-1); i++)
	{
	  if ((*(configtree->config+i)==-1)&&(*(isolated+i)==0))
	    *(degenerate+i)=1;
	  else
	    *(degenerate+i)=0;
	  *(connvars+i)=malloc(sizeof(int));
	  **(connvars+i)=0;
	}
      for (i=0; i<=(fgraph->Nfactors-1); i++)
	{
	  for (j=0; j<=((fgraph->facnodes+i)->phi->Nvars-2); j++)
	    {
	      for (k=(j+1); k<=((fgraph->facnodes+i)->phi->Nvars-1); k++)
		{
		  int ind1=*((fgraph->facnodes+i)->phi->varinds+j);
		  int ind2=*((fgraph->facnodes+i)->phi->varinds+k);
		  if ((*(degenerate+ind1)==1)&&(*(degenerate+ind2)==1))
		    {
		      if (inlist(**(connvars+ind1),*(connvars+ind1)+1,ind2)==0)
			{
			  **(connvars+ind1)+=1;
			  *(connvars+ind1)=realloc(*(connvars+ind1),sizeof(int)*(1+**(connvars+ind1)));
			  *(*(connvars+ind1)+**(connvars+ind1))=ind2;
			}
		      if (inlist(**(connvars+ind2),*(connvars+ind2)+1,ind1)==0)
			{
			  **(connvars+ind2)+=1;
			  *(connvars+ind2)=realloc(*(connvars+ind2),sizeof(int)*(1+**(connvars+ind2)));
			  *(*(connvars+ind2)+**(connvars+ind2))=ind1;
			}			    
		    }
		}
	    }
	}
    
      maxind=-1; maxval=-1;
      for (i=0; i<=(fgraph->Nvars-1); i++)
	{
	  //if (**(connvars+i)>maxval)
	  if ((*(degenerate+i)==1)&&(**(connvars+i)>maxval))
	    {
	      maxind=i; maxval=**(connvars+i);
	    }
	}
      free(degenerate);
      for (i=0; i<=(fgraph->Nvars-1); i++)
	free(*(connvars+i));
      free(connvars);
            

      // Generate children nodes and fix each child to one degenerate value.
      v=degeneratemaxval((maxbelief+maxind),&Nv);      
      configtree->Nchildren=Nv;
      configtree->children=malloc(sizeof(struct confignode)*Nv);

      
      // Branch out to each child.
      for (i=0; i<=(Nv-1); i++)
	{
	  struct confignode *child;
	  int fixind, fixval;

	  child=(configtree->children+i);
	  child->ind=indcnt;
	  indcnt++;
	  child->level=configtree->level+1;
	  child->Nvars=fgraph->Nvars;	  
	  //child->config=malloc(sizeof(int)*fgraph->Nvars);
	  child->parent=configtree;
	  child->Nchildren=0;
	  fixind=maxind; fixval=*(v+i);
	  recurse_fixval3(child,fgraph,Nmaxmsgs,maxmsg,Nmaxbeliefs,maxbelief,isolated,joint_net,Njoint_paths,joint_paths,fixind,fixval);
	}
      
            
      free(v);             
      return;
    }
  
}
