# Supplementary material for: A joint model of regulatory and metabolic networks
Source: BMC Bioinformatics. 2006 Jul 4;7:332. doi: 10.1186/1471-2105-7-332 (PMC1559649; doi:10.1186/1471-2105-7-332)
Supplement: Additional file 15 — The source codes of the model inference programs. [file 1471-2105-7-332-S15.zip › fac_graph_utility5.c]

// Utility functions of factor graph operations.

# include <stdio.h>
# include <stdlib.h>
# include <string.h>
# include <math.h>
# include <time.h>
# include "../include/network.h"
# include "../include/facgraph.h"
# define MAXLINEWIDTH 1000
# define GENENAMELENGTH 9
# define INFINITY 1e10
# define max(i,j) (i>j ? i : j)
# define min(i,j) (i<j ? i : j)
# define BLOCKSIZE 1000
# define max(i,j) (i>j ? i : j)
# define min(i,j) (i<j ? i : j)

extern struct potential * initialbelief(struct facgraph *fgraph);
extern struct message * initialmsg(struct facgraph *fgraph);
extern int inlistind(int Nv, int *v, int target);
extern int inlist(int Nv, int *v, int target);
extern struct facgraph * construct_joint_net_fac_graph3(struct joint_network *joint_net, int Nmetabolites, struct metabolite *metabolites, int Nreactions, struct reaction *reactions, int Nenzymes, struct enzyme *enzymes, int Nregulators, struct regulator *regulators, int Ngenes, struct gene *genes, int Noperons, struct operon *operons, int Nfluxes, struct flux *fluxes, int Nperturb_responses, struct perturb_effect *perturb_responses, int Nperturb_fluxes_predict, struct perturb_flux_prediction *perturb_fluxes_predict, int Njoint_paths, struct joint_network_path *joint_paths, int *pathind2facind);
extern void initial_value_belief(int Nbeliefs, struct potential *beliefs);
extern void maxsumproduct3(struct facgraph *fgraph, struct message *msg, int *fixedvals, struct potential *belief, int mode, int updatemode, int Njoint_paths, struct joint_network_path *joint_paths);
extern void recurse_retrieve_configs(struct model_configuration *degmodels, struct facgraph *fgraph, struct confignode *configtree);
extern void clear_message(int Nmsgs, struct message *msg);
extern void recurse_clear_confignode(struct confignode *configtree);
extern struct model_configuration * initial_model_configuration(struct facgraph *fgraph, struct joint_network *joint_net, int Npaths, int Nperturb_responses);
extern int * degeneratemaxval(struct potential *pot, int *Ndegs);


void maxmarginal1_5(struct facgraph *fgraph, int factorind, int varind, int Nneighbors, int *msginds, struct message *msg, struct potential *phi, int Njoint_paths, struct joint_network_path *joint_paths);
void maxmarginal1_6(struct facgraph *fgraph, int factorind, int varind, int Nneighbors, int *msginds, struct message *msg, struct potential *phi, int Njoint_paths, struct joint_network_path *joint_paths);
void generate_all_MAP_configs4(struct joint_network *joint_net, int Nmetabolites, struct metabolite *metabolites, int Nreactions, struct reaction *reactions, int Nenzymes, struct enzyme *enzymes, int Nregulators, struct regulator *regulators, int Ngenes, struct gene *genes, int Noperons, struct operon *operons, int Nfluxes, struct flux *fluxes, int Nperturb_responses, struct perturb_effect *perturb_responses, struct perturb_flux_prediction *perturb_fluxes_predict, int Njoint_paths, struct joint_network_path *joint_paths, int *degmodelspnt, int *fgraphpnt);
void recurse_fixval4(struct confignode *configtree, struct facgraph *fgraph, int Nmaxmsgs, struct message *maxmsg, int Nmaxbeliefs, struct potential *maxbelief, int *isolated, struct joint_network *joint_net, int Njoint_paths, struct joint_network_path *joint_paths, int fixind, int fixval);


extern int maxpathlength;
extern double err_tolerance, epsilon1, epsilon1_2, epsilon2, epsilon3, epsilon4, epsilon5, lambda, koinv;
static int indcnt=0;
extern int level_limit;


// Compute the max-marginal of a SINGLEPATHEXPLAIN type potential function.
// Return value weighted by path length.
// Return value not weigthed by path length.

void maxmarginal1_5(struct facgraph *fgraph, int factorind, int varind, int Nneighbors, int *msginds, struct message *msg, struct potential *phi, int Njoint_paths, struct joint_network_path *joint_paths)
{
  int i, j, k, l, N, *subset2var, target=-1, Nvars=0, flag;
  double *opt_marginal_val, maxval, maxval2, maxval3, maxval4, maxval5, maxval6, maxval7, maxval8;
  double explain_sig_perturb_val, explain_opposite_sig_perturb_val, sig_perturb_val, explain_insig_perturb_val, avoid_explain_val, inexplain_val, val;
  struct fac_node *facnode;
  struct potential *phis;
  int *neighbor2subset, *types, sigmaind=-1, perturbind=-1, *edgeinds, *signinds;
  int *signperturbconfig, targetedge;
  double explain_pos_perturb_val, explain_neg_perturb_val;
  double delta1, delta1_2, delta2, delta3;
  int pathind, pathlength;


  // Determine the return value based on path length.  Longer paths are less confident.
  pathind=(fgraph->facnodes+factorind)->sigma;
  pathind=(fgraph->varnodes+pathind)->pathinfo->k;
  pathlength=(joint_paths+pathind)->Nedges;

  
  val=exp(-1*lambda*pathlength)+(double)1/(double)(2*epsilon1-1);
  val*=(0.5*(2*epsilon1-1));
  delta1=val;
  val=exp(-1*lambda*pathlength)+(double)1/(double)(2*epsilon1_2-1);
  val*=(0.5*(2*epsilon1_2-1));
  delta1_2=val;
  delta3=epsilon3; delta2=1-delta1-delta3;
  

  delta1=epsilon1; delta1_2=epsilon1_2; delta2=epsilon2; delta3=epsilon3;


  // Create mappings from variable orders in the potential function to factor graph variable indices.
  facnode=(fgraph->facnodes+factorind); Nvars=facnode->phi->Nvars;
  subset2var=malloc(sizeof(int)*Nvars); types=malloc(sizeof(int)*Nvars);
  for (i=0; i<=(Nvars-1); i++)
    {
      *(subset2var+i)=*(facnode->phi->varinds+i);
      if (varind==*(subset2var+i))
	target=i;
      *(types+i)=(fgraph->varnodes+*(subset2var+i))->type;
    }

  neighbor2subset=malloc(sizeof(int)*Nneighbors);
  for (i=0; i<=(Nneighbors-1); i++)
    {
      j=0; *(neighbor2subset+i)=-1;
      while ((j<=(Nvars-1))&&(*(neighbor2subset+i)<0))
	{
	  if (*(subset2var+j)==(msg+*(msginds+i))->from)
	    *(neighbor2subset+i)=j;
	  j++;
	}
    }
 
  // Identify the subset indices of diff types of vars.
  edgeinds=malloc(sizeof(int)*facnode->Nregedges);
  signinds=malloc(sizeof(int)*facnode->Nregedges);
  j=0; k=0;
  for (i=0; i<=(Nvars-1); i++)
    {
      int ind=*(subset2var+i);

      if ((fgraph->varnodes+ind)->type==EDGEPRESENCE)
	{
	  *(edgeinds+j)=i; j++;
	}
      else if ((fgraph->varnodes+ind)->type==EDGESIGN)
	{
	  *(signinds+k)=i; k++;
	}
      else if ((fgraph->varnodes+ind)->type==PERTURBEFFECT)
	perturbind=i;
      else if ((fgraph->varnodes+ind)->type==PATHSEL)
	sigmaind=i;
    }


  // Create potential functions of message probs on subset variables.
  phis=malloc(sizeof(struct potential)*Nvars);
  for (i=0; i<=(Nneighbors-1); i++)
    {
      int ind1=*(neighbor2subset+i), ind2=*(msginds+i);
      (phis+ind1)->Nvars=1; (phis+ind1)->varinds=malloc(sizeof(int));
      *((phis+ind1)->varinds)=ind1;
      (phis+ind1)->Nstates=malloc(sizeof(int));
      *((phis+ind1)->Nstates)=*((msg+ind2)->phi->Nstates);      
      (phis+ind1)->Nconfigs=(msg+ind2)->phi->Nconfigs;
      (phis+ind1)->probs=malloc(sizeof(double)*(phis+ind1)->Nconfigs);
      for (j=0; j<=((phis+ind1)->Nconfigs-1); j++)
	*((phis+ind1)->probs+j)=*((msg+ind2)->phi->probs+j);
    }
  (phis+target)->Nvars=1; (phis+target)->varinds=malloc(sizeof(int));
  *((phis+target)->varinds)=target;
  (phis+target)->Nstates=malloc(sizeof(int));
  *((phis+target)->Nstates)=0;     
  (phis+target)->Nconfigs=0;
  (phis+target)->probs=malloc(sizeof(double));

   
  // Find the optimal config for each variable separately according to incident messages.
  opt_marginal_val=malloc(sizeof(double)*Nvars);
  for (i=0; i<=(Nneighbors-1); i++)
    {
      int ind=*(neighbor2subset+i), Nv, *v;

      v=degeneratemaxval((msg+*(msginds+i))->phi,&Nv);
      *(opt_marginal_val+ind)=*((msg+*(msginds+i))->phi->probs+*v);
      free(v);
    }
  *(opt_marginal_val+target)=1.0;
  

  // Calculate the optimal message product of the scenario that the path explains a significant perturbation effect.
  // Also calculate the optimal message product of the scenario that the edge sign product is the opposite of the perturbation effect.

  
  // Enumerate all configs of signs and significant perturb effect consistent with the predicted effect.
  targetedge=-1;
  for (i=0; i<=(facnode->Nregedges-1); i++)
    if (target==*(signinds+i))
      targetedge=i;

  signperturbconfig=malloc(sizeof(int)*(facnode->Nregedges+1)); N=1;
  for (i=0; i<=facnode->Nregedges; i++)
    {
      *(signperturbconfig+i)=0; N*=2;
    }
  // The first element is the perturb effect.
  i=0; maxval=0; maxval2=0; maxval3=0; maxval4=0; maxval5=0; maxval6=0; maxval7=0; maxval8=0; 
  k=-1; l=-1;

  while (i<=(N-1))
    {
      int carry, effect=(facnode->perturbdir)*(facnode->pred_effect);

      // Identify the optimal sign and perturb config which are consistent.
      val=1.0;
      if (target!=perturbind)
	{
	  effect*=((*signperturbconfig)*2-1);
	  val*=*((phis+perturbind)->probs+2-*signperturbconfig);
	}

      for (j=1; j<=facnode->Nregedges; j++)
	{
	  if ((j-1)!=targetedge)
	    {
	      effect*=(*(signperturbconfig+j)*2-1);
	      val*=*((phis+*(signinds+j-1))->probs+*(signperturbconfig+j));
	    }
	}

      if ((effect==1)&&(val>maxval))
	{
	  maxval=val; k=i;
	}
      if ((effect==-1)&&(val>maxval2))
	{
	  maxval2=val; l=i;
	}

      // Increment the sign configuration by one.
      carry=1; j=facnode->Nregedges; i++;
      while ((carry==1)&&(j>=0))
	{
	  *(signperturbconfig+j)+=carry;
	  if (*(signperturbconfig+j)<2)
	    carry=0;
	  else
	    *(signperturbconfig+j)=0;
	  j--;
	}
    }
 

  // Multiply the edge presence message product.
  val=1.0;
  if (sigmaind!=target)
    val*=*((phis+sigmaind)->probs+1);
  for (i=0; i<=(facnode->Nregedges-1); i++)
    if (*(edgeinds+i)!=target)
      val*=*((phis+*(edgeinds+i))->probs+1);

  explain_sig_perturb_val=maxval*val;
  explain_opposite_sig_perturb_val=maxval2*val;
  

  // Calculate the optimal message product of the scenario that the path explains an insignificant perturbation effect.  
  explain_insig_perturb_val=1.0;
  if (sigmaind!=target)
    explain_insig_perturb_val*=*((phis+sigmaind)->probs+0);
  if (perturbind!=target)
    explain_insig_perturb_val*=*((phis+perturbind)->probs+0);
  for (i=0; i<=(facnode->Nregedges-1); i++)
    if (*(edgeinds+i)!=target)
      explain_insig_perturb_val*=*(opt_marginal_val+*(edgeinds+i));
  for (i=0; i<=(facnode->Nregedges-1); i++)
    if (*(signinds+i)!=target)
      explain_insig_perturb_val*=*(opt_marginal_val+*(signinds+i));

  
  // Calculate the optimal message product of the scenario that the path avoids explaining a significant perturbation effect.
  avoid_explain_val=1.0;
  if (sigmaind!=target)
    avoid_explain_val*=*((phis+sigmaind)->probs+0);
  if (perturbind!=target)
    avoid_explain_val*=max(*((phis+perturbind)->probs+1),*((phis+perturbind)->probs+2));
  for (i=0; i<=(facnode->Nregedges-1); i++)
    if (*(edgeinds+i)!=target)
      avoid_explain_val*=*(opt_marginal_val+*(edgeinds+i));
  for (i=0; i<=(facnode->Nregedges-1); i++)
    if (*(signinds+i)!=target)
      avoid_explain_val*=*(opt_marginal_val+*(signinds+i));


  // Calculate the optimal message product of the scenario that the path cannot explain a significant perturbation effect.
  // This is the upper bound of the inexplain message product.
  inexplain_val=1.0;
  if (sigmaind!=target)
    inexplain_val*=*((phis+sigmaind)->probs+1);
  if (perturbind!=target)
    inexplain_val*=*(opt_marginal_val+perturbind);
  for (i=0; i<=(facnode->Nregedges-1); i++)
    if (*(edgeinds+i)!=target)
      inexplain_val*=*(opt_marginal_val+*(edgeinds+i));
  for (i=0; i<=(facnode->Nregedges-1); i++)
    if (*(signinds+i)!=target)
      inexplain_val*=*(opt_marginal_val+*(signinds+i));

 
  // Calculate the unnormalized max-marginal values of differnt types of variables.
  if (*(types+target)==EDGEPRESENCE)
    {
      double val1, val2, val3, val4;

      // x1=0, return value is the best of the following scenarios.
      // (1)the path explains a no change effect, (2)the path is deselected and avoids explaining a significant effect, (3)the path does not explain an effect.
      val1=delta1_2;
      val1*=explain_insig_perturb_val;
      val2=delta2;
      val2*=avoid_explain_val;
      val3=delta3;
      val3*=inexplain_val;
      maxval=max(val1,max(val2,val3));
      *(phi->probs+0)=maxval;

      // x1=1, return value is the best of the following scenarios.
      // (1)the path explains a significant effect, (2)the path explains a no change effect, (3)the path is deselected and avoids explaining a significant effect (4)the path does not explain effect.
      val1=delta1;
      val1*=explain_sig_perturb_val;
      val2=delta1_2;
      val2*=explain_insig_perturb_val;
      val3=delta2;
      val3*=avoid_explain_val;
      val4=delta3;
      val4*=inexplain_val;
      maxval=max(val1,max(val2,max(val3,val4)));
      *(phi->probs+1)=maxval;
    }

  if (*(types+target)==EDGESIGN)
    {
      double val1, val2, val3, val4;

      // s1=+1 or -1, return value is the best of the following scenario:
      // (1)the path explains a significant effect (2)the path explains a no change effect, (3)the path avoids explaining a significant effect, (4)the path does not explain an effect.
      // s1=+1, the product of edge sign messages times the predicted effect times the perturb dir is the same with the perturbed effect.
      val1=delta1;
      val1*=explain_sig_perturb_val;
      val2=delta1_2;
      val2*=explain_insig_perturb_val;
      val3=delta2;
      val3*=avoid_explain_val;
      val4=delta3;
      val4*=inexplain_val;
      maxval=max(val1,max(val2,max(val3,val4)));
      *(phi->probs+1)=maxval;

      // s1=-1, the product of edge sign messages times the predicted effect times the perturb dir is the opposite with the perturbed effect.
      val1=delta1;
      val1*=explain_opposite_sig_perturb_val;
      
      maxval=max(val1,max(val2,max(val3,val4)));
      *(phi->probs+0)=maxval;      
    }

  if (*(types+target)==PATHSEL)
    {
      double val1, val2, val3, val4;

      // sigma=0, return value is the best of the following scenario:
      // (1)the path explains a no change effect, (2)the path avoids explaining a significant effect.
      val1=delta1_2;
      val1*=explain_insig_perturb_val;
      val2=delta2;
      val2*=avoid_explain_val;
      maxval=max(val1,val2);
      *(phi->probs+0)=maxval;

      // sigma=1, return value is the best of the following scenario:
      // (1)the path explains a significant effect, (2)the path does not explain an effect.
      val1=delta1;
      val1*=explain_sig_perturb_val;
      val2=delta3;
      val2*=inexplain_val;
      maxval=max(val1,val2);
      *(phi->probs+1)=maxval;
    }

  if (*(types+target)==PERTURBEFFECT)
    {
      double val1, val2, val3, val4;

      // k=0, return value is the best of the following:
      // (1)the path explains an insignificant effect, (2)the path does not explain an insignificant effect.
      val1=delta1_2;
      val1*=explain_insig_perturb_val;
      val2=delta3;
      val2*=inexplain_val;
      maxval=max(val1,val2);
      *(phi->probs+0)=maxval;
      
      // k!=0, return value is the best of the following:
      // (1)the path explains a significant effect, (2)the path avoids explaining an effect, (3)the path does not explain a significant effect.
      val1=delta1;
      val1*=explain_sig_perturb_val;
      val2=delta2;
      val2*=avoid_explain_val;
      val3=delta3;
      val3*=inexplain_val;
      maxval=max(val1,max(val2,val3));
      *(phi->probs+1)=maxval;

      val1=delta1;
      val1*=explain_opposite_sig_perturb_val;
      maxval=max(val1,max(val2,val3));
      *(phi->probs+2)=maxval;
    }

  // Normalize phi.
  maxval=0;
  for (i=0; i<=(phi->Nconfigs-1); i++)
    maxval+=*(phi->probs+i);
  for (i=0; i<=(phi->Nconfigs-1); i++)
    *(phi->probs+i)/=maxval;

  free(subset2var); free(neighbor2subset); free(types); free(edgeinds); free(signinds); free(opt_marginal_val); free(signperturbconfig);
  clear_belief(Nvars,phis);
  
  
  return;
}


// Compute the max-marginal of a SINGLEPATHEXPLAIN type potential function.
// When the path contains no regulatory part, i.e., the factor only has perturbation effect and path sel variables.
// Return value weighted by path length.
// Return value not weighted by path length.

void maxmarginal1_6(struct facgraph *fgraph, int factorind, int varind, int Nneighbors, int *msginds, struct message *msg, struct potential *phi, int Njoint_paths, struct joint_network_path *joint_paths)
{
  int i, j, k, l, N, *subset2var, target=-1, Nvars=0, flag;
  double *opt_marginal_val, maxval, val1, val2, val3, val;
  struct fac_node *facnode;
  struct potential *phis;
  int *neighbor2subset, *types, sigmaind=-1, perturbind=-1;
  double delta1, delta1_2, delta2, delta3;
  int pathind, pathlength;


  // Determine the return value based on path length.  Longer paths are less confident.
  pathind=(fgraph->facnodes+factorind)->sigma;
  pathind=(fgraph->varnodes+pathind)->pathinfo->k;
  pathlength=(joint_paths+pathind)->Nedges;
  val=exp(-1*lambda*pathlength)+(double)1/(double)(2*epsilon1-1);
  val*=(0.5*(2*epsilon1-1));
  delta1=val;
  val=exp(-1*lambda*pathlength)+(double)1/(double)(2*epsilon1_2-1);
  val*=(0.5*(2*epsilon1_2-1));
  delta1_2=val;
  delta3=epsilon3; delta2=1-delta1-delta3;
 
  delta1=epsilon1; delta1_2=epsilon1_2; delta3=epsilon3; delta2=epsilon2;


  // Create mappings from variable orders in the potential function to factor graph variable indices.
  facnode=(fgraph->facnodes+factorind); Nvars=facnode->phi->Nvars;
  subset2var=malloc(sizeof(int)*Nvars); types=malloc(sizeof(int)*Nvars);
  for (i=0; i<=(Nvars-1); i++)
    {
      *(subset2var+i)=*(facnode->phi->varinds+i);
      if (varind==*(subset2var+i))
	target=i;
      *(types+i)=(fgraph->varnodes+*(subset2var+i))->type;
    }

  neighbor2subset=malloc(sizeof(int)*Nneighbors);
  for (i=0; i<=(Nneighbors-1); i++)
    {
      j=0; *(neighbor2subset+i)=-1;
      while ((j<=(Nvars-1))&&(*(neighbor2subset+i)<0))
	{
	  if (*(subset2var+j)==(msg+*(msginds+i))->from)
	    *(neighbor2subset+i)=j;
	  j++;
	}
    }

  for (i=0; i<=(Nvars-1); i++)
    {
      int ind=*(subset2var+i);

      if ((fgraph->varnodes+ind)->type==PERTURBEFFECT)
	perturbind=i;
      else if ((fgraph->varnodes+ind)->type==PATHSEL)
	sigmaind=i;
    }
 
  // Create potential functions of message probs on subset variables.
  phis=malloc(sizeof(struct potential)*Nvars);
  for (i=0; i<=(Nneighbors-1); i++)
    {
      int ind1=*(neighbor2subset+i), ind2=*(msginds+i);
      (phis+ind1)->Nvars=1; (phis+ind1)->varinds=malloc(sizeof(int));
      *((phis+ind1)->varinds)=ind1;
      (phis+ind1)->Nstates=malloc(sizeof(int));
      *((phis+ind1)->Nstates)=*((msg+ind2)->phi->Nstates);      
      (phis+ind1)->Nconfigs=(msg+ind2)->phi->Nconfigs;
      (phis+ind1)->probs=malloc(sizeof(double)*(phis+ind1)->Nconfigs);
      for (j=0; j<=((phis+ind1)->Nconfigs-1); j++)
	*((phis+ind1)->probs+j)=*((msg+ind2)->phi->probs+j);
    }
  (phis+target)->Nvars=1; (phis+target)->varinds=malloc(sizeof(int));
  *((phis+target)->varinds)=target;
  (phis+target)->Nstates=malloc(sizeof(int));
  *((phis+target)->Nstates)=0;     
  (phis+target)->Nconfigs=0;
  (phis+target)->probs=malloc(sizeof(double));

  // Find the optimal config for each variable separately according to incident messages.
  opt_marginal_val=malloc(sizeof(double)*Nvars);
  for (i=0; i<=(Nneighbors-1); i++)
    {
      int ind=*(neighbor2subset+i), Nv, *v;

      v=degeneratemaxval((msg+*(msginds+i))->phi,&Nv);
      *(opt_marginal_val+ind)=*((msg+*(msginds+i))->phi->probs+*v);
      free(v);
    }
  *(opt_marginal_val+target)=1.0;


  // The target is path selection.
  if (*(types+target)==PATHSEL)
    {
      int effect=(facnode->perturbdir)*(facnode->pred_effect);
      
      // sigma=0: (1)the path is inactive and explains an insignificant effect, (2)the path is inactive and avoids explaining a significant effect.
      val1=delta1_2;
      val1*=(*((phis+perturbind)->probs+0));
      val2=delta2;
      val2*=(max(*((phis+perturbind)->probs+1),*((phis+perturbind)->probs+2)));
      maxval=max(val1,val2);
      *(phi->probs+0)=maxval;

      // sigma=1: (1)the path is active and explains a significant effect, (2)the path is active and does not explain either a significant or an insignificant effect.
      val1=delta1;
      if (effect==1)
	val1*=(*((phis+perturbind)->probs+1));
      else if (effect==-1)
	val1*=(*((phis+perturbind)->probs+2));
      val2=delta3;
      if (effect==1)
	val2*=max(*((phis+perturbind)->probs+0),*((phis+perturbind)->probs+2));
      else if (effect==-1)
	val2*=max(*((phis+perturbind)->probs+0),*((phis+perturbind)->probs+1));
      maxval=max(val1,val2);
      *(phi->probs+1)=maxval;
    }
  
  // The target is perturb effect.
  else if (*(types+target)==PERTURBEFFECT)
    {
      int effect=(facnode->perturbdir)*(facnode->pred_effect);

      // ko=0: (1)the path explains an insignificant effect (2)the path does not explain an insignificant effect.
      val1=delta1_2;
      val1*=*((phis+sigmaind)->probs+0);
      val2=delta3;
      val2*=*((phis+sigmaind)->probs+1);
      maxval=max(val1,val2);
      *(phi->probs+0)=maxval;

      // ko=+1 or -1: (1)the path explains a significant effect (2)the path avoids explaining an effect (3)the path does not explain a significant effect.
      val1=delta1;
      val1*=*((phis+sigmaind)->probs+1);
      val2=delta2;
      val2*=*((phis+sigmaind)->probs+0);
      val3=delta3;
      val3*=*((phis+sigmaind)->probs+1);
      if (effect==1)
	{
	  maxval=max(val1,val2); *(phi->probs+1)=maxval;
	  maxval=max(val2,val3); *(phi->probs+2)=maxval;
	}
      else if (effect==-1)
	{
	  maxval=max(val1,val2); *(phi->probs+2)=maxval;
	  maxval=max(val2,val3); *(phi->probs+1)=maxval;
	}
    }

  // Normalize phi.
  maxval=0;
  for (i=0; i<=(phi->Nconfigs-1); i++)
    maxval+=*(phi->probs+i);
  for (i=0; i<=(phi->Nconfigs-1); i++)
    *(phi->probs+i)/=maxval;

  free(subset2var); free(neighbor2subset); free(types); free(opt_marginal_val);
  clear_belief(Nvars,phis);
  
  return;
}


// Generate all MAP configurations of the factor graph.
// Fix the signs of (regulator,operon), (operon,gene) edges when constructing the factor graph.
// Stop spinning off children nodes after reaching certain level.  This is to save running time.

void generate_all_MAP_configs4(struct joint_network *joint_net, int Nmetabolites, struct metabolite *metabolites, int Nreactions, struct reaction *reactions, int Nenzymes, struct enzyme *enzymes, int Nregulators, struct regulator *regulators, int Ngenes, struct gene *genes, int Noperons, struct operon *operons, int Nfluxes, struct flux *fluxes, int Nperturb_responses, struct perturb_effect *perturb_responses, struct perturb_flux_prediction *perturb_fluxes_predict, int Njoint_paths, struct joint_network_path *joint_paths, int *degmodelspnt, int *fgraphpnt)
{
  int i, j, k, l, m, Nmaxmsgs, Nmaxbeliefs, undetermined, *isolated;
  struct facgraph *fgraph;
  struct potential *maxbelief;
  struct message *maxmsg;
  struct model_configuration *degmodels;
  struct confignode *configtree;
  int *pathind2facind;
  

  // Construct the factor graph.
  pathind2facind=malloc(sizeof(int)*Njoint_paths);
  for (i=0; i<=(Njoint_paths-1); i++)
    *(pathind2facind+i)=-1;

  //fgraph=construct_joint_net_fac_graph3(joint_net,Nmetabolites,metabolites,Nreactions,reactions,Nenzymes,enzymes,Nregulators,regulators,Ngenes,genes,Noperons,operons,Nfluxes,fluxes,Nperturb_responses,perturb_responses,(Nenzymes+Nmetabolites)*2,perturb_fluxes_predict,Njoint_paths,joint_paths);
  

  fgraph=construct_joint_net_fac_graph3(joint_net,Nmetabolites,metabolites,Nreactions,reactions,Nenzymes,enzymes,Nregulators,regulators,Ngenes,genes,Noperons,operons,Nfluxes,fluxes,Nperturb_responses,perturb_responses,(Nenzymes+Nmetabolites)*2,perturb_fluxes_predict,Njoint_paths,joint_paths,pathind2facind);
  
  
  // Initialize messages, beliefs and others.
  maxmsg=initialmsg(fgraph); Nmaxmsgs=fgraph->Ne*2;
  maxbelief=initialbelief(fgraph); Nmaxbeliefs=fgraph->Nvars;

  
  // Identify isolated variables.
  // An isolated variable does not connect to any factor node.
  isolated=malloc(sizeof(int)*fgraph->Nvars);
  for (i=0; i<=(fgraph->Nvars-1); i++)
    *(isolated+i)=1;
  for (i=0; i<=(fgraph->Nfactors-1); i++)
    for (j=0; j<=((fgraph->facnodes+i)->phi->Nvars-1); j++)
      *(isolated+*((fgraph->facnodes+i)->phi->varinds+j))=0;
  
  // Initialize configtree data structure.
  configtree=malloc(sizeof(struct confignode));
  configtree->ind=0; configtree->Nvars=fgraph->Nvars; 
  configtree->level=0; configtree->Nchildren=0;
  //configtree->config=malloc(sizeof(int)*fgraph->Nvars);

 
  recurse_fixval4(configtree,fgraph,Nmaxmsgs,maxmsg,Nmaxbeliefs,maxbelief,isolated,joint_net,Njoint_paths,joint_paths,-1,-1);
  
  
  // Initialize degemodels.
  degmodels=initial_model_configuration(fgraph,joint_net,Njoint_paths,Nperturb_responses);
  

  // Recursively retrieve optimal configurations from configtree.
  degmodels->Nmapconfigs=0; 
  degmodels->mapconfigs=malloc(sizeof(int)*fgraph->Nvars);

  recurse_retrieve_configs(degmodels,fgraph,configtree);
  
  // Clear up messages, beliefs, fixedvals, and the factor graph, and other data structures..
  clear_message(fgraph->Ne*2,maxmsg);
  clear_belief(fgraph->Nvars,maxbelief);
  

  recurse_clear_confignode(configtree);
  free(isolated);   
  
    
  *degmodelspnt=degmodels; *fgraphpnt=fgraph;

  free(pathind2facind);

  return;
}


// Recursively apply max-product and fix variable values.
// Use maxsumproduct3.
// After reaching certain levels, stop spinning off children nodes to save running time.
void recurse_fixval4(struct confignode *configtree, struct facgraph *fgraph, int Nmaxmsgs, struct message *maxmsg, int Nmaxbeliefs, struct potential *maxbelief, int *isolated, struct joint_network *joint_net, int Njoint_paths, struct joint_network_path *joint_paths, int fixind, int fixval)
{
  int i, j, k, *fixedvals, Nv, *v, undetermined;
  int Nnewdet;
  int facind;
  int nn;

  
  fixedvals=malloc(sizeof(int)*fgraph->Nvars);
  for (i=0; i<=(fgraph->Nvars-1); i++)
    *(fixedvals+i)=-1;
  configtree->config=malloc(sizeof(int)*fgraph->Nvars);
  for (i=0; i<=(fgraph->Nvars-1); i++)
    *(configtree->config+i)=-1;


  // Initialize the values of maxmsg and maxbelief.
  initial_value_message(Nmaxmsgs,maxmsg);
  initial_value_belief(Nmaxbeliefs,maxbelief);
  
  
  // Fix the values of the variables which have been previously determined.
  // Go up one level and identify all fixed variables.
  // Also, if level>0, then fix the value of the independent variable determined at previous stage.  
  // No need to fix values if at level 0.
  if (configtree->level>0)
    {
      struct confignode *parent;

      // Fix the values of messages from fixed variables to factors.
      parent=configtree->parent;  
      for (i=0; i<=(Nmaxmsgs-1); i++)
	{
	  //if (((maxmsg+i)->dir==0)&&(*(parent->config+(maxmsg+i)->from)>=0))
	  if (((maxmsg+i)->dir==0)&&((*(parent->config+(maxmsg+i)->from)>=0)||((maxmsg+i)->from==fixind)))
	    {
	      //int fixedval=*(parent->config+(maxmsg+i)->from);
	      int fixedval;

	      if ((maxmsg+i)->from==fixind)
		fixedval=fixval;
	      else
		fixedval=*(parent->config+(maxmsg+i)->from);

	      for (j=0; j<=((maxmsg+i)->phi->Nconfigs-1); j++)
		*((maxmsg+i)->phi->probs+j)=0.0;
	      *((maxmsg+i)->phi->probs+fixedval)=1.0;
	    }
	}
      for (i=0; i<=(fgraph->Nvars-1); i++)
	if (*(parent->config+i)>=0)
	  *(fixedvals+i)=*(parent->config+i);
      *(fixedvals+fixind)=fixval;     
    }

  
  // Apply the max-product algorithm.
  maxsumproduct3(fgraph,maxmsg,fixedvals,maxbelief,0,0,Njoint_paths,joint_paths);
  

  // Determine the values of variables from max-product results.
  for (i=0; i<=(fgraph->Nvars-1); i++)
    {
      if (*(fixedvals+i)==-1)
	{
	  v=degeneratemaxval((maxbelief+i),&Nv);
	  if (Nv==1)
	    *(configtree->config+i)=*v;
	  free(v);
	}
      else
	*(configtree->config+i)=*(fixedvals+i);
    }

  free(fixedvals);
  
  
  // If all non-isolated variables are fixed, then return.
  undetermined=0; i=0;
  while ((i<=(fgraph->Nvars-1))&&(undetermined==0))
    {
      if ((*(isolated+i)==0)&&(*(configtree->config+i)==-1))
	undetermined=1;
      i++;
    }


  
  if (undetermined==0)
    return;

  // Otherwise pick up an undetermined variable, generate children nodes and fix it to one of the degenerate values in each child.
  // Choose the variable which connects to the highest number of undetermined variables.
  else
    {
      int *degenerate, **connvars, maxind, maxval;
      
      degenerate=malloc(sizeof(int)*fgraph->Nvars);
      connvars=malloc(sizeof(int)*fgraph->Nvars);
      for (i=0; i<=(fgraph->Nvars-1); i++)
	{
	  if ((*(configtree->config+i)==-1)&&(*(isolated+i)==0))
	    *(degenerate+i)=1;
	  else
	    *(degenerate+i)=0;
	  *(connvars+i)=malloc(sizeof(int));
	  **(connvars+i)=0;
	}
      for (i=0; i<=(fgraph->Nfactors-1); i++)
	{
	  for (j=0; j<=((fgraph->facnodes+i)->phi->Nvars-2); j++)
	    {
	      for (k=(j+1); k<=((fgraph->facnodes+i)->phi->Nvars-1); k++)
		{
		  int ind1=*((fgraph->facnodes+i)->phi->varinds+j);
		  int ind2=*((fgraph->facnodes+i)->phi->varinds+k);
		  if ((*(degenerate+ind1)==1)&&(*(degenerate+ind2)==1))
		    {
		      if (inlist(**(connvars+ind1),*(connvars+ind1)+1,ind2)==0)
			{
			  **(connvars+ind1)+=1;
			  *(connvars+ind1)=realloc(*(connvars+ind1),sizeof(int)*(1+**(connvars+ind1)));
			  *(*(connvars+ind1)+**(connvars+ind1))=ind2;
			}
		      if (inlist(**(connvars+ind2),*(connvars+ind2)+1,ind1)==0)
			{
			  **(connvars+ind2)+=1;
			  *(connvars+ind2)=realloc(*(connvars+ind2),sizeof(int)*(1+**(connvars+ind2)));
			  *(*(connvars+ind2)+**(connvars+ind2))=ind1;
			}			    
		    }
		}
	    }
	}
    
      maxind=-1; maxval=-1;
      for (i=0; i<=(fgraph->Nvars-1); i++)
	{
	  //if (**(connvars+i)>maxval)
	  if ((*(degenerate+i)==1)&&(**(connvars+i)>maxval))
	    {
	      maxind=i; maxval=**(connvars+i);
	    }
	}
      free(degenerate);
      for (i=0; i<=(fgraph->Nvars-1); i++)
	free(*(connvars+i));
      free(connvars);
            

      // Generate children nodes and fix each child to one degenerate value.
      v=degeneratemaxval((maxbelief+maxind),&Nv);

      
      // If the level reaches the limit, then stop spinning off.
      if (configtree->level>level_limit)
	Nv=1;
	  
     
      configtree->Nchildren=Nv;
      configtree->children=malloc(sizeof(struct confignode)*Nv);

      
      // Branch out to each child.
      for (i=0; i<=(Nv-1); i++)
	{
	  struct confignode *child;
	  int fixind, fixval;

	  child=(configtree->children+i);
	  child->ind=indcnt;
	  indcnt++;
	  child->level=configtree->level+1;
	  child->Nvars=fgraph->Nvars;	  
	  //child->config=malloc(sizeof(int)*fgraph->Nvars);
	  child->parent=configtree;
	  child->Nchildren=0;
	  fixind=maxind; fixval=*(v+i);
	  recurse_fixval4(child,fgraph,Nmaxmsgs,maxmsg,Nmaxbeliefs,maxbelief,isolated,joint_net,Njoint_paths,joint_paths,fixind,fixval);
	}
      
            
      free(v);             
      return;
    }
  
}
