# Supplementary material for: A joint model of regulatory and metabolic networks
Source: BMC Bioinformatics. 2006 Jul 4;7:332. doi: 10.1186/1471-2105-7-332 (PMC1559649; doi:10.1186/1471-2105-7-332)
Supplement: Additional file 15 — The source codes of the model inference programs. [file 1471-2105-7-332-S15.zip › fac_graph_utility6.c]

// Utility functions of factor graph operations.

# include <stdio.h>
# include <stdlib.h>
# include <string.h>
# include <math.h>
# include <time.h>
# include "../include/network.h"
# include "../include/network2.h"
# include "../include/facgraph.h"
# define MAXLINEWIDTH 1000
# define GENENAMELENGTH 9
# define INFINITY 1e10
# define max(i,j) (i>j ? i : j)
# define min(i,j) (i<j ? i : j)
# define BLOCKSIZE 1000
# define max(i,j) (i>j ? i : j)
# define min(i,j) (i<j ? i : j)

extern int inlist(int Nv, int *v, int target);
extern int inlistind(int Nv, int *v, int target);
extern struct model_configuration * initial_model_configuration(struct facgraph *fgraph, struct joint_network *joint_net, int Npaths, int Nperturb_responses);
extern void recurse_fixval4(struct confignode *configtree, struct facgraph *fgraph, int Nmaxmsgs, struct message *maxmsg, int Nmaxbeliefs, struct potential *maxbelief, int *isolated, struct joint_network *joint_net, int Njoint_paths, struct joint_network_path *joint_paths, int fixind, int fixval);
extern struct message * initialmsg(struct facgraph *fgraph);
extern struct potential * initialbelief(struct facgraph *fgraph);
extern void recurse_retrieve_configs(struct model_configuration *degmodels, struct facgraph *fgraph, struct confignode *configtree);
extern void clear_message(int Nmsgs, struct message *msg);
extern void clear_belief(int Nbeliefs, struct potential *beliefs);
extern void recurse_clear_confignode(struct confignode *configtree);
extern int isoverlap(int Nv1, int *v1, int Nv2, int *v2);


int net_predict_effect4(struct joint_network *joint_net, struct joint_network_path *joint_path, int Nperturb_fluxes_predict, struct perturb_flux_prediction *perturb_fluxes_predict, int Nmetabolites, int Nenzymes, int Nfluxes, struct flux *fluxes, int Nreactions, struct reaction *reactions);
void generate_all_MAP_configs6(struct joint_network *joint_net, int Nmetabolites, struct metabolite *metabolites, int Nreactions, struct reaction *reactions, int Nenzymes, struct enzyme *enzymes, int Nregulators, struct regulator *regulators, int Ngenes, struct gene *genes, int Noperons, struct operon *operons, int Nfluxes, struct flux *fluxes, int Nperturb_responses, struct perturb_effect *perturb_responses, struct perturb_flux_prediction *perturb_fluxes_predict, int Njoint_paths, struct joint_network_path *joint_paths, int Npathways, struct metabolic_pathway *pathways, int *degmodelspnt, int *fgraphpnt);
struct facgraph * construct_joint_net_fac_graph5(struct joint_network *joint_net, int Nmetabolites, struct metabolite *metabolites, int Nreactions, struct reaction *reactions, int Nenzymes, struct enzyme *enzymes, int Nregulators, struct regulator *regulators, int Ngenes, struct gene *genes, int Noperons, struct operon *operons, int Nfluxes, struct flux *fluxes, int Nperturb_responses, struct perturb_effect *perturb_responses, int Nperturb_fluxes_predict, struct perturb_flux_prediction *perturb_fluxes_predict, int Njoint_paths, struct joint_network_path *joint_paths, int *pathind2facind, int Npathways, struct metabolic_pathway *pathways);


extern double koinv, epsilon1, epsilon2, epsilon3;
extern int maxpathlength;


// Generate a predicted effect of a positive perturbation along the known parts of a pathway.
// The known part of a pathway includes (metabolite,flux), (flux,metabolite), (enzyme,flux), (gene,enzyme), (gene,regulator), (operon,gene) edges.
// (gene,enzyme), (gene,regulator), (operon,gene) edges have trivial positive predictions.
// (metabolite,flux), (enzyme,flux), (flux,metabolite) edges follow from flux prediction.
// Note: allow the perturbation effect to traverse against the metabolic pathway.
// When traversing against a metabolic pathway, if an enzyme reduces, then the (original) input substrate increases, if the enzyme increases, then the input substrate reduces.  The perturbation starting from substrates does not invert sign.
// Allow traverse against the preferred reaction directions.

int net_predict_effect4(struct joint_network *joint_net, struct joint_network_path *joint_path, int Nperturb_fluxes_predict, struct perturb_flux_prediction *perturb_fluxes_predict, int Nmetabolites, int Nenzymes, int Nfluxes, struct flux *fluxes, int Nreactions, struct reaction *reactions)
{
  int i, j, k, Nsegments, **segments, startsegment=1, *segmentpredict;
  int neteffect=1, lastreac, lastmet;

  // Extract the purely metabolic parts of the pathway.
  // Consecutive edges of types (metabolite,flux), (flux,metabolite), (enzyme,flux).
  Nsegments=0; segments=malloc(sizeof(int));
  for (i=0; i<=(joint_path->Nedges-1); i++)
    {
      int edgeind=*(joint_path->edges+i);
      int node1=(joint_net->edges+edgeind)->from;
      int node2=(joint_net->edges+edgeind)->to;
      
      if (((*(joint_net->types+node1)==METABOLITE)&&(*(joint_net->types+node2)==FLUX))||((*(joint_net->types+node1)==ENZYME)&&(*(joint_net->types+node2)==FLUX))||((*(joint_net->types+node1)==FLUX)&&(*(joint_net->types+node2)==METABOLITE)))
	{
	  if (startsegment==1)
	    {
	      Nsegments++; segments=realloc(segments,sizeof(int)*Nsegments);
	      *(segments+Nsegments-1)=malloc(sizeof(int)*2);
	      **(segments+Nsegments-1)=1; 
	      *(*(segments+Nsegments-1)+1)=edgeind;
	      startsegment=0;
	    }
	  else if (startsegment==0)
	    {
	      **(segments+Nsegments-1)+=1;
	      *(segments+Nsegments-1)=realloc(*(segments+Nsegments-1),sizeof(int)*(1+**(segments+Nsegments-1)));
	      *(*(segments+Nsegments-1)+**(segments+Nsegments-1))=edgeind;
	    }
	}
      else
	{
	  startsegment=1;
	}     
    }

  // Return +1 if the path contains no non-trivial segments.
  if (Nsegments==0)
    {
      free(segments);
      return 1;
    }


  // Apply a positive perturbation to each segment and find the predicted changes.
  segmentpredict=malloc(sizeof(int)*Nsegments);
  for (i=0; i<=(Nsegments-1); i++)
    {     
      int edgeind, edgeind2, source, dest;
 
      *(segmentpredict+i)=1;

      // If the segment is length 1, then do nothing.
      if (**(segments+i)==1)
	*(segmentpredict+i)=1;      
      else
	{
	  edgeind=*(*(segments+i)+1); edgeind2=*(*(segments+i)+2);
	  if (((joint_net->edges+edgeind)->from!=(joint_net->edges+edgeind2)->from)&&((joint_net->edges+edgeind)->from!=(joint_net->edges+edgeind2)->to))
	    source=(joint_net->edges+edgeind)->from;
	  else
	    source=(joint_net->edges+edgeind)->to;

	  edgeind=*(*(segments+i)+**(segments+i)); edgeind2=*(*(segments+i)+**(segments+i)-1);
	  if (((joint_net->edges+edgeind)->from!=(joint_net->edges+edgeind2)->from)&&((joint_net->edges+edgeind)->from!=(joint_net->edges+edgeind2)->to))
	    dest=(joint_net->edges+edgeind)->from;
	  else
	    dest=(joint_net->edges+edgeind)->to;

	  // Source is metabolite: net effect=+1 at each segment.
	  if (*(joint_net->types+source)==METABOLITE)
	    *(segmentpredict+i)=1;

	  // Source is enzyme: net effect at each segment depends on the direction of the first reaction.
	  else if (*(joint_net->types+source)==ENZYME)
	    {
	      int fluxind=-1, firstreac=-1, firstmet=-1;
	      edgeind=*(*(segments+i)+1);
	      
	      *(segmentpredict+i)=1;

	      if (source==(joint_net->edges+edgeind)->from)
		fluxind=(joint_net->edges+edgeind)->to;
	      else
		fluxind=(joint_net->edges+edgeind)->from;
	      fluxind=*(joint_net->node2flux+fluxind);
	      firstreac=(fluxes+fluxind)->reacind;
	      
	      edgeind=*(*(segments+i)+2);
	      if (*(joint_net->flux2node+fluxind)==(joint_net->edges+edgeind)->from)
		firstmet=(joint_net->edges+edgeind)->to;
	      else
		firstmet=(joint_net->edges+edgeind)->from;
	      
	      firstmet=*(joint_net->node2metabolite+firstmet);

	      // If firstmet is a substrate of firstreac, then the predicted effect at this segment is -1.
	      if (inlist((reactions+firstreac)->Nsubs,(reactions+firstreac)->subs,firstmet)==1)
		*(segmentpredict+i)=-1;	     
	    }
	}
    }

  neteffect=1;
  for (i=0; i<=(Nsegments-1); i++)
    neteffect*=*(segmentpredict+i);

  for (i=0; i<=(Nsegments-1); i++)
    free(*(segments+i));
  free(segmentpredict);


  // If the last edge is (met,flux), and lastmet is a product of lastreac, then invert the neteffect.
  {
    int dest, dest2, edgeind, edgeind2, lastreac, lastmet;

    edgeind=*(joint_path->edges+joint_path->Nedges-1);
    edgeind2=*(joint_path->edges+joint_path->Nedges-2);
    if (((*(joint_net->types+(joint_net->edges+edgeind)->from)==METABOLITE)&&(*(joint_net->types+(joint_net->edges+edgeind)->to)==FLUX))||((*(joint_net->types+(joint_net->edges+edgeind)->to)==METABOLITE)&&(*(joint_net->types+(joint_net->edges+edgeind)->from)==FLUX)))
      {
	if (((joint_net->edges+edgeind)->to!=(joint_net->edges+edgeind2)->from)&&((joint_net->edges+edgeind)->to!=(joint_net->edges+edgeind2)->to))
	  {
	    dest=(joint_net->edges+edgeind)->to;
	    dest2=(joint_net->edges+edgeind)->from;
	  }
	else
	  {
	    dest=(joint_net->edges+edgeind)->from;
	    dest2=(joint_net->edges+edgeind)->to;
	  }

	if (*(joint_net->types+dest)==FLUX)
	  {
	    lastreac=(fluxes+*(joint_net->node2flux+dest))->reacind;
	    lastmet=*(joint_net->node2metabolite+dest2);
	  
	    if (inlist((reactions+lastreac)->Nprod,(reactions+lastreac)->prod,lastmet)==1)
	      neteffect*=(-1);
	  }
      }
  }

  return neteffect;

}


// Generate all MAP configurations of the factor graph.
// Fix the signs of (regulator,operon), (operon,gene) edges when constructing the factor graph.
// Stop spinning off children nodes after reaching certain level.  This is to save running time.
// When constructing the factor graph, fix the (metabolite,regulator) signs to be +.  This is used for general principle inference, where the functions of metabolites on genes are explicitly designated in (virtual regulator,virtual operon) links.

void generate_all_MAP_configs6(struct joint_network *joint_net, int Nmetabolites, struct metabolite *metabolites, int Nreactions, struct reaction *reactions, int Nenzymes, struct enzyme *enzymes, int Nregulators, struct regulator *regulators, int Ngenes, struct gene *genes, int Noperons, struct operon *operons, int Nfluxes, struct flux *fluxes, int Nperturb_responses, struct perturb_effect *perturb_responses, struct perturb_flux_prediction *perturb_fluxes_predict, int Njoint_paths, struct joint_network_path *joint_paths, int Npathways, struct metabolic_pathway *pathways, int *degmodelspnt, int *fgraphpnt)
{
  int i, j, k, l, m, Nmaxmsgs, Nmaxbeliefs, undetermined, *isolated;
  struct facgraph *fgraph;
  struct potential *maxbelief;
  struct message *maxmsg;
  struct model_configuration *degmodels;
  struct confignode *configtree;
  int *pathind2facind;
  

  // Construct the factor graph.
  pathind2facind=malloc(sizeof(int)*Njoint_paths);
  for (i=0; i<=(Njoint_paths-1); i++)
    *(pathind2facind+i)=-1;

  //fgraph=construct_joint_net_fac_graph5(joint_net,Nmetabolites,metabolites,Nreactions,reactions,Nenzymes,enzymes,Nregulators,regulators,Ngenes,genes,Noperons,operons,Nfluxes,fluxes,Nperturb_responses,perturb_responses,(Nenzymes+Nmetabolites)*2,perturb_fluxes_predict,Njoint_paths,joint_paths,pathind2facind);

  fgraph=construct_joint_net_fac_graph5(joint_net,Nmetabolites,metabolites,Nreactions,reactions,Nenzymes,enzymes,Nregulators,regulators,Ngenes,genes,Noperons,operons,Nfluxes,fluxes,Nperturb_responses,perturb_responses,(Nenzymes+Nmetabolites)*2,perturb_fluxes_predict,Njoint_paths,joint_paths,pathind2facind,Npathways,pathways);

    
  // Initialize messages, beliefs and others.
  maxmsg=initialmsg(fgraph); Nmaxmsgs=fgraph->Ne*2;
  maxbelief=initialbelief(fgraph); Nmaxbeliefs=fgraph->Nvars;

  
  // Identify isolated variables.
  // An isolated variable does not connect to any factor node.
  isolated=malloc(sizeof(int)*fgraph->Nvars);
  for (i=0; i<=(fgraph->Nvars-1); i++)
    *(isolated+i)=1;
  for (i=0; i<=(fgraph->Nfactors-1); i++)
    for (j=0; j<=((fgraph->facnodes+i)->phi->Nvars-1); j++)
      *(isolated+*((fgraph->facnodes+i)->phi->varinds+j))=0;
  
  // Initialize configtree data structure.
  configtree=malloc(sizeof(struct confignode));
  configtree->ind=0; configtree->Nvars=fgraph->Nvars; 
  configtree->level=0; configtree->Nchildren=0;
  //configtree->config=malloc(sizeof(int)*fgraph->Nvars);


  recurse_fixval4(configtree,fgraph,Nmaxmsgs,maxmsg,Nmaxbeliefs,maxbelief,isolated,joint_net,Njoint_paths,joint_paths,-1,-1);
  
  
  // Initialize degemodels.
  degmodels=initial_model_configuration(fgraph,joint_net,Njoint_paths,Nperturb_responses);
  

  // Recursively retrieve optimal configurations from configtree.
  degmodels->Nmapconfigs=0; 
  degmodels->mapconfigs=malloc(sizeof(int)*fgraph->Nvars);

  recurse_retrieve_configs(degmodels,fgraph,configtree);

 
  // Clear up messages, beliefs, fixedvals, and the factor graph, and other data structures..
  clear_message(fgraph->Ne*2,maxmsg);
  clear_belief(fgraph->Nvars,maxbelief);
  
  //clear_facgraph(fgraph);
  recurse_clear_confignode(configtree);
  free(isolated);   
  
  
  *degmodelspnt=degmodels; *fgraphpnt=fgraph;

  free(pathind2facind);

  return;
}


// Construct the factor graph from the joint network.
// Ignore hypersigma and complementary combinations.
// Fix the signs of (regulator,operon) edges by adding potential functions of fixed values, use a different predict_effect function, when traverses against a metabolic pathway, treat the effect of perturbing enzymes and substrates differently, remove the factors which contain the same variables (except path selection) and report the degenerate paths.
// Give a bias of (metabolite,regulator) links to +.  For the general principle inference purpose.

struct facgraph * construct_joint_net_fac_graph5(struct joint_network *joint_net, int Nmetabolites, struct metabolite *metabolites, int Nreactions, struct reaction *reactions, int Nenzymes, struct enzyme *enzymes, int Nregulators, struct regulator *regulators, int Ngenes, struct gene *genes, int Noperons, struct operon *operons, int Nfluxes, struct flux *fluxes, int Nperturb_responses, struct perturb_effect *perturb_responses, int Nperturb_fluxes_predict, struct perturb_flux_prediction *perturb_fluxes_predict, int Njoint_paths, struct joint_network_path *joint_paths, int *pathind2facind, int Npathways, struct metabolic_pathway *pathways)
{
  int i, j, k, l, m, *presence2edge, *sign2edge, *edge2presence, *edge2sign;
  struct facgraph *fgraph;
  int curalloc=0, curalloc2=0, curalloc3=0, *perturb2var;
  int **operonpaths, **edgepaths, *perturbv2var, Nbundled, *bundled;


  edge2presence=malloc(sizeof(int)*joint_net->Nedges);
  for (i=0; i<=(joint_net->Nedges-1); i++)
    *(edge2presence+i)=-1;
  edge2sign=malloc(sizeof(int)*joint_net->Nedges);
  for (i=0; i<=(joint_net->Nedges-1); i++)
    *(edge2sign+i)=-1;
  presence2edge=malloc(sizeof(int)*joint_net->Nedges);
  for (i=0; i<=(joint_net->Nedges-1); i++)
    *(presence2edge+i)=-1;
  sign2edge=malloc(sizeof(int)*joint_net->Nedges);
  for (i=0; i<=(joint_net->Nedges-1); i++)
    *(sign2edge+i)=-1;

  Nbundled=0; bundled=malloc(sizeof(int)*joint_net->Nedges);

  fgraph=malloc(sizeof(struct facgraph));
  
  // Variables: presence of edges (regulator,operon), (operon,gene), (metabolite,regulator), sign of edges (regulator,operon) (metabolite,regulator) (assume (operon,gene) signs are +), path selection, perturbation effects.
  curalloc=BLOCKSIZE;  fgraph->Nvars=0; 
  //fgraph->varnodes=malloc(sizeof(struct var_node)*curalloc);
  fgraph->varnodes=calloc(curalloc,sizeof(struct var_node));

  
  for (i=0; i<=(joint_net->Nedges-1); i++)
    {
      int edgetype=(joint_net->edges+i)->type;

      // UNDETERMINED: edge presence variable exists.
      // BUNDLED: one edge presence variable for all edges emanating from the same node (operon).
      if (edgetype==UNDETERMINED)
	{
	  fgraph->Nvars+=1;
	  if (fgraph->Nvars>curalloc)
	    {
	      curalloc+=BLOCKSIZE; 
	      fgraph->varnodes=realloc(fgraph->varnodes,sizeof(struct var_node)*curalloc);
	    }
	  (fgraph->varnodes+fgraph->Nvars-1)->ind=fgraph->Nvars-1;
	  (fgraph->varnodes+fgraph->Nvars-1)->type=EDGEPRESENCE;
	  (fgraph->varnodes+fgraph->Nvars-1)->nodeind=-1;
	  (fgraph->varnodes+fgraph->Nvars-1)->edgeind=i;
	  (fgraph->varnodes+fgraph->Nvars-1)->effectind=-1;
	  (fgraph->varnodes+fgraph->Nvars-1)->Nbundleedgeinds=0;
	  //(fgraph->varnodes+fgraph->Nvars-1)->Nconvedges=0;

	  *(edge2presence+i)=fgraph->Nvars-1;
	  *(presence2edge+fgraph->Nvars-1)=i;
	  
	  fgraph->Nvars+=1;
	  if (fgraph->Nvars>curalloc)
	    {
	      curalloc+=BLOCKSIZE; 
	      fgraph->varnodes=realloc(fgraph->varnodes,sizeof(struct var_node)*curalloc);
	    }
	  (fgraph->varnodes+fgraph->Nvars-1)->ind=fgraph->Nvars-1;
	  (fgraph->varnodes+fgraph->Nvars-1)->type=EDGESIGN;
	  (fgraph->varnodes+fgraph->Nvars-1)->nodeind=-1;
	  (fgraph->varnodes+fgraph->Nvars-1)->edgeind=i;
	  (fgraph->varnodes+fgraph->Nvars-1)->effectind=-1;
	  (fgraph->varnodes+fgraph->Nvars-1)->Nbundleedgeinds=0;
	  //(fgraph->varnodes+fgraph->Nvars-1)->Nconvedges=0;

	  *(edge2sign+i)=fgraph->Nvars-1;
	  *(sign2edge+fgraph->Nvars-1)=i;
	}
      else if (edgetype==BUNDLE)
	{
	  int nodeind=(joint_net->edges+i)->from, edgeind, iscreated=0;
	  int bundlecuralloc=20;
	  
	  
	  // Check if the bundled edge variable has already been created.
	  k=0; iscreated=0;
	  while (k<=(Nbundled-1))
	    {
	      j=*(bundled+k);
	      edgeind=*((fgraph->varnodes+j)->bundleedgeinds+0);
	      if (nodeind==(joint_net->edges+edgeind)->from)
		{
		  (fgraph->varnodes+j)->Nbundleedgeinds+=1;
		  //(fgraph->varnodes+j)->bundleedgeinds=realloc((fgraph->varnodes+j)->bundleedgeinds,sizeof(int)*(fgraph->varnodes+j)->Nbundleedgeinds);
		  *((fgraph->varnodes+j)->bundleedgeinds+(fgraph->varnodes+j)->Nbundleedgeinds-1)=i;
		  iscreated=1;
		  if ((fgraph->varnodes+j)->type==EDGEPRESENCE)
		    *(edge2presence+i)=j;
		  else if ((fgraph->varnodes+j)->type==EDGESIGN)
		    *(edge2sign+i)=j;
		}	    
	      k++;
	    }
	  

	  if (iscreated==0)
	    {
	      fgraph->Nvars+=1;
	      if (fgraph->Nvars>curalloc)
		{
		  curalloc+=BLOCKSIZE; 
		  fgraph->varnodes=realloc(fgraph->varnodes,sizeof(struct var_node)*curalloc);
		}
	      (fgraph->varnodes+fgraph->Nvars-1)->ind=fgraph->Nvars-1;
	      (fgraph->varnodes+fgraph->Nvars-1)->type=EDGEPRESENCE;
	      (fgraph->varnodes+fgraph->Nvars-1)->nodeind=-1;
	      (fgraph->varnodes+fgraph->Nvars-1)->edgeind=-1;
	      (fgraph->varnodes+fgraph->Nvars-1)->effectind=-1;
	      //(fgraph->varnodes+fgraph->Nvars-1)->Nconvedges=0;
	      (fgraph->varnodes+fgraph->Nvars-1)->Nbundleedgeinds=1;
	      //(fgraph->varnodes+fgraph->Nvars-1)->bundleedgeinds=calloc(1,sizeof(int));
	      //(fgraph->varnodes+fgraph->Nvars-1)->bundleedgeinds=malloc(sizeof(int));
	      (fgraph->varnodes+fgraph->Nvars-1)->bundleedgeinds=calloc(bundlecuralloc,sizeof(int));

	      *((fgraph->varnodes+fgraph->Nvars-1)->bundleedgeinds)=i;
	      *(presence2edge+fgraph->Nvars-1)=i;
	      *(edge2presence+i)=fgraph->Nvars-1;

	      Nbundled++;
	      //bundled=realloc(bundled,sizeof(int)*Nbundled);
	      *(bundled+Nbundled-1)=fgraph->Nvars-1;

	      fgraph->Nvars+=1;
	      if (fgraph->Nvars>curalloc)
		{
		  curalloc+=BLOCKSIZE; 
		  fgraph->varnodes=realloc(fgraph->varnodes,sizeof(struct var_node)*curalloc);
		}
	      (fgraph->varnodes+fgraph->Nvars-1)->ind=fgraph->Nvars-1;
	      (fgraph->varnodes+fgraph->Nvars-1)->type=EDGESIGN;
	      (fgraph->varnodes+fgraph->Nvars-1)->nodeind=-1;
	      (fgraph->varnodes+fgraph->Nvars-1)->edgeind=-1;
	      (fgraph->varnodes+fgraph->Nvars-1)->effectind=-1;
	      //(fgraph->varnodes+fgraph->Nvars-1)->Nconvedges=0;
	      (fgraph->varnodes+fgraph->Nvars-1)->Nbundleedgeinds=1;
	      //(fgraph->varnodes+fgraph->Nvars-1)->bundleedgeinds=malloc(sizeof(int));
	      //(fgraph->varnodes+fgraph->Nvars-1)->bundleedgeinds=calloc(1,sizeof(int));
	      (fgraph->varnodes+fgraph->Nvars-1)->bundleedgeinds=calloc(bundlecuralloc,sizeof(int));

	      *((fgraph->varnodes+fgraph->Nvars-1)->bundleedgeinds)=i;	      
	      *(sign2edge+fgraph->Nvars-1)=i;
	      *(edge2sign+i)=fgraph->Nvars-1;

	      Nbundled++;
	      //bundled=realloc(bundled,sizeof(int)*Nbundled);
	      *(bundled+Nbundled-1)=fgraph->Nvars-1;
	      
	    }
	}		  
    }
  
  
  // Create potential functions, path selection and edge combination variables for explaining perturbation effects.

  curalloc2=BLOCKSIZE;  fgraph->Nfactors=0; 
  //fgraph->facnodes=malloc(sizeof(struct fac_node)*curalloc2);
  fgraph->facnodes=calloc(curalloc2,sizeof(struct fac_node));

  curalloc3=BLOCKSIZE;  fgraph->Ne=0; 
  //fgraph->e=malloc(sizeof(struct edge)*curalloc3);
  fgraph->e=calloc(curalloc3,sizeof(struct edge)*curalloc3);

  perturb2var=malloc(sizeof(int)*Nperturb_responses);
  for (i=0; i<=(Nperturb_responses-1); i++)
    *(perturb2var+i)=-1;

  // Debug
  //printf("Nperturb_responses=%d\n",Nperturb_responses);


  for (i=0; i<=(Njoint_paths-1); i++)
    *(pathind2facind+i)=-1;


  for (i=0; i<=(Nperturb_responses-1); i++)
    {
      int **connpaths, flag;
      
      // Find all valid paths connecting perturbation sources to the response.
      // If there are multiple stimulus, separate paths connecting from each stimulus.
      connpaths=malloc(sizeof(int)*(perturb_responses+i)->Nstimuli); 
      for (j=0; j<=((perturb_responses+i)->Nstimuli-1); j++)
	{
	  int perturb_source, perturb_dest;
	  
	  perturb_source=*((perturb_responses+i)->stim_ind+j);
	  if (*((perturb_responses+i)->stim_type+j)==0)
	    perturb_source=*(joint_net->gene2node+perturb_source);
	  else if (*((perturb_responses+i)->stim_type+j)==1)
	    perturb_source=*(joint_net->metabolite2node+perturb_source);
	  perturb_dest=(perturb_responses+i)->effect_ind;
	  if ((perturb_responses+i)->effect_type==0)
	    perturb_dest=*(joint_net->gene2node+perturb_dest);
	  else if ((perturb_responses+i)->effect_type==1)
	    perturb_dest=*(joint_net->flux2node+perturb_dest);
	  
	  l=0;
	  for (k=0; k<=(Njoint_paths-1); k++)
	    if (((joint_paths+k)->source==perturb_source)&&((joint_paths+k)->dest==perturb_dest))
	      l+=1;
	  *(connpaths+j)=malloc(sizeof(int)*(l+1));
	  **(connpaths+j)=0;
	 
	  for (k=0; k<=(Njoint_paths-1); k++)
	    {	      
	      //if ((*((joint_paths+k)->nodes+0)==*((perturb_responses+i)->stim_ind+j))&&(*((joint_paths+k)->nodes+(joint_paths+k)->Nnodes-1)==(perturb_responses+i)->effect_ind))
	      //if (((joint_paths+k)->source==*((perturb_responses+i)->stim_ind+j))&&((joint_paths+k)->dest==(perturb_responses+i)->effect_ind))
	      if (((joint_paths+k)->source==perturb_source)&&((joint_paths+k)->dest==perturb_dest))
		{
		  **(connpaths+j)+=1;
		  *(*(connpaths+j)+**(connpaths+j))=k;
		}
	    }
	}
   
      // Can explain the effects connected via valid paths.
      // If there are multiple stimuli, then the paths connecting each stimulus to effect are required.
      flag=1;
      for (j=0; j<=((perturb_responses+i)->Nstimuli-1); j++)
	if (**(connpaths+j)==0)
	  flag=0;

      if (flag==1)
	{
	  int startfacind, endfacind, ind, **sigmainds, **grouplabels;

	  // Create a variable of perturbation effect.
	  fgraph->Nvars+=1;
	  if (fgraph->Nvars>curalloc)
	    {
	      curalloc+=BLOCKSIZE; 
	      fgraph->varnodes=realloc(fgraph->varnodes,sizeof(struct var_node)*curalloc);
	    }
	  (fgraph->varnodes+fgraph->Nvars-1)->ind=fgraph->Nvars-1;
	  (fgraph->varnodes+fgraph->Nvars-1)->type=PERTURBEFFECT;
	  (fgraph->varnodes+fgraph->Nvars-1)->effectind=i;
	  (fgraph->varnodes+fgraph->Nvars-1)->nodeind=-1;
	  (fgraph->varnodes+fgraph->Nvars-1)->edgeind=-1;
	  //(fgraph->varnodes+fgraph->Nvars-1)->Nconvedges=0;
	  (fgraph->varnodes+fgraph->Nvars-1)->Nbundleedgeinds=0;
	  *(perturb2var+i)=fgraph->Nvars-1;

	  // Build potential functions for single paths.
	  // Also add edges connecting variable and factor nodes.
	  startfacind=fgraph->Nfactors;
	  sigmainds=malloc(sizeof(int)*(perturb_responses+i)->Nstimuli);
	  for (j=0; j<=((perturb_responses+i)->Nstimuli-1); j++)
	    {
	      //*(sigmainds+j)=malloc(sizeof(int)*(1+**(connpaths+j)));
	      *(sigmainds+j)=calloc(1+**(connpaths+j),sizeof(int));
	      **(sigmainds+j)=**(connpaths+j);
	      
	      startfacind=fgraph->Nfactors;

	      for (k=1; k<=**(connpaths+j); k++)
		{
		  int pathind=*(*(connpaths+j)+k), Nregedges, *regedges;
		  int isdegenerate=0;

		  // Generates the potential function when Nregedges>0.
		  Nregedges=0;
		  regedges=malloc(sizeof(int)*(joint_paths+pathind)->Nedges);
		  for (l=0; l<=((joint_paths+pathind)->Nedges-1); l++)
		    {
		      int edgeind=*((joint_paths+pathind)->edges+l);
		      if ((*(edge2presence+edgeind)>=0)&&(*(edge2sign+edgeind)>=0))
			{
			  Nregedges++;
			  *(regedges+Nregedges-1)=edgeind;
			}
		    }


		  // Check if the current path yields the same set of variables (edge presence, edge sign, perturbation effect) as previous factors.
		  l=startfacind; isdegenerate=0;
		  while ((l<=(fgraph->Nfactors-1))&&(isdegenerate==0))
		    {
		      if (Nregedges==(fgraph->facnodes+l)->Nregedges)
			{
			  isdegenerate=1; m=0;
			  while ((m<=(Nregedges-1))&&(isdegenerate==1))
			    {
			      if (*(regedges+m)!=*(presence2edge+*((fgraph->facnodes+l)->presences+m)))
				isdegenerate=0;
			      m++;
			    }
			}

		      if (isdegenerate==1)
			*(pathind2facind+pathind)=l;
		      l++;
		    }
		  

		  if (Nregedges>0)
		  //if ((Nregedges>0)&&(isdegenerate==0))
		    {
		      // Create a path selection variable.
		      fgraph->Nvars+=1;
		      if (fgraph->Nvars>curalloc)
			{
			  curalloc+=BLOCKSIZE; 
			  fgraph->varnodes=realloc(fgraph->varnodes,sizeof(struct var_node)*curalloc);
			}
		      (fgraph->varnodes+fgraph->Nvars-1)->ind=fgraph->Nvars-1;
		      (fgraph->varnodes+fgraph->Nvars-1)->type=PATHSEL;
		      (fgraph->varnodes+fgraph->Nvars-1)->nodeind=-1;
		      (fgraph->varnodes+fgraph->Nvars-1)->edgeind=-1;
		      (fgraph->varnodes+fgraph->Nvars-1)->effectind=i;
		      //(fgraph->varnodes+fgraph->Nvars-1)->Nconvedges=0;
		      (fgraph->varnodes+fgraph->Nvars-1)->Nbundleedgeinds=0;
		      (fgraph->varnodes+fgraph->Nvars-1)->pathinfo=malloc(sizeof(struct triplet));
		      (fgraph->varnodes+fgraph->Nvars-1)->pathinfo->i=i;
		      (fgraph->varnodes+fgraph->Nvars-1)->pathinfo->j=fgraph->Nvars-1;
		      (fgraph->varnodes+fgraph->Nvars-1)->pathinfo->k=pathind;
		      
		      *(*(sigmainds+j)+k)=fgraph->Nvars-1;
		      

		      // Create a potential function for single path explanation.
		      fgraph->Nfactors+=1;
		      if (fgraph->Nfactors>curalloc2)
			{
			  curalloc2+=BLOCKSIZE; 
			  fgraph->facnodes=realloc(fgraph->facnodes,sizeof(struct fac_node)*curalloc2);
			}

		      *(pathind2facind+pathind)=fgraph->Nfactors-1;
		      

		      (fgraph->facnodes+fgraph->Nfactors-1)->ind=fgraph->Nfactors-1;
		      (fgraph->facnodes+fgraph->Nfactors-1)->type=SINGLEPATHEXPLAIN;
		      (fgraph->facnodes+fgraph->Nfactors-1)->Nedges=(joint_paths+pathind)->Nedges;
		      		      
		      // Only edges with presence or sign variables count.
		      (fgraph->facnodes+fgraph->Nfactors-1)->Nregedges=Nregedges;
		      (fgraph->facnodes+fgraph->Nfactors-1)->presences=malloc(sizeof(int)*Nregedges);
		      (fgraph->facnodes+fgraph->Nfactors-1)->signs=malloc(sizeof(int)*Nregedges);
		      for (l=0; l<=(Nregedges-1); l++)
			{
			  int edgeind=*(regedges+l);
			  *((fgraph->facnodes+fgraph->Nfactors-1)->presences+l)=*(edge2presence+edgeind);
			  *((fgraph->facnodes+fgraph->Nfactors-1)->signs+l)=*(edge2sign+edgeind);
			}

		      (fgraph->facnodes+fgraph->Nfactors-1)->sigma=fgraph->Nvars-1;
		      (fgraph->facnodes+fgraph->Nfactors-1)->perturb=*(perturb2var+i);
		      
		      if ((l=*((perturb_responses+i)->stim_type+j))==0)
			m=*(joint_net->gene2node+*((perturb_responses+i)->stim_ind+j));
		      else if (l==1)
			m=*(joint_net->metabolite2node+*((perturb_responses+i)->stim_ind+j));
		      (fgraph->facnodes+fgraph->Nfactors-1)->perturbsource=m;
		      l=*((perturb_responses+i)->stim_dir+j);
		      (fgraph->facnodes+fgraph->Nfactors-1)->perturbdir=l;
		      
		      
		      // Find the predicted effect of the known part of the pathway.
		      (fgraph->facnodes+fgraph->Nfactors-1)->pred_effect=net_predict_effect4(joint_net,joint_paths+pathind,Nperturb_fluxes_predict,perturb_fluxes_predict,Nmetabolites,Nenzymes,Nfluxes,fluxes,Nreactions,reactions);

		      (fgraph->facnodes+fgraph->Nfactors-1)->edgeind=-1;
		      (fgraph->facnodes+fgraph->Nfactors-1)->Nsigmas=0;
		      

		      // Create the potential function.
		      // Variables: edge presence, edge signs, path selection, perturbation effect.
		      (fgraph->facnodes+fgraph->Nfactors-1)->phi=malloc(sizeof(struct potential));
		      (fgraph->facnodes+fgraph->Nfactors-1)->phi->Nvars=(fgraph->facnodes+fgraph->Nfactors-1)->Nregedges*2+2;
		      (fgraph->facnodes+fgraph->Nfactors-1)->phi->varinds=malloc(sizeof(int)*(fgraph->facnodes+fgraph->Nfactors-1)->phi->Nvars);
		      for (l=0; l<=((fgraph->facnodes+fgraph->Nfactors-1)->Nregedges-1); l++)
			*((fgraph->facnodes+fgraph->Nfactors-1)->phi->varinds+l)=*((fgraph->facnodes+fgraph->Nfactors-1)->presences+l);
		      for (l=0; l<=((fgraph->facnodes+fgraph->Nfactors-1)->Nregedges-1); l++)
			*((fgraph->facnodes+fgraph->Nfactors-1)->phi->varinds+l+(fgraph->facnodes+fgraph->Nfactors-1)->Nregedges)=*((fgraph->facnodes+fgraph->Nfactors-1)->signs+l);		  
		      l=(fgraph->facnodes+fgraph->Nfactors-1)->Nregedges*2;
		      *((fgraph->facnodes+fgraph->Nfactors-1)->phi->varinds+l)=(fgraph->facnodes+fgraph->Nfactors-1)->sigma;
		      l++;
		      *((fgraph->facnodes+fgraph->Nfactors-1)->phi->varinds+l)=*(perturb2var+i);
		      

		      // Add edges.
		      fgraph->Ne+=((fgraph->facnodes+fgraph->Nfactors-1)->Nregedges*2+2);
		      if (fgraph->Ne>curalloc3)
			{
			  curalloc3+=BLOCKSIZE; 
			  fgraph->e=realloc(fgraph->e,sizeof(struct edge)*curalloc3);
			}
		      fgraph->Ne-=((fgraph->facnodes+fgraph->Nfactors-1)->Nregedges*2+2);
		      
		      for (l=0; l<=((fgraph->facnodes+fgraph->Nfactors-1)->phi->Nvars-1); l++)
			{
			  int fromind, toind;

			  fgraph->Ne+=1;
			  fromind=*((fgraph->facnodes+fgraph->Nfactors-1)->phi->varinds+l);
			  toind=fgraph->Nfactors-1;
			  (fgraph->e+fgraph->Ne-1)->from=fromind;
			  (fgraph->e+fgraph->Ne-1)->to=toind;
			}
		    }

		  // If Nregedges=0, then the pathway can already explain the deletion effect without introducing variables.  Create a path selection variable only.
		  else if (Nregedges==0)
		    {
		      // Create a path selection variable.
		      fgraph->Nvars+=1;
		      if (fgraph->Nvars>curalloc)
			{
			  curalloc+=BLOCKSIZE; 
			  fgraph->varnodes=realloc(fgraph->varnodes,sizeof(struct var_node)*curalloc);
			}
		      (fgraph->varnodes+fgraph->Nvars-1)->ind=fgraph->Nvars-1;
		      (fgraph->varnodes+fgraph->Nvars-1)->type=PATHSEL;
		      (fgraph->varnodes+fgraph->Nvars-1)->nodeind=-1;
		      (fgraph->varnodes+fgraph->Nvars-1)->edgeind=-1;
		      (fgraph->varnodes+fgraph->Nvars-1)->effectind=i;
		      //(fgraph->varnodes+fgraph->Nvars-1)->Nconvedges=0;
		      (fgraph->varnodes+fgraph->Nvars-1)->Nbundleedgeinds=0;
		      (fgraph->varnodes+fgraph->Nvars-1)->pathinfo=malloc(sizeof(struct triplet));
		      (fgraph->varnodes+fgraph->Nvars-1)->pathinfo->i=i;
		      (fgraph->varnodes+fgraph->Nvars-1)->pathinfo->j=fgraph->Nvars-1;
		      (fgraph->varnodes+fgraph->Nvars-1)->pathinfo->k=pathind;
		      
		      *(*(sigmainds+j)+k)=fgraph->Nvars-1;
		      

		      // Create a potential function for single path explanation.
		      fgraph->Nfactors+=1;
		      if (fgraph->Nfactors>curalloc2)
			{
			  curalloc2+=BLOCKSIZE; 
			  fgraph->facnodes=realloc(fgraph->facnodes,sizeof(struct fac_node)*curalloc2);
			}
		      (fgraph->facnodes+fgraph->Nfactors-1)->ind=fgraph->Nfactors-1;
		      (fgraph->facnodes+fgraph->Nfactors-1)->type=SINGLEPATHEXPLAIN;
		      (fgraph->facnodes+fgraph->Nfactors-1)->Nedges=(joint_paths+pathind)->Nedges;
		      
		      // Nregedges=0.
		      (fgraph->facnodes+fgraph->Nfactors-1)->Nregedges=0;      
		      (fgraph->facnodes+fgraph->Nfactors-1)->sigma=fgraph->Nvars-1;
		      (fgraph->facnodes+fgraph->Nfactors-1)->perturb=*(perturb2var+i);
		      
		      if ((l=*((perturb_responses+i)->stim_type+j))==0)
			m=*(joint_net->gene2node+*((perturb_responses+i)->stim_ind+j));
		      else if (l==1)
			m=*(joint_net->metabolite2node+*((perturb_responses+i)->stim_ind+j));
		      (fgraph->facnodes+fgraph->Nfactors-1)->perturbsource=m;
		      l=*((perturb_responses+i)->stim_dir+j);
		      (fgraph->facnodes+fgraph->Nfactors-1)->perturbdir=l;
		      
		      
		      // Find the predicted effect of the known part of the pathway.
		      //(fgraph->facnodes+fgraph->Nfactors-1)->pred_effect=net_predict_effect(joint_net,joint_paths+pathind,Nperturb_fluxes_predict,perturb_fluxes_predict,Nmetabolites,Nenzymes);

		      //(fgraph->facnodes+fgraph->Nfactors-1)->pred_effect=net_predict_effect2(joint_net,joint_paths+pathind,Nperturb_fluxes_predict,perturb_fluxes_predict,Nmetabolites,Nenzymes);


		      (fgraph->facnodes+fgraph->Nfactors-1)->pred_effect=net_predict_effect4(joint_net,joint_paths+pathind,Nperturb_fluxes_predict,perturb_fluxes_predict,Nmetabolites,Nenzymes,Nfluxes,fluxes,Nreactions,reactions);


		      (fgraph->facnodes+fgraph->Nfactors-1)->edgeind=-1;
		      (fgraph->facnodes+fgraph->Nfactors-1)->Nsigmas=0;
		      
		      // Create the potential function.
		      // Variables: edge presence, edge signs, path selection, perturbation effect.
		      (fgraph->facnodes+fgraph->Nfactors-1)->phi=malloc(sizeof(struct potential));
		      (fgraph->facnodes+fgraph->Nfactors-1)->phi->Nvars=2;
		      (fgraph->facnodes+fgraph->Nfactors-1)->phi->varinds=malloc(sizeof(int)*2);
		      *((fgraph->facnodes+fgraph->Nfactors-1)->phi->varinds+0)=(fgraph->facnodes+fgraph->Nfactors-1)->sigma;
		      *((fgraph->facnodes+fgraph->Nfactors-1)->phi->varinds+1)=*(perturb2var+i);
		      
		      // Add edges.
		      fgraph->Ne+=2;
		      if (fgraph->Ne>curalloc3)
			{
			  curalloc3+=BLOCKSIZE; 
			  fgraph->e=realloc(fgraph->e,sizeof(struct edge)*curalloc3);
			}
		      fgraph->Ne-=2;
		      
		      for (l=0; l<=((fgraph->facnodes+fgraph->Nfactors-1)->phi->Nvars-1); l++)
			{
			  int fromind, toind;

			  fgraph->Ne+=1;
			  fromind=*((fgraph->facnodes+fgraph->Nfactors-1)->phi->varinds+l);
			  toind=fgraph->Nfactors-1;
			  (fgraph->e+fgraph->Ne-1)->from=fromind;
			  (fgraph->e+fgraph->Ne-1)->to=toind;
			}
		    }

		  free(regedges);
		}
	    }
	  endfacind=fgraph->Nfactors-1;
	  
	  grouplabels=malloc(sizeof(int)*(perturb_responses+i)->Nstimuli);
	  for (j=0; j<=((perturb_responses+i)->Nstimuli-1); j++)
	    {
	      //*(grouplabels+j)=malloc(sizeof(int)*(1+**(connpaths+j)));
	      *(grouplabels+j)=calloc(1+**(connpaths+j),sizeof(int));
	      **(grouplabels+j)=**(connpaths+j);
	      for (k=1; k<=**(grouplabels+j); k++)
		*(*(grouplabels+j)+k)=-1;
	    }
	
	  
	  // Build potential functions of combining paths explaining the same perturbation effect.
	  // Single stimulus: join each potential function with OR when perturbed effect is significant (perturbing each path suffices to generate effect) and with NOR (neither path is active) when perturbed effect is insignificant.
	  // Exception for single stimulus: if paths are joined by complementary edges converging to the same node, then creating a hyper-sigma variable representing all complementary paths are active, OR the hyper-sigma with other path sel variables.
	  // Multiple stimuli: group paths by the stimulation sources, at least one path from each group must be active in order to explain multi-stimuli significant perturbation effects.  Insignificant effect: at least the combined effect from one stimulus must be inactive.
	  // Under the paths for each stimulation source, subgroup them if they converge to the same node via complementary edges.

	 
	  // Single stimulus: combine sigmas by OR.
	  if ((perturb_responses+i)->Nstimuli==1)
	    {
	      int Ngroups=-1;

	      // Create a potential function by combining sigmas from paths connecting to the same response.
	      fgraph->Nfactors+=1;
	      if (fgraph->Nfactors>curalloc2)
		{
		  curalloc2+=BLOCKSIZE; 
		  fgraph->facnodes=realloc(fgraph->facnodes,sizeof(struct fac_node)*curalloc2);
		}
	      (fgraph->facnodes+fgraph->Nfactors-1)->ind=fgraph->Nfactors-1;
	      (fgraph->facnodes+fgraph->Nfactors-1)->type=PATHSELCOMB;
	      (fgraph->facnodes+fgraph->Nfactors-1)->Nedges=0;
	      (fgraph->facnodes+fgraph->Nfactors-1)->Nregedges=0;
	      (fgraph->facnodes+fgraph->Nfactors-1)->sigma=-1;
	      (fgraph->facnodes+fgraph->Nfactors-1)->perturb=*(perturb2var+i);
	      (fgraph->facnodes+fgraph->Nfactors-1)->pred_effect=0;
	      (fgraph->facnodes+fgraph->Nfactors-1)->edgeind=-1;
	      (fgraph->facnodes+fgraph->Nfactors-1)->Nsigmas=0;
	      (fgraph->facnodes+fgraph->Nfactors-1)->sigmas=malloc(sizeof(int)*(**(connpaths+0)));

	      // sigma variables.
	      for (j=1; j<=**(connpaths+0); j++)
		{
		  if (*(*(grouplabels+0)+j)==-1)
		    {
		      (fgraph->facnodes+fgraph->Nfactors-1)->Nsigmas+=1;
		      *((fgraph->facnodes+fgraph->Nfactors-1)->sigmas+(fgraph->facnodes+fgraph->Nfactors-1)->Nsigmas-1)=*(*(sigmainds+0)+j);
		    }
		}

	      //(fgraph->facnodes+fgraph->Nfactors-1)->sigmas=realloc((fgraph->facnodes+fgraph->Nfactors-1)->sigmas,sizeof(int)*(fgraph->facnodes+fgraph->Nfactors-1)->Nsigmas);

	      // Create the potential function.
	      // Variables: sigmas, perturbation effect.
	      (fgraph->facnodes+fgraph->Nfactors-1)->phi=malloc(sizeof(struct potential));
	      (fgraph->facnodes+fgraph->Nfactors-1)->phi->Nvars=(fgraph->facnodes+fgraph->Nfactors-1)->Nsigmas+1;
	      (fgraph->facnodes+fgraph->Nfactors-1)->phi->varinds=malloc(sizeof(int)*(fgraph->facnodes+fgraph->Nfactors-1)->phi->Nvars);
	      for (k=0; k<=((fgraph->facnodes+fgraph->Nfactors-1)->Nsigmas-1); k++)
		*((fgraph->facnodes+fgraph->Nfactors-1)->phi->varinds+k)=*((fgraph->facnodes+fgraph->Nfactors-1)->sigmas+k);
	      
	      // Don't forget the perturb effect variable.
	      *((fgraph->facnodes+fgraph->Nfactors-1)->phi->varinds+k)=*(perturb2var+i);

	      // Add edges.
	      fgraph->Ne+=((fgraph->facnodes+fgraph->Nfactors-1)->Nsigmas+1);
	      if (fgraph->Ne>curalloc3)
		{
		  curalloc3+=BLOCKSIZE; 
		  fgraph->e=realloc(fgraph->e,sizeof(struct edge)*curalloc3);
		}
	      fgraph->Ne-=((fgraph->facnodes+fgraph->Nfactors-1)->Nsigmas+1);
	      for (k=0; k<=((fgraph->facnodes+fgraph->Nfactors-1)->Nsigmas-1); k++)
		{
		  fgraph->Ne+=1;
		  (fgraph->e+fgraph->Ne-1)->from=*((fgraph->facnodes+fgraph->Nfactors-1)->sigmas+k);
		  (fgraph->e+fgraph->Ne-1)->to=fgraph->Nfactors-1;
		}	      
	      fgraph->Ne+=1;
	      (fgraph->e+fgraph->Ne-1)->from=*(perturb2var+i);
	      (fgraph->e+fgraph->Ne-1)->to=fgraph->Nfactors-1;
	    }

	  // Multiple stimuli: construct a hypersigma by combining the paths of each stimulus with OR, then combine the hyper-sigmas from each source by AND.
	  else if ((perturb_responses+i)->Nstimuli>1)
	    {
	      int *hypersigmainds;

	      hypersigmainds=malloc(sizeof(int)*(perturb_responses+i)->Nstimuli);
	      for (j=0; j<=((perturb_responses+i)->Nstimuli-1); j++)
		{		  	  
		  // Combine paths and hyperpaths from the same stimulus together.
		  // Create a hyper variable and a potential function.
		  fgraph->Nvars+=1;
		  if (fgraph->Nvars>curalloc)
		    {
		      curalloc+=BLOCKSIZE; 
		      fgraph->varnodes=realloc(fgraph->varnodes,sizeof(struct var_node)*curalloc);
		    }
		  (fgraph->varnodes+fgraph->Nvars-1)->ind=fgraph->Nvars-1;
		  (fgraph->varnodes+fgraph->Nvars-1)->type=HYPERPATHSEL;
		  (fgraph->varnodes+fgraph->Nvars-1)->nodeind=-1;
		  (fgraph->varnodes+fgraph->Nvars-1)->edgeind=-1;
		  (fgraph->varnodes+fgraph->Nvars-1)->effectind=i;
		  (fgraph->varnodes+fgraph->Nvars-1)->Nbundleedgeinds=0;
		  //(fgraph->varnodes+fgraph->Nvars-1)->Nconvedges=0;
		  (fgraph->varnodes+fgraph->Nvars-1)->Nsigmas=0;
		  (fgraph->varnodes+fgraph->Nvars-1)->sigmas=malloc(sizeof(int)*(**(connpaths+j)));
		  
		  // sigma variables.
		  for (k=1; k<=**(connpaths+j); k++)
		    {
		      if (*(*(grouplabels+j)+k)==-1)
			{
			  (fgraph->varnodes+fgraph->Nvars-1)->Nsigmas+=1;
			  *((fgraph->varnodes+fgraph->Nvars-1)->sigmas+(fgraph->varnodes+fgraph->Nvars-1)->Nsigmas-1)=*(*(sigmainds+j)+k);
			}
		    }
		  
		  (fgraph->varnodes+fgraph->Nvars-1)->sigmas=realloc((fgraph->varnodes+fgraph->Nvars-1)->sigmas,sizeof(int)*(fgraph->varnodes+fgraph->Nvars-1)->Nsigmas);
		  *(hypersigmainds+j)=fgraph->Nvars-1;
 

		  fgraph->Nfactors+=1;
		  if (fgraph->Nfactors>curalloc2)
		    {
		      curalloc2+=BLOCKSIZE; 
		      fgraph->facnodes=realloc(fgraph->facnodes,sizeof(struct fac_node)*curalloc2);
		    }
		  (fgraph->facnodes+fgraph->Nfactors-1)->ind=fgraph->Nfactors-1;
		  (fgraph->facnodes+fgraph->Nfactors-1)->type=HYPERPATHSELCOMB;
		  (fgraph->facnodes+fgraph->Nfactors-1)->Nedges=0;
		  (fgraph->facnodes+fgraph->Nfactors-1)->Nregedges=0;
		  (fgraph->facnodes+fgraph->Nfactors-1)->sigma=-1;
		  (fgraph->facnodes+fgraph->Nfactors-1)->perturb=*(perturb2var+i);
		  (fgraph->facnodes+fgraph->Nfactors-1)->pred_effect=0;
		  (fgraph->facnodes+fgraph->Nfactors-1)->edgeind=-1;
		  (fgraph->facnodes+fgraph->Nfactors-1)->Nsigmas=(fgraph->varnodes+fgraph->Nvars-1)->Nsigmas+1;
		  (fgraph->facnodes+fgraph->Nfactors-1)->sigmas=malloc(sizeof(int)*(fgraph->facnodes+fgraph->Nfactors-1)->Nsigmas);
		  *((fgraph->facnodes+fgraph->Nfactors-1)->sigmas+0)=fgraph->Nvars-1;
		  for (k=0; k<=((fgraph->varnodes+fgraph->Nvars-1)->Nsigmas-1); k++)
		    *((fgraph->facnodes+fgraph->Nfactors-1)->sigmas+k+1)=*((fgraph->varnodes+fgraph->Nvars-1)->sigmas+k);

		  // Create the potential function.
		  // Variables: hyper path selection, path selections.
		  (fgraph->facnodes+fgraph->Nfactors-1)->phi=malloc(sizeof(struct potential));
		  (fgraph->facnodes+fgraph->Nfactors-1)->phi->Nvars=(fgraph->facnodes+fgraph->Nfactors-1)->Nsigmas;
		  (fgraph->facnodes+fgraph->Nfactors-1)->phi->varinds=malloc(sizeof(int)*(fgraph->facnodes+fgraph->Nfactors-1)->phi->Nvars);
		  for (k=0; k<=((fgraph->facnodes+fgraph->Nfactors-1)->Nsigmas-1); k++)
		    *((fgraph->facnodes+fgraph->Nfactors-1)->phi->varinds+k)=*((fgraph->facnodes+fgraph->Nfactors-1)->sigmas+k);

		  
		  // Add edges.
		  fgraph->Ne+=(fgraph->facnodes+fgraph->Nfactors-1)->Nsigmas;
		  if (fgraph->Ne>curalloc3)
		    {
		      curalloc3+=BLOCKSIZE; 
		      fgraph->e=realloc(fgraph->e,sizeof(struct edge)*curalloc3);
		    }
		  fgraph->Ne-=(fgraph->facnodes+fgraph->Nfactors-1)->Nsigmas;
		  for (k=0; k<=((fgraph->facnodes+fgraph->Nfactors-1)->Nsigmas-1); k++)
		    {
		      fgraph->Ne+=1;
		      (fgraph->e+fgraph->Ne-1)->from=*((fgraph->facnodes+fgraph->Nfactors-1)->sigmas+k);
		      (fgraph->e+fgraph->Ne-1)->to=fgraph->Nfactors-1;
		    }
		}
	    
	    
	      // Create a potential function relating hyper-sigmas from each stimulus by COMPLEMENTARYPATHSELCOMB.
	      fgraph->Nfactors+=1;
	      if (fgraph->Nfactors>curalloc2)
		{
		  curalloc2+=BLOCKSIZE; 
		  fgraph->facnodes=realloc(fgraph->facnodes,sizeof(struct fac_node)*curalloc2);
		}
	      (fgraph->facnodes+fgraph->Nfactors-1)->ind=fgraph->Nfactors-1;
	      (fgraph->facnodes+fgraph->Nfactors-1)->type=COMPLEMENTARYPATHSELCOMB;
	      (fgraph->facnodes+fgraph->Nfactors-1)->Nedges=0;
	      (fgraph->facnodes+fgraph->Nfactors-1)->Nregedges=0;
	      (fgraph->facnodes+fgraph->Nfactors-1)->sigma=-1;
	      (fgraph->facnodes+fgraph->Nfactors-1)->perturb=*(perturb2var+i);
	      (fgraph->facnodes+fgraph->Nfactors-1)->pred_effect=0;
	      (fgraph->facnodes+fgraph->Nfactors-1)->edgeind=-1;
	      (fgraph->facnodes+fgraph->Nfactors-1)->Nsigmas=(perturb_responses+i)->Nstimuli;
	      (fgraph->facnodes+fgraph->Nfactors-1)->sigmas=malloc(sizeof(int)*(fgraph->facnodes+fgraph->Nfactors-1)->Nsigmas);
	      for (j=0; j<=((perturb_responses+i)->Nstimuli-1); j++)
		*((fgraph->facnodes+fgraph->Nfactors-1)->sigmas+j)=*(hypersigmainds+j);
		 
	      // Create the potential function.
	      //  Variables: sigmas and hyper sigmas, perturbation effect.
	      (fgraph->facnodes+fgraph->Nfactors-1)->phi=malloc(sizeof(struct potential));
	      (fgraph->facnodes+fgraph->Nfactors-1)->phi->Nvars=(fgraph->facnodes+fgraph->Nfactors-1)->Nsigmas+1;
	      (fgraph->facnodes+fgraph->Nfactors-1)->phi->varinds=malloc(sizeof(int)*(fgraph->facnodes+fgraph->Nfactors-1)->phi->Nvars);


	      // Original codes.
	      //for (j=0; j<=((fgraph->facnodes+fgraph->Nfactors-1)->Nsigmas-1); j++)
	      //*((fgraph->facnodes+fgraph->Nfactors-1)->phi->varinds+j)=*((fgraph->facnodes+fgraph->Nfactors-1)->sigmas+j);
	      // Don't forget the perturb effect variable.
	      //*((fgraph->facnodes+fgraph->Nfactors-1)->phi->varinds+j)=*(perturb2var+i);

	      // Correction made by 2/4/05: first variable is perturbation.
	      // Don't forget the perturb effect variable.
	      *((fgraph->facnodes+fgraph->Nfactors-1)->phi->varinds+0)=*(perturb2var+i);
	      for (j=0; j<=((fgraph->facnodes+fgraph->Nfactors-1)->Nsigmas-1); j++)
		*((fgraph->facnodes+fgraph->Nfactors-1)->phi->varinds+j+1)=*((fgraph->facnodes+fgraph->Nfactors-1)->sigmas+j);


	      // Add edges.
	      fgraph->Ne+=((fgraph->facnodes+fgraph->Nfactors-1)->Nsigmas+1);
	      if (fgraph->Ne>curalloc3)
		{
		  curalloc3+=BLOCKSIZE; 
		  fgraph->e=realloc(fgraph->e,sizeof(struct edge)*curalloc3);
		}
	      fgraph->Ne-=((fgraph->facnodes+fgraph->Nfactors-1)->Nsigmas+1);
	      for (j=0; j<=((fgraph->facnodes+fgraph->Nfactors-1)->Nsigmas-1); j++)
		{
		  fgraph->Ne+=1;
		  (fgraph->e+fgraph->Ne-1)->from=*((fgraph->facnodes+fgraph->Nfactors-1)->sigmas+j);
		  (fgraph->e+fgraph->Ne-1)->to=fgraph->Nfactors-1;
		}
	      fgraph->Ne+=1;
	      (fgraph->e+fgraph->Ne-1)->from=*(perturb2var+i);
	      (fgraph->e+fgraph->Ne-1)->to=fgraph->Nfactors-1;

	      free(hypersigmainds);
	    }
	  
	  
	  for (j=0; j<=((perturb_responses+i)->Nstimuli-1); j++)
	    free(*(sigmainds+j));
	  free(sigmainds);

	  for (j=0; j<=((perturb_responses+i)->Nstimuli-1); j++)
	    free(*(grouplabels+j));
	  free(grouplabels);	  	  
	}
 
      for (j=0; j<=((perturb_responses+i)->Nstimuli-1); j++)
	free(*(connpaths+j));
      free(connpaths);            
    }

 
  // Create potential functions about operon constraints.
  // Force the expression responses of the same stimuli and genes in the same operon to act together, i.e., paths are either all selected or all de-selected.
  // Add an operon constraint function on paths which differ only at the terminal genes.
  {
    int *isinoperon, *containoperon, ind=0;

    isinoperon=malloc(sizeof(int)*fgraph->Nvars);
    containoperon=malloc(sizeof(int)*fgraph->Nvars);
    for (i=0; i<=(fgraph->Nvars-1); i++)
      {
	*(isinoperon+i)=-1; *(containoperon+i)=-1;
      }
    for (i=0; i<=(fgraph->Nvars-1); i++)
      {
	if ((fgraph->varnodes+i)->type==PATHSEL)
	  {
	    int pathind=(fgraph->varnodes+i)->pathinfo->k;
	    int perturbind=(fgraph->varnodes+i)->pathinfo->i;
	    if ((perturb_responses+perturbind)->effect_type==0)
	      {
		int operonind=*((joint_paths+pathind)->nodes+(joint_paths+pathind)->Nnodes-2);
		operonind=*(joint_net->node2operon+operonind);
		if (operonind>=0)
		  *(containoperon+i)=operonind;
	      }
	  }
      }
    
    for (i=0; i<=(fgraph->Nvars-1); i++)
      {
	if (((fgraph->varnodes+i)->type==PATHSEL)&&(*(containoperon+i)>=0)&&(*(isinoperon+i)==-1))
	  {
	    k=1; *(isinoperon+i)=ind;
	    for (j=(i+1); j<=(fgraph->Nvars-1); j++)
	      {
		if (((fgraph->varnodes+j)->type==PATHSEL)&&(*(isinoperon+j)==-1)&&(*(containoperon+i)==*(containoperon+j)))
		  {
		    int pathind1=(fgraph->varnodes+i)->pathinfo->k;
		    int pathind2=(fgraph->varnodes+j)->pathinfo->k;
		    int flag=1;

		    // Check if paths i and j are identical except at the end.
		    if ((joint_paths+pathind1)->Nedges==(joint_paths+pathind2)->Nedges)
		      {
			flag=1; l=0;
			while ((l<=((joint_paths+pathind1)->Nedges-2))&&(flag==1))
			  {
			    if (*((joint_paths+pathind1)->edges+l)!=*((joint_paths+pathind2)->edges+l))
			      flag=0;
			    l++;
			  }
		        if (flag==1)
			  {
			    k++; *(isinoperon+j)=ind;
			  }
		      }
		  }		    
	      }

	    if (k<=1)
	      *(isinoperon+i)=-1;
	    else 
	      ind++;
	  }
      }

    // Link path sigmas of each group together.
    for (i=0; i<=(ind-1); i++)
      {
	int Nmembers=0, *members;
	members=malloc(sizeof(int)*fgraph->Nvars);
	for (j=0; j<=(fgraph->Nvars-1); j++)
	  {
	    if (*(isinoperon+i)==i)
	      {
		Nmembers++; *(members+Nmembers-1)=j;
	      }
	  }
	
	// Create factors.
	fgraph->Nfactors+=1;
	if (fgraph->Nfactors>curalloc2)
	  {
	    curalloc2+=BLOCKSIZE; 
	    fgraph->facnodes=realloc(fgraph->facnodes,sizeof(struct fac_node)*curalloc2);
	  }
	(fgraph->facnodes+fgraph->Nfactors-1)->ind=fgraph->Nfactors-1;
	(fgraph->facnodes+fgraph->Nfactors-1)->type=OPERONCONSTRAINT;
	(fgraph->facnodes+fgraph->Nfactors-1)->Nedges=0;
	(fgraph->facnodes+fgraph->Nfactors-1)->Nregedges=0;
	(fgraph->facnodes+fgraph->Nfactors-1)->sigma=-1;
	(fgraph->facnodes+fgraph->Nfactors-1)->perturb=-1;
	(fgraph->facnodes+fgraph->Nfactors-1)->pred_effect=0;
	(fgraph->facnodes+fgraph->Nfactors-1)->edgeind=-1;
	(fgraph->facnodes+fgraph->Nfactors-1)->Nsigmas=Nmembers;
	(fgraph->facnodes+fgraph->Nfactors-1)->sigmas=malloc(sizeof(int)*Nmembers);
	for (k=0; k<=(Nmembers-1); k++)
	  *((fgraph->facnodes+fgraph->Nfactors-1)->sigmas+k)=*(members+k);
	      
	// Create the potential function.
	(fgraph->facnodes+fgraph->Nfactors-1)->phi=malloc(sizeof(struct potential));
	(fgraph->facnodes+fgraph->Nfactors-1)->phi->Nvars=(fgraph->facnodes+fgraph->Nfactors-1)->Nsigmas;
	(fgraph->facnodes+fgraph->Nfactors-1)->phi->varinds=malloc(sizeof(int)*(fgraph->facnodes+fgraph->Nfactors-1)->phi->Nvars);
	for (k=0; k<=((fgraph->facnodes+fgraph->Nfactors-1)->Nsigmas-1); k++)
	  *((fgraph->facnodes+fgraph->Nfactors-1)->phi->varinds+k)=*((fgraph->facnodes+fgraph->Nfactors-1)->sigmas+k);


	// Add edges.
	fgraph->Ne+=(fgraph->facnodes+fgraph->Nfactors-1)->Nsigmas;
	if (fgraph->Ne>curalloc3)
	  {
	    curalloc3+=BLOCKSIZE; 
	    fgraph->e=realloc(fgraph->e,sizeof(struct edge)*curalloc3);
	  }
	fgraph->Ne-=(fgraph->facnodes+fgraph->Nfactors-1)->Nsigmas;
	for (k=0; k<=((fgraph->facnodes+fgraph->Nfactors-1)->Nsigmas-1); k++)
	  {
	    fgraph->Ne+=1;
	    (fgraph->e+fgraph->Ne-1)->from=*((fgraph->facnodes+fgraph->Nfactors-1)->sigmas+k);
	    (fgraph->e+fgraph->Ne-1)->to=fgraph->Nfactors-1;
	  }
	free(members);
      }
    
    free(isinoperon); free(containoperon);
  }
  
  
  // Construct potential functions of perturbation effect confidence.
  // Only consider the perturbation effects which are connected by paths.
  for (i=0; i<=(Nperturb_responses-1); i++)
    {
      if ((*(perturb2var+i)>=0)&&(*(perturb2var+i)<fgraph->Nvars))
	{
	  double conf=(perturb_responses+i)->perturb_conf;

	  // Debug
	  conf=4.0;

	  fgraph->Nfactors+=1;
	  if (fgraph->Nfactors>curalloc2)
	    {
	      curalloc2+=BLOCKSIZE; 
	      fgraph->facnodes=realloc(fgraph->facnodes,sizeof(struct fac_node)*curalloc2);
	    }
	  (fgraph->facnodes+fgraph->Nfactors-1)->ind=fgraph->Nfactors-1;
	  (fgraph->facnodes+fgraph->Nfactors-1)->type=MEASUREMENT;
	  (fgraph->facnodes+fgraph->Nfactors-1)->Nedges=0;
	  (fgraph->facnodes+fgraph->Nfactors-1)->Nregedges=0;
	  (fgraph->facnodes+fgraph->Nfactors-1)->sigma=-1;
	  (fgraph->facnodes+fgraph->Nfactors-1)->perturb=*(perturb2var+i);
	  (fgraph->facnodes+fgraph->Nfactors-1)->pred_effect=0;
	  (fgraph->facnodes+fgraph->Nfactors-1)->edgeind=-1;
	  (fgraph->facnodes+fgraph->Nfactors-1)->Nsigmas=0;
	  (fgraph->facnodes+fgraph->Nfactors-1)->phi=malloc(sizeof(struct potential));
	  (fgraph->facnodes+fgraph->Nfactors-1)->phi->Nvars=1;
	  (fgraph->facnodes+fgraph->Nfactors-1)->phi->varinds=malloc(sizeof(int));
	  *((fgraph->facnodes+fgraph->Nfactors-1)->phi->varinds)=*(perturb2var+i);
	  (fgraph->facnodes+fgraph->Nfactors-1)->phi->Nstates=malloc(sizeof(int));
	  *((fgraph->facnodes+fgraph->Nfactors-1)->phi->Nstates)=3;
	  (fgraph->facnodes+fgraph->Nfactors-1)->phi->Nconfigs=3;
	  (fgraph->facnodes+fgraph->Nfactors-1)->phi->probs=malloc(sizeof(double)*3);
	  *((fgraph->facnodes+fgraph->Nfactors-1)->phi->probs+0)=1/(1+conf+koinv);
	  if ((perturb_responses+i)->effect_dir>0)
	    {
	      *((fgraph->facnodes+fgraph->Nfactors-1)->phi->probs+1)=conf/(1+conf+koinv);
	      *((fgraph->facnodes+fgraph->Nfactors-1)->phi->probs+2)=koinv/(1+conf+koinv);
	    }
	  else
	    {
	      *((fgraph->facnodes+fgraph->Nfactors-1)->phi->probs+2)=conf/(1+conf+koinv);
	      *((fgraph->facnodes+fgraph->Nfactors-1)->phi->probs+1)=koinv/(1+conf+koinv);
	    }
	  
	  // Add edges.
	  fgraph->Ne+=1;
	  if (fgraph->Ne>curalloc3)
	    {
	      curalloc3+=BLOCKSIZE; 
	      fgraph->e=realloc(fgraph->e,sizeof(struct edge)*curalloc3);
	    }
	  //fgraph->Ne-=1;
	  (fgraph->e+fgraph->Ne-1)->from=*(perturb2var+i);
	  (fgraph->e+fgraph->Ne-1)->to=fgraph->Nfactors-1;
	}
    }

  // Also, force the signs of (operon,gene) edges to be +.
  for (i=0; i<=(fgraph->Nvars-1); i++)
    {
      if (((fgraph->varnodes+i)->type==EDGESIGN)&&((fgraph->varnodes+i)->edgeind==-1))
	{
	  fgraph->Nfactors+=1;
	  if (fgraph->Nfactors>curalloc2)
	    {
	      curalloc2+=BLOCKSIZE; 
	      fgraph->facnodes=realloc(fgraph->facnodes,sizeof(struct fac_node)*curalloc2);
	    }
	  (fgraph->facnodes+fgraph->Nfactors-1)->ind=fgraph->Nfactors-1;
	  (fgraph->facnodes+fgraph->Nfactors-1)->type=MEASUREMENT;
	  (fgraph->facnodes+fgraph->Nfactors-1)->Nedges=0;
	  (fgraph->facnodes+fgraph->Nfactors-1)->Nregedges=0;
	  (fgraph->facnodes+fgraph->Nfactors-1)->sigma=-1;
	  (fgraph->facnodes+fgraph->Nfactors-1)->perturb=-1;
	  (fgraph->facnodes+fgraph->Nfactors-1)->pred_effect=0;
	  (fgraph->facnodes+fgraph->Nfactors-1)->edgeind=-1;
	  (fgraph->facnodes+fgraph->Nfactors-1)->Nsigmas=0;
	  (fgraph->facnodes+fgraph->Nfactors-1)->phi=malloc(sizeof(struct potential));
	  (fgraph->facnodes+fgraph->Nfactors-1)->phi->Nvars=1;
	  (fgraph->facnodes+fgraph->Nfactors-1)->phi->varinds=malloc(sizeof(int));
	  *((fgraph->facnodes+fgraph->Nfactors-1)->phi->varinds)=i;
	  (fgraph->facnodes+fgraph->Nfactors-1)->phi->Nstates=malloc(sizeof(int));
	  *((fgraph->facnodes+fgraph->Nfactors-1)->phi->Nstates)=2;
	  (fgraph->facnodes+fgraph->Nfactors-1)->phi->Nconfigs=2;
	  (fgraph->facnodes+fgraph->Nfactors-1)->phi->probs=malloc(sizeof(double)*2);
	  *((fgraph->facnodes+fgraph->Nfactors-1)->phi->probs+0)=epsilon3;
	  *((fgraph->facnodes+fgraph->Nfactors-1)->phi->probs+1)=1-epsilon3;
	  
	  // Add edges.
	  fgraph->Ne+=1;
	  if (fgraph->Ne>curalloc3)
	    {
	      curalloc3+=BLOCKSIZE; 
	      fgraph->e=realloc(fgraph->e,sizeof(struct edge)*curalloc3);
	    }
	  //fgraph->Ne-=1;
	  (fgraph->e+fgraph->Ne-1)->from=i;
	  (fgraph->e+fgraph->Ne-1)->to=fgraph->Nfactors-1;
	}
    }


  // Also, force the signs of (regulator,operon) edges to be consistent with imported (regulator,operon) signs.
  for (i=0; i<=(fgraph->Nvars-1); i++)
    {
      int flag=1, edgeind=-1, from=-1, to=-1, func=-1, comp_func=-1;
     
      if (((fgraph->varnodes+i)->type!=EDGESIGN))
	flag=0;
      if (flag==1)
	{
	  edgeind=(fgraph->varnodes+i)->edgeind;
	  if ((edgeind<0)||(edgeind>=joint_net->Nedges))
	    flag=0;
	  else
	    {
	      from=(joint_net->edges+edgeind)->from;
	      to=(joint_net->edges+edgeind)->to;
	      if ((*(joint_net->types+from)!=REGULATOR)||(*(joint_net->types+to)!=OPERON))
		flag=0;
	    }
	}      

      if ((flag==1)&&(from>=0)&&(to>=0))
	{
	  int regulatorind, operonind, ind;

	  regulatorind=*(joint_net->node2regulator+from);
	  operonind=*(joint_net->node2operon+to);
	  ind=inlistind((operons+operonind)->Nregulators,(operons+operonind)->regulatorinds,regulatorind);
	  if (ind<0)
	    flag=0;
	  else if ((*((operons+operonind)->regulatorfuncs+ind)!=+1)&&(*((operons+operonind)->regulatorfuncs+ind)!=-1))
	    flag=0;
	  if (*((operons+operonind)->regulatorfuncs+ind)==+1)
	    {
	      func=1; comp_func=0;
	    }
	  else if (*((operons+operonind)->regulatorfuncs+ind)==-1)
	    {
	      func=0; comp_func=1;
	    }
	}

      if (flag==1)
	{
	  fgraph->Nfactors+=1;
	  if (fgraph->Nfactors>curalloc2)
	    {
	      curalloc2+=BLOCKSIZE; 
	      fgraph->facnodes=realloc(fgraph->facnodes,sizeof(struct fac_node)*curalloc2);
	    }
	  (fgraph->facnodes+fgraph->Nfactors-1)->ind=fgraph->Nfactors-1;
	  (fgraph->facnodes+fgraph->Nfactors-1)->type=MEASUREMENT;
	  (fgraph->facnodes+fgraph->Nfactors-1)->Nedges=0;
	  (fgraph->facnodes+fgraph->Nfactors-1)->Nregedges=0;
	  (fgraph->facnodes+fgraph->Nfactors-1)->sigma=-1;
	  (fgraph->facnodes+fgraph->Nfactors-1)->perturb=-1;
	  (fgraph->facnodes+fgraph->Nfactors-1)->pred_effect=0;
	  (fgraph->facnodes+fgraph->Nfactors-1)->edgeind=-1;
	  (fgraph->facnodes+fgraph->Nfactors-1)->Nsigmas=0;
	  (fgraph->facnodes+fgraph->Nfactors-1)->phi=malloc(sizeof(struct potential));
	  (fgraph->facnodes+fgraph->Nfactors-1)->phi->Nvars=1;
	  (fgraph->facnodes+fgraph->Nfactors-1)->phi->varinds=malloc(sizeof(int));
	  *((fgraph->facnodes+fgraph->Nfactors-1)->phi->varinds)=i;
	  (fgraph->facnodes+fgraph->Nfactors-1)->phi->Nstates=malloc(sizeof(int));
	  *((fgraph->facnodes+fgraph->Nfactors-1)->phi->Nstates)=2;
	  (fgraph->facnodes+fgraph->Nfactors-1)->phi->Nconfigs=2;
	  (fgraph->facnodes+fgraph->Nfactors-1)->phi->probs=malloc(sizeof(double)*2);
	  *((fgraph->facnodes+fgraph->Nfactors-1)->phi->probs+comp_func)=epsilon3;
	  *((fgraph->facnodes+fgraph->Nfactors-1)->phi->probs+func)=1-epsilon3;
	  
	  // Add edges.
	  fgraph->Ne+=1;
	  if (fgraph->Ne>curalloc3)
	    {
	      curalloc3+=BLOCKSIZE; 
	      fgraph->e=realloc(fgraph->e,sizeof(struct edge)*curalloc3);
	    }
	  //fgraph->Ne-=1;
	  (fgraph->e+fgraph->Ne-1)->from=i;
	  (fgraph->e+fgraph->Ne-1)->to=fgraph->Nfactors-1;
	}
    }	  

  
  // Force the signs of (metabolite,regulator) edges to be consistent with imported (regulator,operon) signs.
  for (i=0; i<=(fgraph->Nvars-1); i++)
    {
      int flag=1, edgeind=-1, from=-1, to=-1, func=-1, comp_func=-1;
     
      if (((fgraph->varnodes+i)->type!=EDGESIGN))
	flag=0;
      if (flag==1)
	{
	  edgeind=(fgraph->varnodes+i)->edgeind;
	  if ((edgeind<0)||(edgeind>=joint_net->Nedges))
	    flag=0;
	  else
	    {
	      from=(joint_net->edges+edgeind)->from;
	      to=(joint_net->edges+edgeind)->to;
	      if ((*(joint_net->types+from)!=METABOLITE)||(*(joint_net->types+to)!=REGULATOR))
		flag=0;
	    }
	}      

      if (flag==1)
	{
	  fgraph->Nfactors+=1;
	  if (fgraph->Nfactors>curalloc2)
	    {
	      curalloc2+=BLOCKSIZE; 
	      fgraph->facnodes=realloc(fgraph->facnodes,sizeof(struct fac_node)*curalloc2);
	    }
	  (fgraph->facnodes+fgraph->Nfactors-1)->ind=fgraph->Nfactors-1;
	  (fgraph->facnodes+fgraph->Nfactors-1)->type=MEASUREMENT;
	  (fgraph->facnodes+fgraph->Nfactors-1)->Nedges=0;
	  (fgraph->facnodes+fgraph->Nfactors-1)->Nregedges=0;
	  (fgraph->facnodes+fgraph->Nfactors-1)->sigma=-1;
	  (fgraph->facnodes+fgraph->Nfactors-1)->perturb=-1;
	  (fgraph->facnodes+fgraph->Nfactors-1)->pred_effect=0;
	  (fgraph->facnodes+fgraph->Nfactors-1)->edgeind=-1;
	  (fgraph->facnodes+fgraph->Nfactors-1)->Nsigmas=0;
	  (fgraph->facnodes+fgraph->Nfactors-1)->phi=malloc(sizeof(struct potential));
	  (fgraph->facnodes+fgraph->Nfactors-1)->phi->Nvars=1;
	  (fgraph->facnodes+fgraph->Nfactors-1)->phi->varinds=malloc(sizeof(int));
	  *((fgraph->facnodes+fgraph->Nfactors-1)->phi->varinds)=i;
	  (fgraph->facnodes+fgraph->Nfactors-1)->phi->Nstates=malloc(sizeof(int));
	  *((fgraph->facnodes+fgraph->Nfactors-1)->phi->Nstates)=2;
	  (fgraph->facnodes+fgraph->Nfactors-1)->phi->Nconfigs=2;
	  (fgraph->facnodes+fgraph->Nfactors-1)->phi->probs=malloc(sizeof(double)*2);
	  *((fgraph->facnodes+fgraph->Nfactors-1)->phi->probs+0)=epsilon3;
	  *((fgraph->facnodes+fgraph->Nfactors-1)->phi->probs+1)=1-epsilon3;
	  
	  // Add edges.
	  fgraph->Ne+=1;
	  if (fgraph->Ne>curalloc3)
	    {
	      curalloc3+=BLOCKSIZE; 
	      fgraph->e=realloc(fgraph->e,sizeof(struct edge)*curalloc3);
	    }
	  //fgraph->Ne-=1;
	  (fgraph->e+fgraph->Ne-1)->from=i;
	  (fgraph->e+fgraph->Ne-1)->to=fgraph->Nfactors-1;
	}
    }	  
  
  free(presence2edge); free(sign2edge); free(edge2presence); free(edge2sign);
  free(perturb2var); free(bundled);
 
  return fgraph;
}
