# Supplementary material for: A joint model of regulatory and metabolic networks
Source: BMC Bioinformatics. 2006 Jul 4;7:332. doi: 10.1186/1471-2105-7-332 (PMC1559649; doi:10.1186/1471-2105-7-332)
Supplement: Additional file 15 — The source codes of the model inference programs. [file 1471-2105-7-332-S15.zip › find_missing_links.c]

/* Identify the missing (metabolite,regulator) links which maximize the number of explained interactions.
   Incrementally adding links which maximize the number of explained interactions.
*/


# include <stdio.h>
# include <stdlib.h>
# include <string.h>
# include <math.h>
# include <time.h>
# include "../include/network.h"
# include "../include/facgraph.h"
# define MAXLINEWIDTH 1000
# define GENENAMELENGTH 9
# define INFINITY 1e10
# define max(i,j) (i>j ? i : j)
# define min(i,j) (i<j ? i : j)
# define BLOCKSIZE 1000


extern double atof2(char *s, int length);
extern void loadreaction(char *reaction_filename, int *Nmetabolites, int *Nreactions, int *Nenzymes, int *Nfluxes, int *metabolite_pnt, int *reaction_pnt, int *enzyme_pnt, int *flux_pnt);
extern struct flux * addextflux(char *ext_flux_filename, int Nmetabolites, struct metabolite *metabolites, int *Nfluxes, struct flux *fluxes);
extern void loadgene(char *filename, int shift, int *Ngenes, int *genes_pnt);
extern void loadregulatoroperon(char *filename, int shift, int *Nregulators, struct regulator *regulators, int *Noperons, struct operon *operons, int Ngenes, struct gene *genes, int *regulator_pnt, int *operon_pnt);
extern void loadoperongene(char *filename, int shift, int *Noperons, struct operon *operons, int *Ngenes, struct gene *genes, int *operon_pnt, int *gene_pnt);
extern void loadgeneenzyme(char *filename, int shift, int *Ngenes, struct gene *genes, int *Nenzymes, struct enzyme *enzymes, int *gene_pnt, int *enzyme_pnt);
extern void construct_metabolic_network(int Nmetabolites, struct metabolite *metabolites, int Nreactions, struct reaction *reactions, int *metabolic_net_pnt, int *metabolic_dir_net_pnt);
extern void construct_regulatory_network(int Ngenes, struct gene *genes, int Nregulators, struct regulator *regulators, int Noperons, struct operon *operons, int Nmetabolites, struct metabolite *metabolites, int *regulatory_net_pnt);
extern void construct_joint_network(int Nmetabolites, struct metabolite *metabolites, int Nreactions, struct reaction *reactions, int Nenzymes, struct enzyme *enzymes, int Nregulators, struct regulator *regulators, int Ngenes, struct gene *genes, int Noperons, struct operon *operons, int Nfluxes, struct flux *fluxes, int *joint_net_pnt);
extern void link_metabolite_regulator(char *filename, int shift, int Nmetabolites, struct metabolite *metabolites, int Nregulators, struct regulator *regulators);
extern void generate_all_MAP_configs3(struct joint_network *joint_net, int Nmetabolites, struct metabolite *metabolites, int Nreactions, struct reaction *reactions, int Nenzymes, struct enzyme *enzymes, int Nregulators, struct regulator *regulators, int Ngenes, struct gene *genes, int Noperons, struct operon *operons, int Nfluxes, struct flux *fluxes, int Nperturb_responses, struct perturb_effect *perturb_responses, struct perturb_flux_prediction *perturb_fluxes_predict, int Njoint_paths, struct joint_network_path *joint_paths, int *degmodelspnt, int *fgraphpnt);
extern void load_perturb_expression3(char *genename_filename, char *cond_filename, char *data_filename, int Ngenes, struct gene *genes, int Nmetabolites, struct metabolite *metabolites, int *Nexpression_responses, int *expression_responses_pnt, int *Ninsig_expression_responses, int *insig_expression_responses_int);
extern void load_perturb_flux2(char *reaction_filename, char *cond_filename, char *data_filename, int Ngenes, struct gene *genes, int Nmetabolites, struct metabolite *metabolites, int Nreactions, struct reaction *reactions, int Nfluxes, struct flux *fluxes, int *Nflux_responses, int *flux_responses_int, int *Ninsig_flux_responses, int *insig_flux_responses_int);
extern void find_joint_paths4(struct joint_network *joint_net, int Nmetabolites, struct metabolite *metabolites, int Nreactions, struct reaction *reactions, int Nenzymes, struct enzyme *enzymes, int Nregulators, struct regulator *regulators, int Ngenes, struct gene *genes, int Noperons, struct operon *operons, int Nfluxes, struct flux *fluxes, int Nperturb_responses, struct perturb_effect *perturb_responses, struct perturb_flux_prediction *perturb_fluxes_predict, int *Njoint_paths, int *valid_joint_pathspnt);
extern void predict_flux_change2(int Nmetabolites, struct metabolite *metabolites, int Nreactions, struct reaction *reactions, int Nenzymes, struct enzyme *enzymes, struct metabolic_network *metabolic_net, int Nreffluxes, struct flux *reffluxes, struct metabolic_dir_graph *metabolic_dir_net, int perturbind, struct perturb_flux_prediction *perturb_fluxes_predict);
extern void prune_joint_paths5(struct joint_network *joint_net, int Nmetabolites, struct metabolite *metabolites, int Nreactions, struct reaction *reactions, int Nenzymes, struct enzyme *enzymes, int Nregulators, struct regulator *regulators, int Ngenes, struct gene *genes, int Noperons, struct operon *operons, int Nfluxes, struct flux *fluxes, int Nperturb_responses, struct perturb_effect *perturb_responses, int Ninsig_perturb_responses, struct perturb_effect *insig_perturb_responses, struct perturb_flux_prediction *perturb_fluxes_predict, int Noldpaths, struct joint_network_path *oldpaths, int *Nnewpaths, int *newpathspnt);
extern void clear_perturb_effect(int Nresponses, struct perturb_effect *responses);
extern int isoverlap(int Nv1, int *v1, int Nv2, int *v2);
extern void explain_perturb_responses4(struct model_configuration *degmodels, struct facgraph *fgraph, struct joint_network *joint_net, int Nmetabolites, struct metabolite *metabolites, int Nreactions, struct reaction *reactions, int Nenzymes, struct enzyme *enzymes, int Nregulators, struct regulator *regulators, int Ngenes, struct gene *genes, int Nperturb_responses, struct perturb_effect *perturb_responses, int Nperturb_fluxes_predict, struct perturb_flux_prediction *perturb_fluxes_predict, int Njoint_paths, struct joint_network_path *joint_paths);
extern void predict_perturbation(struct model_configuration *degmodels, struct facgraph *fgraph, struct joint_network *joint_net, int Nmetabolites, struct metabolite *metabolites, int Nreactions, struct reaction *reactions, int Nenzymes, struct enzyme *enzymes, int Nregulators, struct regulator *regulators, int Ngenes, struct gene *genes, int Noperons, struct operon *operons, int Nfluxes, struct flux *fluxes, int Nperturb_responses, struct perturb_effect *perturb_responses, int Nperturb_fluxes_predict, struct perturb_flux_prediction *perturb_fluxes_predict, int Njoint_paths, struct joint_network_path *joint_paths, struct perturb_cond *perturbation, int *Npredit_responses, int *predict_responses_pnt);
extern void select_perturbation(int Nmetabolites, struct metabolite *metabolites, int Ngenes, struct gene *genes, int Nenzymes, struct enzyme *enzymes, int Nreactions, struct reaction *reactions, int Nfluxes, struct flux *fluxes, int Nold_expression_responses, struct perturb_effect *old_expression_responses, int Nold_flux_responses, struct perturb_effect *old_flux_responses, int *Nexpression_responses, int *expression_responses_pnt, int *Nflux_responses, int *flux_responses_pnt);
extern int pair_cmp(struct pair *p1, struct pair *p2);
extern double logfactorial(int n);
extern double logchoose(int n, int k);
extern void permutation_pvalues(int Nperturb_responses, struct perturb_effect *perturb_responses, int Ninsig_perturb_responses, struct perturb_effect *insig_perturb_responses, int Npredict_responses, struct perturb_effect *predict_responses, int Nnet_explained, int Nmixed_net_explained, int *explained_types, int Ntrials, double *pval1, double *pval2);
extern void recurse_create_missing_link_sets2(struct joint_network *joint_net, int Nmetabolites, struct metabolite *metabolites, int Nreactions, struct reaction *reactions, int Nenzymes, struct enzyme *enzymes, int Nregulators, struct regulator *regulators, int Ngenes, struct gene *genes, int Noperons, struct operon *operons, int Nfluxes, struct flux *fluxes, int Nperturb_responses, struct perturb_effect *perturb_responses, int Ninsig_perturb_responses, struct perturb_effect *insig_perturb_responses, struct perturb_flux_prediction *perturb_fluxes_predict, int Nlinks, struct joint_network_edge *links, int *single_link_explained, struct confignode *cur_missing_link_set);
extern void fit_explain_model3(struct joint_network *joint_net, int Nmetabolites, struct metabolite *metabolites, int Nreactions, struct reaction *reactions, int Nenzymes, struct enzyme *enzymes, int Nregulators, struct regulator *regulators, int Ngenes, struct gene *genes, int Noperons, struct operon *operons, int Nfluxes, struct flux *fluxes, int Nperturb_responses, struct perturb_effect *perturb_responses, int Nexpression_responses, int Nflux_responses, int Ninsig_perturb_responses, struct perturb_effect *insig_perturb_responses, struct perturb_flux_prediction *perturb_fluxes_predict, int Nlinks, struct joint_network_edge *links, int report_file, int *Nexplained, int *Ncontradict, int *explained, int *Nconn, int *Nexpression_conn, int *Nflux_conn, int *Ngene_explained, int *Nflux_explained, int *Nexplained_by_metabolic, int *Nexplained_by_regulatory, int *Nexplained_by_mix, char *filename);
extern void predict_perturbation(struct model_configuration *degmodels, struct facgraph *fgraph, struct joint_network *joint_net, int Nmetabolites, struct metabolite *metabolites, int Nreactions, struct reaction *reactions, int Nenzymes, struct enzyme *enzymes, int Nregulators, struct regulator *regulators, int Ngenes, struct gene *genes, int Noperons, struct operon *operons, int Nfluxes, struct flux *fluxes, int Nperturb_responses, struct perturb_effect *perturb_responses, int Nperturb_fluxes_predict, struct perturb_flux_prediction *perturb_fluxes_predict, int Njoint_paths, struct joint_network_path *joint_paths, struct perturb_cond *perturbation, int *Npredit_responses, int *predict_responses_pnt);
extern void recurse_retrieve_configs3(struct confignode *configtree);
extern void clear_model_configuration(struct model_configuration *configs);
extern void clear_facgraph(struct facgraph *fgraph);
extern void clear_joint_paths(int Npaths, struct joint_network_path *paths);


//int maxpathlength=8;
int maxpathlength=4;
double err_tolerance=1e-6;
double expression_log2ratio_thre=1.0, relax_expression_up_ratio_thre=0.263, relax_expression_down_ratio_thre=-0.152;
double flux_change_thre=15.0, koinv=1e-20;
//double epsilon1=0.7, epsilon1_2=0.7, epsilon2=0.299, epsilon3=0.001, epsilon4=0.4, epsilon5=0.6, lambda=0.2;
//double epsilon1=0.7, epsilon1_2=0.7, epsilon2=0.299, epsilon3=0.001, epsilon4=0.4, epsilon5=0.49, lambda=0.2;
double epsilon1=0.7, epsilon1_2=0.7, epsilon2=0.299, epsilon3=0.001, epsilon4=0.4, epsilon5=0.49, lambda=0.2;
int Nmax_missing_links=2, Nconn_diff=5, level_limit=7, Nexplain_diff=5;
int Nmissing_link_sets, **missing_link_sets;
int general_principle=0, cross_validation=0;
int Ntrials=100000;


void main(int argc, char* argv[])
{
  // *(argv+1) -- reference genes.
  // *(argv+2) -- metabolic reaction file.
  // *(argv+3) -- external fluxes.
  // *(argv+4) -- name mapping between enzymes and genes.
  // *(argv+5) -- regulator-operon control file.
  // *(argv+6) -- operon-gene control file.
  // *(argv+7) -- gene expression perturbation gene list.
  // *(argv+8) -- gene expression perturbation perturbation list.
  // *(argv+9) -- gene expression perturbation data.
  // *(argv+10) -- flux perturbation reaction list.
  // *(argv+11) -- flux perturbation perturbation list.
  // *(argv+12) -- flux perturbation data.
  // *(argv+13) -- maximum path length.
  // *(argv+14) -- explanation results.


  int i, j, k, l, m, n, Ngenes, Nmetabolites, Nreactions, Nfluxes, Noperons, Nenzymes, Nregulators;
  struct metabolite *metabolites;
  struct reaction *reactions;
  struct enzyme *enzymes;
  struct gene *genes;
  struct regulator *regulators;
  struct operon *operons;
  struct flux *fluxes;
  int pnt1, pnt2, pnt3, pnt4;
  struct metabolic_network *metabolic_net;
  struct metabolic_dir_graph *metabolic_dir_net;
  struct regulatory_network *regulatory_net;
  struct joint_network *joint_net;
  int Nperturb_fluxes_predict, Nexpression_responses, Nflux_responses, Nperturb_responses;
  struct perturb_flux_prediction *perturb_fluxes_predict;
  struct perturb_effect *expression_responses, *flux_responses, *perturb_responses;
  FILE *fp, *fp1, *fp2, *fp3;
  int Nexplained, Ncontradict, Nflux_explained, Ngene_explained, Nflux_contradict, Ngene_contradict, Nexplained_by_metabolic, Nexplained_by_regulatory, Nexplained_by_mix, Ncontradict_by_metabolic, Ncontradict_by_regulatory, Ncontradict_by_mix, *explained_types;
  int Nconn, Nexpression_conn, Nflux_conn;
  int Ninsig_expression_responses, Ninsig_flux_responses, Ninsig_perturb_responses;
  struct perturb_effect *insig_expression_responses, *insig_flux_responses, *insig_perturb_responses;
  int Nold_expression_responses, Nold_flux_responses, Nold_insig_expression_responses, Nold_insig_flux_responses;
  struct perturb_effect *old_expression_responses, *old_flux_responses, *old_insig_expression_responses, *old_insig_flux_responses;
  int Ninsig_explained, Ninsig_contradict, Ninsig_gene_contradict, Ninsig_flux_contradict, Ninsig_gene_explained, Ninsig_flux_explained;
  int Nperturbations, Nnet_explained, Nmixed_net_explained;
  struct perturb_cond *perturbations;
  double pval1, pval2;  
  int *single_link_explained, Nlinks=0;
  struct joint_network_edge *links;
  struct confignode *missing_link_sets_nodes;
  int maxind=-1, maxval=0;


  // Load genes.
  loadgene(*(argv+1),-1,&Ngenes,&pnt1);
  genes=pnt1;

  // Import reactions, metabolites and enzymes.
  loadreaction(*(argv+2),&Nmetabolites,&Nreactions,&Nenzymes,&Nfluxes,&pnt1,&pnt2,&pnt3,&pnt4);
  metabolites=pnt1; reactions=pnt2; enzymes=pnt3; fluxes=pnt4;

  // Add ammonia.
  Nmetabolites+=1;
  metabolites=realloc(metabolites,sizeof(struct metabolite)*Nmetabolites);
  (metabolites+Nmetabolites-1)->ind=Nmetabolites-1;
  (metabolites+Nmetabolites-1)->length=7;
  (metabolites+Nmetabolites-1)->name=malloc(sizeof(char)*7);
  strncpy((metabolites+Nmetabolites-1)->name,"ammonia",7);
  (metabolites+Nmetabolites-1)->Nsubs_reac=0;
  (metabolites+Nmetabolites-1)->subs_reac=malloc(sizeof(int));
  (metabolites+Nmetabolites-1)->Nprod_reac=0;
  (metabolites+Nmetabolites-1)->prod_reac=malloc(sizeof(int));

  // Import external fluxes.
  fluxes=addextflux(*(argv+3),Nmetabolites,metabolites,&Nfluxes,fluxes);

  // Load regulator-operon mapping.
  Nregulators=0; Noperons=0;
  regulators=malloc(sizeof(struct regulator));
  operons=malloc(sizeof(struct operon));
  loadregulatoroperon(*(argv+5),2,&Nregulators,regulators,&Noperons,operons,Ngenes,genes,&pnt1,&pnt2);
  regulators=pnt1; operons=pnt2;

  // Load operon-gene mapping.
  loadoperongene(*(argv+6),2,&Noperons,operons,&Ngenes,genes,&pnt1,&pnt2);
  operons=pnt1; genes=pnt2;

  // Load gene-enzyme mapping.
  loadgeneenzyme(*(argv+4),2,&Ngenes,genes,&Nenzymes,enzymes,&pnt1,&pnt2);
  genes=pnt1; enzymes=pnt2;
  

  // Debug
  printf("Ngenes=%d, Nregulators=%d, Nenzymes=%d, Nmetabolites=%d, Nreactions=%d, Nfluxes=%d, Noperons=%d.\n",Ngenes,Nregulators,Nenzymes,Nmetabolites,Nreactions,Nfluxes,Noperons);

  
  // Construct the metabolic network.
  construct_metabolic_network(Nmetabolites,metabolites,Nreactions,reactions,&pnt1,&pnt2);
  metabolic_net=pnt1; metabolic_dir_net=pnt2;

  // Construct the regulatory network.
  construct_regulatory_network(Ngenes,genes,Nregulators,regulators,Noperons,operons,Nmetabolites,metabolites,&pnt1);
  regulatory_net=pnt1;

  // Construct the joint network.
  construct_joint_network(Nmetabolites,metabolites,Nreactions,reactions,Nenzymes,enzymes,Nregulators,regulators,Ngenes,genes,Noperons,operons,Nfluxes,fluxes,&pnt1);
  joint_net=pnt1;

  // Debug
  printf("the joint network has %d nodes, %d edges.\n",joint_net->Nnodes,joint_net->Nedges);


  // Predict the flux changes of perturbing each substrate (reducing or enhancing).  Assume enzyme activities and other substrates are unchanged.
  // Use predict_flux_change2 function.  Notice only flux changes in the preferred direction are reported.
  
  perturb_fluxes_predict=malloc(sizeof(struct perturb_flux_prediction)*(Nmetabolites+Nenzymes)*2);
  k=0;

  for (i=0; i<=(Nmetabolites-1); i++)
    {
      (perturb_fluxes_predict+k)->ind=k;
      (perturb_fluxes_predict+k)->type=1;
      (perturb_fluxes_predict+k)->perturb_ind=*(joint_net->metabolite2node+i);
      (perturb_fluxes_predict+k)->perturb_dir=-1;
      predict_flux_change2(Nmetabolites,metabolites,Nreactions,reactions,Nenzymes,enzymes,metabolic_net,Nfluxes,fluxes,metabolic_dir_net,i,(perturb_fluxes_predict+k));
      k++;
    }
    
  for (i=0; i<=(Nmetabolites-1); i++)
    {
      (perturb_fluxes_predict+k)->ind=k;
      (perturb_fluxes_predict+k)->type=1;
      (perturb_fluxes_predict+k)->perturb_ind=*(joint_net->metabolite2node+i);
      (perturb_fluxes_predict+k)->perturb_dir=+1;
      predict_flux_change2(Nmetabolites,metabolites,Nreactions,reactions,Nenzymes,enzymes,metabolic_net,Nfluxes,fluxes,metabolic_dir_net,i,(perturb_fluxes_predict+k));
      k++;
    }
  
  for (i=0; i<=(Nenzymes-1); i++)
    {
      (perturb_fluxes_predict+k)->ind=k;
      (perturb_fluxes_predict+k)->type=0;
      (perturb_fluxes_predict+k)->perturb_ind=*(joint_net->gene2node+(enzymes+i)->geneind);
      (perturb_fluxes_predict+k)->perturb_dir=-1;
      predict_flux_change2(Nmetabolites,metabolites,Nreactions,reactions,Nenzymes,enzymes,metabolic_net,Nfluxes,fluxes,metabolic_dir_net,i,(perturb_fluxes_predict+k));
      k++;
    }
  
  for (i=0; i<=(Nenzymes-1); i++)
    {
      (perturb_fluxes_predict+k)->ind=k;
      (perturb_fluxes_predict+k)->type=0;
      (perturb_fluxes_predict+k)->perturb_ind=*(joint_net->gene2node+(enzymes+i)->geneind);
      (perturb_fluxes_predict+k)->perturb_dir=+1;
      predict_flux_change2(Nmetabolites,metabolites,Nreactions,reactions,Nenzymes,enzymes,metabolic_net,Nfluxes,fluxes,metabolic_dir_net,i,(perturb_fluxes_predict+k));  
      k++;
    }
  
  Nperturb_fluxes_predict=k;

  // Debug
  printf("Nperturb_fluxes_predict=%d\n",Nperturb_fluxes_predict);


  
  // Load perturbation gene expression data, significant and insignificant.
  load_perturb_expression3(*(argv+7),*(argv+8),*(argv+9),Ngenes,genes,Nmetabolites,metabolites,&Nold_expression_responses,&pnt1,&Nold_insig_expression_responses,&pnt2);
  old_expression_responses=pnt1; old_insig_expression_responses=pnt2; 

  // Load perturbation flux data, significant and insignificant.
  load_perturb_flux2(*(argv+10),*(argv+11),*(argv+12),Ngenes,genes,Nmetabolites,metabolites,Nreactions,reactions,Nfluxes,fluxes,&Nold_flux_responses,&pnt1,&Nold_insig_flux_responses,&pnt2);
  old_flux_responses=pnt1; old_insig_flux_responses=pnt2; 


  // Remove responses involved with glycerol or isolated genes/fluxes.
  select_perturbation(Nmetabolites,metabolites,Ngenes,genes,Nenzymes,enzymes,Nreactions,reactions,Nfluxes,fluxes,Nold_expression_responses,old_expression_responses,Nold_flux_responses,old_flux_responses,&Nexpression_responses,&pnt1,&Nflux_responses,&pnt2);
  expression_responses=pnt1; flux_responses=pnt2; 

  select_perturbation(Nmetabolites,metabolites,Ngenes,genes,Nenzymes,enzymes,Nreactions,reactions,Nfluxes,fluxes,Nold_insig_expression_responses,old_insig_expression_responses,Nold_insig_flux_responses,old_insig_flux_responses,&Ninsig_expression_responses,&pnt1,&Ninsig_flux_responses,&pnt2);
  insig_expression_responses=pnt1; insig_flux_responses=pnt2; 
  
  clear_perturb_effect(Nold_expression_responses,old_expression_responses);
  clear_perturb_effect(Nold_flux_responses,old_flux_responses);
  clear_perturb_effect(Nold_insig_expression_responses,old_insig_expression_responses);
  clear_perturb_effect(Nold_insig_flux_responses,old_insig_flux_responses);


  // Debug
  printf("Nexpression_responses=%d, Nflux_responses=%d, Ninsig_expression_responses=%d, Ninsig_flux_responses=%d\n",Nexpression_responses,Nflux_responses,Ninsig_expression_responses,Ninsig_flux_responses);


  // Combine expression and flux responses.
  Nperturb_responses=Nexpression_responses+Nflux_responses;
  perturb_responses=malloc(sizeof(struct perturb_effect)*Nperturb_responses);
  for (i=0; i<=(Nexpression_responses-1); i++)
    {
      (perturb_responses+i)->ind=i;
      (perturb_responses+i)->Nstimuli=(expression_responses+i)->Nstimuli;
      (perturb_responses+i)->stim_type=malloc(sizeof(int)*(perturb_responses+i)->Nstimuli);
      for (j=0; j<=((perturb_responses+i)->Nstimuli-1); j++)
	*((perturb_responses+i)->stim_type+j)=*((expression_responses+i)->stim_type+j);
      (perturb_responses+i)->stim_dir=malloc(sizeof(int)*(perturb_responses+i)->Nstimuli);
      for (j=0; j<=((perturb_responses+i)->Nstimuli-1); j++)
	*((perturb_responses+i)->stim_dir+j)=*((expression_responses+i)->stim_dir+j);
      (perturb_responses+i)->stim_ind=malloc(sizeof(int)*(perturb_responses+i)->Nstimuli);
      for (j=0; j<=((perturb_responses+i)->Nstimuli-1); j++)
	*((perturb_responses+i)->stim_ind+j)=*((expression_responses+i)->stim_ind+j);
      (perturb_responses+i)->effect_type=(expression_responses+i)->effect_type;
      (perturb_responses+i)->effect_dir=(expression_responses+i)->effect_dir;
      (perturb_responses+i)->effect_ind=(expression_responses+i)->effect_ind;
      (perturb_responses+i)->perturb_response=(expression_responses+i)->perturb_response;
      (perturb_responses+i)->perturb_conf=(expression_responses+i)->perturb_conf;
      (perturb_responses+i)->explained=0;
      (perturb_responses+i)->Nbackground=0;
    }
  k=Nexpression_responses;
  for (i=0; i<=(Nflux_responses-1); i++)
    {
      (perturb_responses+i+k)->ind=i+k;
      (perturb_responses+i+k)->Nstimuli=(flux_responses+i)->Nstimuli;
      (perturb_responses+i+k)->stim_type=malloc(sizeof(int)*(perturb_responses+i)->Nstimuli);
      for (j=0; j<=((perturb_responses+i+k)->Nstimuli-1); j++)
	*((perturb_responses+i+k)->stim_type+j)=*((flux_responses+i)->stim_type+j);
      (perturb_responses+i+k)->stim_dir=malloc(sizeof(int)*(perturb_responses+i)->Nstimuli);
      for (j=0; j<=((perturb_responses+i+k)->Nstimuli-1); j++)
	*((perturb_responses+i+k)->stim_dir+j)=*((flux_responses+i)->stim_dir+j);
      (perturb_responses+i+k)->stim_ind=malloc(sizeof(int)*(perturb_responses+i+k)->Nstimuli);
      for (j=0; j<=((perturb_responses+i+k)->Nstimuli-1); j++)
	*((perturb_responses+i+k)->stim_ind+j)=*((flux_responses+i)->stim_ind+j);
      (perturb_responses+i+k)->effect_type=(flux_responses+i)->effect_type;
      (perturb_responses+i+k)->effect_dir=(flux_responses+i)->effect_dir;
      (perturb_responses+i+k)->effect_ind=(flux_responses+i)->effect_ind;
      (perturb_responses+i+k)->perturb_response=(flux_responses+i)->perturb_response;
      (perturb_responses+i+k)->perturb_conf=(flux_responses+i)->perturb_conf;
      (perturb_responses+i+k)->explained=0;
      (perturb_responses+i+k)->Nbackground=0;
    }


  // Combine insignificant expression and flux responses.
  Ninsig_perturb_responses=Ninsig_expression_responses+Ninsig_flux_responses;
  insig_perturb_responses=malloc(sizeof(struct perturb_effect)*Ninsig_perturb_responses);
  for (i=0; i<=(Ninsig_expression_responses-1); i++)
    {
      (insig_perturb_responses+i)->ind=i;
      (insig_perturb_responses+i)->Nstimuli=(insig_expression_responses+i)->Nstimuli;
      (insig_perturb_responses+i)->stim_type=malloc(sizeof(int)*(insig_perturb_responses+i)->Nstimuli);
      for (j=0; j<=((insig_perturb_responses+i)->Nstimuli-1); j++)
	*((insig_perturb_responses+i)->stim_type+j)=*((insig_expression_responses+i)->stim_type+j);
      (insig_perturb_responses+i)->stim_dir=malloc(sizeof(int)*(insig_perturb_responses+i)->Nstimuli);
      for (j=0; j<=((insig_perturb_responses+i)->Nstimuli-1); j++)
	*((insig_perturb_responses+i)->stim_dir+j)=*((insig_expression_responses+i)->stim_dir+j);
      (insig_perturb_responses+i)->stim_ind=malloc(sizeof(int)*(insig_perturb_responses+i)->Nstimuli);
      for (j=0; j<=((insig_perturb_responses+i)->Nstimuli-1); j++)
	*((insig_perturb_responses+i)->stim_ind+j)=*((insig_expression_responses+i)->stim_ind+j);
      (insig_perturb_responses+i)->effect_type=(insig_expression_responses+i)->effect_type;
      (insig_perturb_responses+i)->effect_dir=(insig_expression_responses+i)->effect_dir;
      (insig_perturb_responses+i)->effect_ind=(insig_expression_responses+i)->effect_ind;
      (insig_perturb_responses+i)->perturb_response=(insig_expression_responses+i)->perturb_response;
      (insig_perturb_responses+i)->perturb_conf=(insig_expression_responses+i)->perturb_conf;
      (insig_perturb_responses+i)->explained=0;
      (insig_perturb_responses+i)->Nbackground=0;
    }
  k=Ninsig_expression_responses;
  for (i=0; i<=(Ninsig_flux_responses-1); i++)
    {
      (insig_perturb_responses+i+k)->ind=i+k;
      (insig_perturb_responses+i+k)->Nstimuli=(insig_flux_responses+i)->Nstimuli;
      (insig_perturb_responses+i+k)->stim_type=malloc(sizeof(int)*(insig_perturb_responses+i)->Nstimuli);
      for (j=0; j<=((insig_perturb_responses+i+k)->Nstimuli-1); j++)
	*((insig_perturb_responses+i+k)->stim_type+j)=*((insig_flux_responses+i)->stim_type+j);
      (insig_perturb_responses+i+k)->stim_dir=malloc(sizeof(int)*(insig_perturb_responses+i)->Nstimuli);
      for (j=0; j<=((insig_perturb_responses+i+k)->Nstimuli-1); j++)
	*((insig_perturb_responses+i+k)->stim_dir+j)=*((insig_flux_responses+i)->stim_dir+j);
      (insig_perturb_responses+i+k)->stim_ind=malloc(sizeof(int)*(insig_perturb_responses+i+k)->Nstimuli);
      for (j=0; j<=((insig_perturb_responses+i+k)->Nstimuli-1); j++)
	*((insig_perturb_responses+i+k)->stim_ind+j)=*((insig_flux_responses+i)->stim_ind+j);
      (insig_perturb_responses+i+k)->effect_type=(insig_flux_responses+i)->effect_type;
      (insig_perturb_responses+i+k)->effect_dir=(insig_flux_responses+i)->effect_dir;
      (insig_perturb_responses+i+k)->effect_ind=(insig_flux_responses+i)->effect_ind;
      (insig_perturb_responses+i+k)->perturb_response=(insig_flux_responses+i)->perturb_response;
      (insig_perturb_responses+i+k)->perturb_conf=(insig_flux_responses+i)->perturb_conf;
      (insig_perturb_responses+i+k)->explained=0;
      (insig_perturb_responses+i+k)->Nbackground=0;
    }

  
  // Load max path length.
  maxpathlength=atoi(*(argv+13));
  
  // Debug
  printf("maxpathlength=%d\n",maxpathlength);


  // Calculate the number of net explained responses by each possible (metabolite,regulator) link.
  Nlinks=0; links=malloc(sizeof(struct joint_network_edge)*Nmetabolites*Nregulators);
  for (i=0; i<=(Nmetabolites-1); i++)
    {
      for (j=0; j<=(Nregulators-1); j++)
	{
	  Nlinks++; (links+Nlinks-1)->from=i; (links+Nlinks-1)->to=j;
	  (links+Nlinks-1)->type=0;
	} 
    }

  // Debug
  printf("Nlinks=%d \n",Nlinks);

  
  single_link_explained=malloc(sizeof(int)*Nlinks*Nperturb_responses);
  for (i=0; i<=(Nlinks*Nperturb_responses-1); i++)
    *(single_link_explained+i)=0;

  for (i=0; i<=(Nlinks-1); i++)
    {
      struct joint_network_edge *tmplinks;
     
      // Debug
      //printf("i=%d\n",i);

      tmplinks=malloc(sizeof(struct joint_network_edge));
      tmplinks->from=(links+i)->from; tmplinks->to=(links+i)->to; 
      fit_explain_model3(joint_net,Nmetabolites,metabolites,Nreactions,reactions,Nenzymes,enzymes,Nregulators,regulators,Ngenes,genes,Noperons,operons,Nfluxes,fluxes,Nperturb_responses,perturb_responses,Nexpression_responses,Nflux_responses,Ninsig_perturb_responses,insig_perturb_responses,perturb_fluxes_predict,1,tmplinks,0,&Nexplained,&Ncontradict,single_link_explained+i*Nperturb_responses,&Nconn,&Nexpression_conn,&Nflux_conn,&Ngene_explained,&Nflux_explained,&Nexplained_by_metabolic,&Nexplained_by_regulatory,&Nexplained_by_mix,*(argv+14));   
      free(tmplinks);

      // Debug
      if (Nexplained>maxval)
	{
	  maxind=i; maxval=Nexplained;
	}

    }

  // Debug
  printf("maxind=%d, maxval=%d, maxlink=(%s,%s)\n",maxind,maxval,(metabolites+(links+maxind)->from)->name,(regulators+(links+maxind)->to)->name);


  
  // Recursively add links which maximize the number of net explained responses.  Based on pre-calculated explained responses only.
  Nmissing_link_sets=0; 
  missing_link_sets_nodes=malloc(sizeof(struct confignode));
  missing_link_sets_nodes->ind=0; missing_link_sets_nodes->Nvars=0;
  missing_link_sets_nodes->level=0; missing_link_sets_nodes->Nchildren=0;

  recurse_create_missing_link_sets2(joint_net,Nmetabolites,metabolites,Nreactions,reactions,Nenzymes,enzymes,Nregulators,regulators,Ngenes,genes,Noperons,operons,Nfluxes,fluxes,Nperturb_responses,perturb_responses,Ninsig_perturb_responses,insig_perturb_responses,perturb_fluxes_predict,Nlinks,links,single_link_explained,missing_link_sets_nodes);

  missing_link_sets=malloc(sizeof(int));
  recurse_retrieve_configs3(missing_link_sets_nodes);

  // Debug
  printf("Nmissing_link_sets=%d\n",Nmissing_link_sets);
  for (i=0; i<=(Nmissing_link_sets-1); i++)
    {
      printf("set %d has %d links: ",i,**(missing_link_sets+i));
      
      for (j=1; j<=**(missing_link_sets+i); j++)
	printf("(%d %d %d)",*(*(missing_link_sets+i)+j),(links+*(*(missing_link_sets+i)+j))->from,(links+*(*(missing_link_sets+i)+j))->to);
      
      
      for (j=1; j<=**(missing_link_sets+i); j++)
	{
	  int ind=*(*(missing_link_sets+i)+j), ind1=(links+ind)->from, ind2=(links+ind)->to;
	  printf("(%s,%s) ",(metabolites+ind1)->name,(regulators+ind2)->name);
	}
      
      printf("\n");
    }


  
  // Perturbation conditions.
  Nperturbations=0; perturbations=malloc(sizeof(struct perturb_cond));
  for (i=0; i<=(Nperturb_responses-1); i++)
    {
      int isnew=1;
      
      j=0;
      while ((j<=(Nperturbations-1))&&(isnew==1))
	{
	  int flag2=1;
	  
	  if ((perturbations+j)->Nstimuli!=(perturb_responses+i)->Nstimuli)
	    flag2=0;
	  else
	    {
	      k=0;
	      while ((k<=((perturbations+j)->Nstimuli-1))&&(flag2==1))
		{	      
		  if ((*((perturb_responses+i)->stim_type+k)!=*((perturbations+j)->stim_type+k))||(*((perturb_responses+i)->stim_dir+k)!=*((perturbations+j)->stim_dir+k))||(*((perturb_responses+i)->stim_ind+k)!=*((perturbations+j)->stim_ind+k)))
		    flag2=0;		  
		  k++;
		}
	    }
	  if (flag2==1)
	    isnew=0;
	  j++;
	}

      if (isnew==1)
	{
	  Nperturbations++; 
	  perturbations=realloc(perturbations,sizeof(struct perturb_cond)*Nperturbations);
	  (perturbations+Nperturbations-1)->Nstimuli=(perturb_responses+i)->Nstimuli;
	  (perturbations+Nperturbations-1)->ind=Nperturbations-1;
	  (perturbations+Nperturbations-1)->stim_type=malloc(sizeof(int)*(perturbations+Nperturbations-1)->Nstimuli);
	  (perturbations+Nperturbations-1)->stim_dir=malloc(sizeof(int)*(perturbations+Nperturbations-1)->Nstimuli);
	  (perturbations+Nperturbations-1)->stim_ind=malloc(sizeof(int)*(perturbations+Nperturbations-1)->Nstimuli);
	  for (j=0; j<=((perturbations+Nperturbations-1)->Nstimuli-1); j++)
	    {
	      *((perturbations+Nperturbations-1)->stim_type+j)=*((perturb_responses+i)->stim_type+j);
	      *((perturbations+Nperturbations-1)->stim_dir+j)=*((perturb_responses+i)->stim_dir+j);
	      *((perturbations+Nperturbations-1)->stim_ind+j)=*((perturb_responses+i)->stim_ind+j);
	    }
	  (perturbations+Nperturbations-1)->Nbackground=(perturb_responses+i)->Nbackground;
	  (perturbations+Nperturbations-1)->bkgnd_type=malloc(sizeof(int)*(perturbations+Nperturbations-1)->Nbackground);
	  (perturbations+Nperturbations-1)->bkgnd_dir=malloc(sizeof(int)*(perturbations+Nperturbations-1)->Nbackground);
	  (perturbations+Nperturbations-1)->bkgnd_ind=malloc(sizeof(int)*(perturbations+Nperturbations-1)->Nbackground);
	  for (j=0; j<=((perturbations+Nperturbations-1)->Nbackground-1); j++)
	    {
	      *((perturbations+Nperturbations-1)->bkgnd_type+j)=*((perturb_responses+i)->bkgnd_type+j);
	      *((perturbations+Nperturbations-1)->bkgnd_dir+j)=*((perturb_responses+i)->bkgnd_dir+j);
	      *((perturbations+Nperturbations-1)->bkgnd_ind+j)=*((perturb_responses+i)->bkgnd_ind+j);
	    }    
	}
    }


  // Debug
  printf("Nperturbations=%d\n",Nperturbations);


  explained_types=malloc(sizeof(int)*Nperturb_responses);

  // Open the output file.
  if ((fp=fopen(*(argv+14),"w"))==NULL)
    {
      printf("Cannot open %s.\n",*(argv+14));
      return;
    }

  // Count the explained and contradicted responses for each missing link set.
  for (m=0; m<=(Nmissing_link_sets-1); m++)
    {
      int Noldedges=joint_net->Nedges, Nsublinks=**(missing_link_sets+m);
      int Npredict_responses, *ismetabolic, *isregulatory, *isconn;
      struct perturb_effect *predict_responses;
      struct joint_network_edge *tmplinks;
      struct joint_network_path *joint_paths, *new_joint_paths;
      int Njoint_paths, Nnew_joint_paths;
      struct facgraph *fgraph;
      struct model_configuration *MAP_configs;
  
      
      // Debug
      tmplinks=malloc(sizeof(struct joint_network_edge)*Nsublinks);
      for (i=1; i<=Nsublinks; i++)
	{
	  (tmplinks+i-1)->from=(links+*(*(missing_link_sets+m)+i))->from;
	  (tmplinks+i-1)->to=(links+*(*(missing_link_sets+m)+i))->to;
	}

      printf("set %d has %d links: ",m,Nsublinks);
      for (i=0; i<=(Nsublinks-1); i++)
	{
	  printf("(");
	  for (k=0; k<=((metabolites+(tmplinks+i)->from)->length-1); k++)
	    printf("%c",*((metabolites+(tmplinks+i)->from)->name+k));
	  printf(",");
	  for (k=0; k<=((regulators+(tmplinks+i)->to)->length-1); k++)
	    printf("%c",*((regulators+(tmplinks+i)->to)->name+k));
	  printf(") ");
	}
      printf("\n");


      // Add missing links to the joint network and rebuild the model.
      joint_net->edges=realloc(joint_net->edges,sizeof(struct joint_network_edge)*(joint_net->Nedges+Nsublinks));
      for (i=1; i<=Nsublinks; i++)
	{
	  int node1=(links+*(*(missing_link_sets+m)+i))->from, node2=(links+*(*(missing_link_sets+m)+i))->to;
	  node1=*(joint_net->metabolite2node+node1);
	  node2=*(joint_net->regulator2node+node2);
	  joint_net->Nedges+=1;
	  (joint_net->edges+joint_net->Nedges-1)->ind=joint_net->Nedges-1;
	  (joint_net->edges+joint_net->Nedges-1)->from=node1;
	  (joint_net->edges+joint_net->Nedges-1)->to=node2;
	  (joint_net->edges+joint_net->Nedges-1)->type=UNDETERMINED;
	}

      // Generate paths of restricted length connecting perturbations and responses.
      find_joint_paths4(joint_net,Nmetabolites,metabolites,Nreactions,reactions,Nenzymes,enzymes,Nregulators,regulators,Ngenes,genes,Noperons,operons,Nfluxes,fluxes,Nperturb_responses,perturb_responses,perturb_fluxes_predict,&Njoint_paths,&pnt1);  
      joint_paths=pnt1;
  
      // Remove the joint paths whose explanatory functions can be replaced by metabolic paths.
      prune_joint_paths5(joint_net,Nmetabolites,metabolites,Nreactions,reactions,Nenzymes,enzymes,Nregulators,regulators,Ngenes,genes,Noperons,operons,Nfluxes,fluxes,Nperturb_responses,perturb_responses,Ninsig_perturb_responses,insig_perturb_responses,perturb_fluxes_predict,Njoint_paths,joint_paths,&Nnew_joint_paths,&pnt1);
      new_joint_paths=pnt1;

      // Construct the factor graph and generate all MAP configurations of the model.
      //generate_all_MAP_configs3(joint_net,Nmetabolites,metabolites,Nreactions,reactions,Nenzymes,enzymes,Nregulators,regulators,Ngenes,genes,Noperons,operons,Nfluxes,fluxes,Nperturb_responses,perturb_responses,perturb_fluxes_predict,Nnew_joint_paths,new_joint_paths,&pnt1,&pnt2);
      generate_all_MAP_configs4(joint_net,Nmetabolites,metabolites,Nreactions,reactions,Nenzymes,enzymes,Nregulators,regulators,Ngenes,genes,Noperons,operons,Nfluxes,fluxes,Nperturb_responses,perturb_responses,perturb_fluxes_predict,Nnew_joint_paths,new_joint_paths,&pnt1,&pnt2);

      MAP_configs=pnt1; fgraph=pnt2;

      
      // Explain significant responses.
      explain_perturb_responses4(MAP_configs,fgraph,joint_net,Nmetabolites,metabolites,Nreactions,reactions,Nenzymes,enzymes,Nregulators,regulators,Ngenes,genes,Nperturb_responses,perturb_responses,(Nmetabolites+Nenzymes)*2,perturb_fluxes_predict,Nnew_joint_paths,new_joint_paths);


      // Explain insignificant responses.
      // For each perturbation, predict possible responses according to the model.  Check which predictions contradict with insignificant responses.
        
      // Incorporate explained and contradictory significant perturbation responses in predict_responses.
      Npredict_responses=0; predict_responses=malloc(sizeof(struct perturb_effect));
      for (i=0; i<=(Nperturb_responses-1); i++)
	{
	  if ((perturb_responses+i)->explained!=0)
	    {
	      int Nstimuli=(perturb_responses+i)->Nstimuli, Nbackground=(perturb_responses+i)->Nbackground;
	      Npredict_responses+=1; 
	      predict_responses=realloc(predict_responses,sizeof(struct perturb_effect)*Npredict_responses);
	      (predict_responses+Npredict_responses-1)->ind=Npredict_responses-1;
	      (predict_responses+Npredict_responses-1)->Nstimuli=(perturb_responses+i)->Nstimuli;
	      (predict_responses+Npredict_responses-1)->stim_type=malloc(sizeof(int)*Nstimuli);
	      (predict_responses+Npredict_responses-1)->stim_dir=malloc(sizeof(int)*Nstimuli);
	      (predict_responses+Npredict_responses-1)->stim_ind=malloc(sizeof(int)*Nstimuli);
	      for (j=0; j<=(Nstimuli-1); j++)
		{
		  *((predict_responses+Npredict_responses-1)->stim_type+j)=*((perturb_responses+i)->stim_type+j);
		  *((predict_responses+Npredict_responses-1)->stim_dir+j)=*((perturb_responses+i)->stim_dir+j);
		  *((predict_responses+Npredict_responses-1)->stim_ind+j)=*((perturb_responses+i)->stim_ind+j);
		}
	      (predict_responses+Npredict_responses-1)->Nbackground=(perturb_responses+i)->Nbackground;
	      (predict_responses+Npredict_responses-1)->bkgnd_type=malloc(sizeof(int)*Nbackground);
	      (predict_responses+Npredict_responses-1)->bkgnd_dir=malloc(sizeof(int)*Nbackground);
	      (predict_responses+Npredict_responses-1)->bkgnd_ind=malloc(sizeof(int)*Nbackground);
	      for (j=0; j<=(Nbackground-1); j++)
		{
		  *((predict_responses+Npredict_responses-1)->bkgnd_type+j)=*((perturb_responses+i)->bkgnd_type+j);
		  *((predict_responses+Npredict_responses-1)->bkgnd_dir+j)=*((perturb_responses+i)->bkgnd_dir+j);
		  *((predict_responses+Npredict_responses-1)->bkgnd_ind+j)=*((perturb_responses+i)->bkgnd_ind+j);
		}
	      (predict_responses+Npredict_responses-1)->effect_type=(perturb_responses+i)->effect_type;
	      (predict_responses+Npredict_responses-1)->effect_ind=(perturb_responses+i)->effect_ind;
	      if ((perturb_responses+i)->explained==1)
		(predict_responses+Npredict_responses-1)->effect_dir=(perturb_responses+i)->effect_dir;
	      else
		(predict_responses+Npredict_responses-1)->effect_dir=(perturb_responses+i)->effect_dir*(-1);
	      (predict_responses+Npredict_responses-1)->perturb_response=(perturb_responses+i)->perturb_response;
	      (predict_responses+Npredict_responses-1)->perturb_conf=(perturb_responses+i)->perturb_conf;
	      (predict_responses+Npredict_responses-1)->explained=(perturb_responses+i)->explained;	 
	    }
	}	  
	
      // Debug
      printf("Npredict_responses=%d\n",Npredict_responses);


      // If no significant predictions, then explained.
      for (i=0; i<=(Ninsig_perturb_responses-1); i++)
	(insig_perturb_responses+i)->explained=1;

  
      for (i=0; i<=(Ninsig_perturb_responses-1); i++)
	(insig_perturb_responses+i)->perturb_conf=0.0;


      // Incorporate other predicted responses in predict_responses.	   
      for (i=0; i<=(Nperturbations-1); i++)
	{
	  int Nsub_predict_responses;
	  struct perturb_effect *sub_predict_responses;
     
	  predict_perturbation(MAP_configs,fgraph,joint_net,Nmetabolites,metabolites,Nreactions,reactions,Nenzymes,enzymes,Nregulators,regulators,Ngenes,genes,Noperons,operons,Nfluxes,fluxes,Nperturb_responses,perturb_responses,Nperturb_fluxes_predict,perturb_fluxes_predict,Nnew_joint_paths,new_joint_paths,perturbations+i,&Nsub_predict_responses,&pnt1);
	  sub_predict_responses=pnt1;


	  for (j=0; j<=(Ninsig_perturb_responses-1); j++)
	    {	
	      int flag2=1;
	      
	      // If no significant predictions, then explained.
	      //(insig_perturb_responses+j)->explained=1;

	      k=0;
	      while ((k<=((perturbations+i)->Nstimuli-1))&&(flag2==1))
		{
		  if ((*((insig_perturb_responses+j)->stim_type+k)!=*((perturbations+i)->stim_type+k))||(*((insig_perturb_responses+j)->stim_dir+k)!=*((perturbations+i)->stim_dir+k))||(*((insig_perturb_responses+j)->stim_ind+k)!=*((perturbations+i)->stim_ind+k)))
		    flag2=0;
		  k++;
		}
	      
	      if (flag2==1)
		{
		  int ind=-1;
		  k=0;
		  while ((k<=(Nsub_predict_responses-1))&&(ind==-1))
		    {
		      if (((insig_perturb_responses+j)->effect_type==(sub_predict_responses+k)->effect_type)&&((insig_perturb_responses+j)->effect_ind==(sub_predict_responses+k)->effect_ind))
			ind=k;
		      k++;
		    }
		  
		  if (ind>=0)
		    {		  
		      // If predicted effect=+/-1, then contradiction.
		      if (((sub_predict_responses+ind)->effect_dir==1)||((sub_predict_responses+ind)->effect_dir==-1))
			{
			  (insig_perturb_responses+j)->explained=-1;
			  (sub_predict_responses+ind)->explained=-1;
			  
			  (insig_perturb_responses+j)->perturb_conf=(sub_predict_responses+ind)->effect_dir;
			  
			}
		      
		      // If predicted effect=2 (ambiguous), then no explanation.
		      else if ((sub_predict_responses+ind)->effect_dir==2)
			{
			  (insig_perturb_responses+j)->explained=0;
			  (sub_predict_responses+ind)->explained=0;
			}
		      
		    }	      	      	      
		}	  
	    }


	  // Add other predictions to predict_responses.
	  for (j=0; j<=(Nsub_predict_responses-1); j++)
	    {
	      int Nstimuli=(sub_predict_responses+j)->Nstimuli, Nbackground=(sub_predict_responses+j)->Nbackground;
	      Npredict_responses+=1; 
	      predict_responses=realloc(predict_responses,sizeof(struct perturb_effect)*Npredict_responses);
	      (predict_responses+Npredict_responses-1)->ind=Npredict_responses-1;
	      (predict_responses+Npredict_responses-1)->Nstimuli=(sub_predict_responses+j)->Nstimuli;
	      (predict_responses+Npredict_responses-1)->stim_type=malloc(sizeof(int)*Nstimuli);
	      (predict_responses+Npredict_responses-1)->stim_dir=malloc(sizeof(int)*Nstimuli);
	      (predict_responses+Npredict_responses-1)->stim_ind=malloc(sizeof(int)*Nstimuli);
	      for (k=0; k<=(Nstimuli-1); k++)
		{
		  *((predict_responses+Npredict_responses-1)->stim_type+k)=*((sub_predict_responses+j)->stim_type+k);
		  *((predict_responses+Npredict_responses-1)->stim_dir+k)=*((sub_predict_responses+j)->stim_dir+k);
		  *((predict_responses+Npredict_responses-1)->stim_ind+k)=*((sub_predict_responses+j)->stim_ind+k);
		}
	      (predict_responses+Npredict_responses-1)->Nbackground=(sub_predict_responses+j)->Nbackground;
	      (predict_responses+Npredict_responses-1)->bkgnd_type=malloc(sizeof(int)*Nbackground);
	      (predict_responses+Npredict_responses-1)->bkgnd_dir=malloc(sizeof(int)*Nbackground);
	      (predict_responses+Npredict_responses-1)->bkgnd_ind=malloc(sizeof(int)*Nbackground);
	      for (k=0; k<=(Nbackground-1); k++)
		{
		  *((predict_responses+Npredict_responses-1)->bkgnd_type+k)=*((sub_predict_responses+j)->bkgnd_type+k);
		  *((predict_responses+Npredict_responses-1)->bkgnd_dir+k)=*((sub_predict_responses+j)->bkgnd_dir+k);
		  *((predict_responses+Npredict_responses-1)->bkgnd_ind+k)=*((sub_predict_responses+j)->bkgnd_ind+k);
		}
	      (predict_responses+Npredict_responses-1)->effect_type=(sub_predict_responses+j)->effect_type;
	      (predict_responses+Npredict_responses-1)->effect_ind=(sub_predict_responses+j)->effect_ind;
	      if ((sub_predict_responses+j)->explained==1)
		(predict_responses+Npredict_responses-1)->effect_dir=(sub_predict_responses+j)->effect_dir;
	      else
		(predict_responses+Npredict_responses-1)->effect_dir=(sub_predict_responses+j)->effect_dir*(-1);
	      (predict_responses+Npredict_responses-1)->perturb_response=(sub_predict_responses+j)->perturb_response;
	      (predict_responses+Npredict_responses-1)->perturb_conf=(sub_predict_responses+j)->perturb_conf;
	      (predict_responses+Npredict_responses-1)->explained=(sub_predict_responses+j)->explained;
	    }
	  
           
	  for (j=0; j<=(Nsub_predict_responses-1); j++)
	    {
	      free((sub_predict_responses+j)->stim_type);
	      free((sub_predict_responses+j)->stim_dir);
	      free((sub_predict_responses+j)->stim_ind);
	      free((sub_predict_responses+j)->bkgnd_type);
	      free((sub_predict_responses+j)->bkgnd_dir);
	      free((sub_predict_responses+j)->bkgnd_ind);
	    }
	  free(sub_predict_responses);	  
	}


      // Count the net number of explained responses.
      Nexplained=0; Ncontradict=0;
      for (i=0; i<=(Nperturb_responses-1); i++)
	{
	  if ((perturb_responses+i)->explained==1)
	    Nexplained++;
	  else if ((perturb_responses+i)->explained==-1)
	    Ncontradict++;
	}

      Ninsig_explained=0; Ninsig_contradict=0; k=0;
      for (i=0; i<=(Ninsig_perturb_responses-1); i++)
	{
	  if ((insig_perturb_responses+i)->explained==1)
	    Ninsig_explained++;
	  else if ((insig_perturb_responses+i)->explained==-1)
	Ninsig_contradict++;
	  else
	    k++;
	}
      
      Nnet_explained=Nexplained+Ninsig_explained-Ncontradict-Ninsig_contradict;
      

      // Debug
      printf("Nexplained=%d, Ncontradict=%d, Ninsig_explained=%d, Ninsig_contradict=%d, Nnet_explained=%d\n",Nexplained,Ncontradict,Ninsig_explained,Ninsig_contradict,Nnet_explained);


  
      // Identify the responses explained by mixed pathways.
      // Identify the paths which are purely metabolic and regulatory.
      ismetabolic=malloc(sizeof(int)*Nnew_joint_paths);
      for (i=0; i<=(Nnew_joint_paths-1); i++)
	*(ismetabolic+i)=0;
      for (i=0; i<=(Nnew_joint_paths-1); i++)
	{
	  int flag=1;
	  
	  // A metabolic pathway does not contain (regulator,operon), (operon,gene) and (metabolite,regulator) edges.
	  j=0;
	  while ((j<=((new_joint_paths+i)->Nedges-1))&&(flag==1))
	    {
	      int edgeind=*((new_joint_paths+i)->edges+j);
	      if (((joint_net->edges+edgeind)->type==UNDETERMINED)||((joint_net->edges+edgeind)->type==BUNDLE))
		flag=0;
	      j++;
	    }
	  if (flag==1)
	    *(ismetabolic+i)=1;
	}


      // Identify the purely regulatory pathways.
      isregulatory=malloc(sizeof(int)*Nnew_joint_paths);
      for (i=0; i<=(Nnew_joint_paths-1); i++)
	*(isregulatory+i)=0;
      
     
      // A regulatory pathway does not contain (metabolite,flux), (flux,metabolite) (metabolite,regulator) edges.
      for (i=0; i<=(Nnew_joint_paths-1); i++)
	{
	  int flag=1;
	  
	  // A regulatory pathway does not contain (metabolite,flux), (flux,metabolite) edges.
	  j=0;
	  while ((j<=((new_joint_paths+i)->Nedges-1))&&(flag==1))
	    {
	      int edgeind=*((new_joint_paths+i)->edges+j);
	      int node1=(joint_net->edges+edgeind)->from;
	      int node2=(joint_net->edges+edgeind)->to;
	      if (((*(joint_net->types+node1)==METABOLITE)&&(*(joint_net->types+node2)==FLUX))||((*(joint_net->types+node1)==FLUX)&&(*(joint_net->types+node2)==METABOLITE))||((*(joint_net->types+node1)==METABOLITE)&&(*(joint_net->types+node2)==REGULATOR)))
		flag=0;
	      j++;
	    }
	  if (flag==1)
	    *(isregulatory+i)=1;
	}


      Nflux_explained=0; Ngene_explained=0;
      Nexplained_by_metabolic=0; Nexplained_by_regulatory=0; Nexplained_by_mix=0;
      Nflux_contradict=0; Ngene_contradict=0;
      Ncontradict_by_metabolic=0; Ncontradict_by_regulatory=0; Ncontradict_by_mix=0;
      
      
      for (i=0; i<=(Nperturb_responses-1); i++)
	*(explained_types+i)=0;
      
      for (i=0; i<=(Nperturb_responses-1); i++)
	{
	  if ((perturb_responses+i)->explained==1)
	    {
	      int Npaths=0, *pathinds, expbyreg=0, expbymet=0, expbymix=0;
	      
	      if ((perturb_responses+i)->effect_type==0)
		Ngene_explained++;
	      else if ((perturb_responses+i)->effect_type==1)
		Nflux_explained++;
	      
	      pathinds=malloc(sizeof(int)*100);
	      for (j=0; j<=(fgraph->Nvars-1); j++)
		{
		  if (((fgraph->varnodes+j)->type==PATHSEL)&&((fgraph->varnodes+j)->pathinfo->i==i))
		    {
		      int pathind=(fgraph->varnodes+j)->pathinfo->k;  
		      Npaths++; *(pathinds+Npaths-1)=pathind;
		    }
		}
	      for (j=0; j<=(Npaths-1); j++)
		{
		  if (*(ismetabolic+*(pathinds+j))==1)
		    expbymet=1;
		  if (*(isregulatory+*(pathinds+j))==1)
		    expbyreg=1;	      
		}
	      
	      if ((expbymet==1)&&(expbyreg==1))
		{
		  expbymix=1; expbymet=0; expbyreg=0;
		}
	      else if ((expbymet==0)&&(expbyreg==0))
		expbymix=1;
	      
	      if (expbymix==1)
		*(explained_types+i)=3;
	      else if (expbymet==1)
		*(explained_types+i)=1;
	      else if (expbyreg==1)
		*(explained_types+i)=2;
	  

	      if (*(explained_types+i)==1)
		Nexplained_by_metabolic++;
	      else if (*(explained_types+i)==2)
		Nexplained_by_regulatory++;
	      else if (*(explained_types+i)==3)
		Nexplained_by_mix++;
	      free(pathinds);
	    }
      
	  else if ((perturb_responses+i)->explained==-1)
	    {
	      int Npaths=0, *pathinds, expbyreg=0, expbymet=0, expbymix=0;
	      
	      if ((perturb_responses+i)->effect_type==0)
		Ngene_contradict++;
	      else if ((perturb_responses+i)->effect_type==1)
		Nflux_contradict++;
	      
	      pathinds=malloc(sizeof(int)*100);
	      for (j=0; j<=(fgraph->Nvars-1); j++)
		{
		  if (((fgraph->varnodes+j)->type==PATHSEL)&&((fgraph->varnodes+j)->pathinfo->i==i))
		    {
		      int pathind=(fgraph->varnodes+j)->pathinfo->k;  
		      Npaths++; *(pathinds+Npaths-1)=pathind;
		    }
		}
	      for (j=0; j<=(Npaths-1); j++)
		{
		  if (*(ismetabolic+*(pathinds+j))==1)
		    expbymet=1;
		  if (*(isregulatory+*(pathinds+j))==1)
		    expbyreg=1;	      
		}
	      
	      if ((expbymet==1)&&(expbyreg==1))
		{
		  expbymix=1; expbymet=0; expbyreg=0;
		}
	      else if ((expbymet==0)&&(expbyreg==0))
		expbymix=1;
	      
	      if (expbymix==1)
		*(explained_types+i)=-3;
	      else if (expbymet==1)
		*(explained_types+i)=-1;
	      else if (expbyreg==1)
		*(explained_types+i)=-2;
	      
	      if (*(explained_types+i)==-1)
		Ncontradict_by_metabolic++;
	      else if (*(explained_types+i)==-2)
		Ncontradict_by_regulatory++;
	      else if (*(explained_types+i)==-3)
		Ncontradict_by_mix++;
	      free(pathinds);
	    }
	}
      

      // Insignificant responses.  
      Ninsig_flux_explained=0; Ninsig_gene_explained=0;
      Ninsig_flux_contradict=0; Ninsig_gene_contradict=0;  
    
      for (i=0; i<=(Ninsig_perturb_responses-1); i++)
	{
	  if ((insig_perturb_responses+i)->explained==1)
	    {
	      if ((insig_perturb_responses+i)->effect_type==0)
		Ninsig_gene_explained++;
	      else if ((insig_perturb_responses+i)->effect_type==1)
		Ninsig_flux_explained++;	  
	    }
	  
	  else if ((insig_perturb_responses+i)->explained==-1)
	    {
	      if ((insig_perturb_responses+i)->effect_type==0)
		Ninsig_gene_contradict++;
	      else if ((perturb_responses+i)->effect_type==1)
		Ninsig_flux_contradict++;	  
	    }
	}
      
      //Nmixed_net_explained=Nexplained_by_mix-Ncontradict_by_mix+Ninsig_explained-Ninsig_contradict;
  
      Nmixed_net_explained=Nexplained_by_mix-Ncontradict_by_mix;

  
      // Debug
      printf("Ngene_explained=%d, Nflux_explained=%d, Ngene_contradict=%d, Nflux_contradict=%d, Nexplained_by_metabolic=%d, Nexplained_by_regulatory=%d, Nexplained_by_mix=%d, Ncontradict_by_metabolic=%d, Ncontradict_by_regulatory=%d, Ncontradict_by_mix=%d, Ninsig_gene_explained=%d, Ninsig_flux_explained=%d, Ninsig_gene_contradict=%d, Ninsig_flux_contradict=%d, Nmixed_net_explained=%d\n",Ngene_explained,Nflux_explained,Ngene_contradict,Nflux_contradict,Nexplained_by_metabolic,Nexplained_by_regulatory,Nexplained_by_mix,Ncontradict_by_metabolic,Ncontradict_by_regulatory,Ncontradict_by_mix,Ninsig_gene_explained,Ninsig_flux_explained,Ninsig_gene_contradict,Ninsig_flux_contradict,Nmixed_net_explained);
      
            
      isconn=malloc(sizeof(int)*Nperturb_responses); Nconn=0;
      for (i=0; i<=(Nperturb_responses-1); i++)
	*(isconn+i)=0;
      for (i=0; i<=(Nnew_joint_paths-1); i++)
	if ((new_joint_paths+i)->perturbresponseind>=0)
	  *(isconn+(new_joint_paths+i)->perturbresponseind)=1;
      
      for (i=0; i<=(Nperturb_responses-1); i++)
	{
	  if (*(isconn+i)==1)
	    {
	      Nconn++;
	      if ((perturb_responses+i)->effect_type==0)
		Nexpression_conn++;
	      else if ((perturb_responses+i)->effect_type==1)
		Nflux_conn++;
	    }
	}
      
  
      // Evaluate the permutation p-values on the overall explanation results and the explanation results on mixed pathways.
      permutation_pvalues(Nperturb_responses,perturb_responses,Ninsig_perturb_responses,insig_perturb_responses,Npredict_responses,predict_responses,Nnet_explained,Nmixed_net_explained,explained_types,Ntrials,&pval1,&pval2);
      

  
      // Debug
      printf("%d significant perturbation responses, %d connected, %d explained by paths of length <= %d, %d yield contradictions.\n",Nperturb_responses,Nconn,Nexplained,maxpathlength,Ncontradict);
      printf("%d significant expression responses, %d explained, %d contradict.  %d significant flux responses, %d explained, %d contradict.  %d responses explained by pure metabolic pathways, %d responses contradict by pure metabolic pathways, %d responses explained by pure regulatory pathways, %d responses contradict by pure regulatory pathways, %d responses explained by mixed pathways, %d responses contradict by mixed pathways\n",Nexpression_responses,Ngene_explained,Ngene_contradict,Nflux_responses,Nflux_explained,Nflux_contradict,Nexplained_by_metabolic,Ncontradict_by_metabolic,Nexplained_by_regulatory,Ncontradict_by_regulatory,Nexplained_by_mix,Ncontradict_by_mix);
      printf("%d insignificant perturbation responses, %d explained, %d yield contradictions.\n",Ninsig_perturb_responses,Ninsig_explained,Ninsig_contradict);
      printf("%d insignificant expression responses, %d explained, %d contradict.  %d insignificant flux responses, %d explained, %d contradict.\n",Ninsig_expression_responses,Ninsig_gene_explained,Ninsig_gene_contradict,Ninsig_flux_responses,Ninsig_flux_explained,Ninsig_flux_contradict);
      //printf("Nnet_explained=%d, pval=%e.  Nmixed_net_explained=%d, pval=%e.\n",Nnet_explained,pval1,Nmixed_net_explained,pval2);
      printf("Nnet_explained=%d, ",Nnet_explained);
      if (pval1>(double)1/(double)Ntrials)
	printf("pval=%.4e.  ",pval1);
      else
	printf("pval<%.4e.  ",(double)1/(double)Ntrials);
      printf("Nmixed_net_explained=%d, ",Nmixed_net_explained);
      if (pval2>(double)1/(double)Ntrials)
	printf("pval=%.4e.\n",pval2);
      else
	printf("pval<%.4e.\n",(double)1/(double)Ntrials);


      // Report the missing links and explanation results.

      fprintf(fp,"set %d has %d links: ",m,Nsublinks);
      for (i=0; i<=(Nsublinks-1); i++)
	{
	  fprintf(fp,"(");
	  for (k=0; k<=((metabolites+(tmplinks+i)->from)->length-1); k++)
	    fprintf(fp,"%c",*((metabolites+(tmplinks+i)->from)->name+k));
	  fprintf(fp,",");
	  for (k=0; k<=((regulators+(tmplinks+i)->to)->length-1); k++)
	    fprintf(fp,"%c",*((regulators+(tmplinks+i)->to)->name+k));
	  fprintf(fp,") ");
	}
      fprintf(fp,"\n\n");
      
      
      fprintf(fp,"%d significant perturbation responses, %d connected, %d explained by paths of length <= %d, %d yield contradictions.\n",Nperturb_responses,Nconn,Nexplained,maxpathlength,Ncontradict);
      fprintf(fp,"%d significant expression responses, %d explained, %d contradict.  %d significant flux responses, %d explained, %d contradict.  %d responses explained by pure metabolic pathways, %d responses contradict by pure metabolic pathways, %d responses explained by pure regulatory pathways, %d responses contradict by pure regulatory pathways, %d responses explained by mixed pathways, %d responses contradict by mixed pathways\n",Nexpression_responses,Ngene_explained,Ngene_contradict,Nflux_responses,Nflux_explained,Nflux_contradict,Nexplained_by_metabolic,Ncontradict_by_metabolic,Nexplained_by_regulatory,Ncontradict_by_regulatory,Nexplained_by_mix,Ncontradict_by_mix);
      fprintf(fp,"%d insignificant perturbation responses, %d explained, %d yield contradictions.\n",Ninsig_perturb_responses,Ninsig_explained,Ninsig_contradict);
      fprintf(fp,"%d insignificant expression responses, %d explained, %d contradict.  %d insignificant flux responses, %d explained, %d contradict.\n",Ninsig_expression_responses,Ninsig_gene_explained,Ninsig_gene_contradict,Ninsig_flux_responses,Ninsig_flux_explained,Ninsig_flux_contradict);
      //fprintf(fp,"Nnet_explained=%d, pval=%e.  Nmixed_net_explained=%d, pval=%e.\n",Nnet_explained,pval1,Nmixed_net_explained,pval2);
      fprintf(fp,"Nnet_explained=%d, ",Nnet_explained);
      if (pval1>(double)1/(double)Ntrials)
	fprintf(fp,"pval=%e.  ",pval1);
      else
	fprintf(fp,"pval<%e.  ",(double)1/(double)Ntrials);
      fprintf(fp,"Nmixed_net_explained=%d, ",Nmixed_net_explained);
      if (pval2>(double)1/(double)Ntrials)
	fprintf(fp,"pval=%e.\n",pval2);
      else
	fprintf(fp,"pval<%e.\n",(double)1/(double)Ntrials);

      fprintf(fp,"\n");


      fprintf(fp,"significant perturbation responses.\n\n");
      for (i=0; i<=(Nperturb_responses-1); i++)
	{      
	  if (*(explained_types+i)==1)
	    fprintf(fp,"*");
	  else if (*(explained_types+i)==2)
	    fprintf(fp,"**");
	  else if (*(explained_types+i)==3)
	    fprintf(fp,"***");
	  
	  if ((perturb_responses+i)->explained==-1)
	    fprintf(fp,"$");
	  
	  fprintf(fp,"response %d, %d stimuli: ",(perturb_responses+i)->ind,(perturb_responses+i)->Nstimuli);
	  
	  for (j=0; j<=((perturb_responses+i)->Nstimuli-1); j++)
	    {
	      if (*((perturb_responses+i)->stim_dir+j)<0)
		fprintf(fp,"delete ");
	      else
		fprintf(fp,"enhance ");
	      if (*((perturb_responses+i)->stim_type+j)==0)
		{
		  fprintf(fp,"gene ");
		  for (k=0; k<=((genes+*((perturb_responses+i)->stim_ind+j))->length-1); k++)
		    fprintf(fp,"%c",*((genes+*((perturb_responses+i)->stim_ind+j))->name+k));
		}
	      else
		{
		  fprintf(fp,"metabolite ");
		  for (k=0; k<=((metabolites+*((perturb_responses+i)->stim_ind+j))->length-1); k++)
		    fprintf(fp,"%c",*((metabolites+*((perturb_responses+i)->stim_ind+j))->name+k));
		}
	      fprintf(fp," ");
	    }
	  
	  if ((perturb_responses+i)->Nbackground>0)
	    {
	      fprintf(fp,", %d background: ",(perturb_responses+i)->Nbackground);
	      for (j=0; j<=((perturb_responses+i)->Nbackground-1); j++)
		{	      
		  if (*((perturb_responses+i)->bkgnd_dir+j)<0)
		    fprintf(fp,"delete ");
		  else
		    fprintf(fp,"enhance ");
		  if (*((perturb_responses+i)->bkgnd_type+j)==0)
		    {
		      fprintf(fp,"gene ");
		      for (k=0; k<=((genes+*((perturb_responses+i)->bkgnd_ind+j))->length-1); k++)
			fprintf(fp,"%c",*((genes+*((perturb_responses+i)->bkgnd_ind+j))->name+k));
		    }
		  else
		    {
		      fprintf(fp,"metabolite ");
		      for (k=0; k<=((metabolites+*((perturb_responses+i)->bkgnd_ind+j))->length-1); k++)
			fprintf(fp,"%c",*((metabolites+*((perturb_responses+i)->bkgnd_ind+j))->name+k));
		    }
		  fprintf(fp," ");
		}
	    }

	  fprintf(fp,", response ");
	  if ((perturb_responses+i)->effect_type==0)
	    {
	      fprintf(fp,"gene ");
	      for (j=0; j<=((genes+(perturb_responses+i)->effect_ind)->length-1); j++)
		fprintf(fp,"%c",*((genes+(perturb_responses+i)->effect_ind)->name+j));
	      fprintf(fp," ");
	    }
	  else
	    {
	      int reacind=(fluxes+(perturb_responses+i)->effect_ind)->reacind;
	      
	      fprintf(fp,"flux ");
	      if (reacind>=0)
		{
		  for (j=0; j<=((reactions+reacind)->idlength-1); j++)
		    fprintf(fp,"%c",*((reactions+reacind)->id+j));
		}
	      else
		{
		  for (j=0; j<=((fluxes+(perturb_responses+i)->effect_ind)->length-1); j++)
		    fprintf(fp,"%c",*((fluxes+(perturb_responses+i)->effect_ind)->extfluxname+j));
		}
	      fprintf(fp," ");
	      if ((fluxes+(perturb_responses+i)->effect_ind)->dir==1)
		fprintf(fp,"positive dir ");
	      else if ((fluxes+(perturb_responses+i)->effect_ind)->dir==-1)
		fprintf(fp,"negative dir ");
	    }
	  
	  if ((perturb_responses+i)->effect_dir<0)
	    fprintf(fp,"is reduced, ");
	  else
	    fprintf(fp,"is increased, ");     
	  fprintf(fp,"val=%.2f\n",(perturb_responses+i)->perturb_response);
	  
	  
	  for (j=0; j<=(fgraph->Nvars-1); j++)
	    {
	      //if (((fgraph->varnodes+j)->type==PATHSEL)&&((fgraph->varnodes+j)->pathinfo->i==i))
	      //if (((fgraph->varnodes+j)->type==PATHSEL)&&((fgraph->varnodes+j)->pathinfo->i==i)&&(*(MAP_configs->mapconfigs+j)==1))
	      
	      if (((fgraph->varnodes+j)->type==PATHSEL)&&((fgraph->varnodes+j)->pathinfo->i==i)&&(((*(MAP_configs->mapconfigs+j)==1)&&((perturb_responses+i)->explained==1))||((*(MAP_configs->mapconfigs+j)==0)&&((perturb_responses+i)->explained==-1))))
		{
		  int pathind=(fgraph->varnodes+j)->pathinfo->k;
		  fprintf(fp,"path %d: ",pathind);
		  
		  for (k=0; k<=((new_joint_paths+pathind)->Nnodes-1); k++)
		    {
		      int node=*((new_joint_paths+pathind)->nodes+k);
		      int type=*(joint_net->types+node);
		      int ind;
		      
		      if (type==0)
			{
			  fprintf(fp,"regulator ");
			  ind=*(joint_net->node2regulator+node);
			  for (l=0; l<=((regulators+ind)->length-1); l++)
			    fprintf(fp,"%c",*((regulators+ind)->name+l));
			  fprintf(fp,", ");
			}
		      else if (type==1)
			{
			  fprintf(fp,"operon ");
			  ind=*(joint_net->node2operon+node);
			  for (l=0; l<=((operons+ind)->length-1); l++)
			    fprintf(fp,"%c",*((operons+ind)->name+l));
			  fprintf(fp,", ");
			}
		      else if (type==2)
			{
			  fprintf(fp,"gene ");
			  ind=*(joint_net->node2gene+node);
			  for (l=0; l<=((genes+ind)->length-1); l++)
			    fprintf(fp,"%c",*((genes+ind)->name+l));
			  fprintf(fp,", ");
			}
		      else if (type==3)
			{
			  fprintf(fp,"enzyme ");
			  ind=*(joint_net->node2enzyme+node);
			  for (l=0; l<=((enzymes+ind)->length-1); l++)
			    fprintf(fp,"%c",*((enzymes+ind)->name+l));
			  fprintf(fp,", ");
			}
		      else if (type==4)
			{
			  fprintf(fp,"metabolite ");
			  ind=*(joint_net->node2metabolite+node);
			  for (l=0; l<=((metabolites+ind)->length-1); l++)
			    fprintf(fp,"%c",*((metabolites+ind)->name+l));
			  fprintf(fp,", ");
			}		      
		      else if (type==5)
			{
			  fprintf(fp,"flux ");
			  ind=*(joint_net->node2flux+node);
			  if ((fluxes+ind)->reacind>=0)
			    {
			      int ind2=(fluxes+ind)->reacind;
			      for (l=0; l<=((reactions+ind2)->idlength-1); l++)
				fprintf(fp,"%c",*((reactions+ind2)->id+l));
			      fprintf(fp,", ");
			    }
			  else
			    {			  
			      for (l=0; l<=((fluxes+ind)->length-1); l++)
				fprintf(fp,"%c",*((fluxes+ind)->extfluxname+l));
			      fprintf(fp,", ");
			    }                  
			}		  
		    }
		  
		  fprintf(fp,"\n");
		}
	    }	     
      
	  fprintf(fp,"\n");
	}

      fprintf(fp,"insignificant perturbation responses.\n\n");
      for (i=0; i<=(Ninsig_perturb_responses-1); i++)
	{ 
	  int flag=1, flag2=1, ind=-1;
	  
	  if ((insig_perturb_responses+i)->explained==1)
	    fprintf(fp,"*");    
	  else if ((insig_perturb_responses+i)->explained==-1)
	    fprintf(fp,"$");
	  
	  fprintf(fp,"response %d, %d stimuli: ",(insig_perturb_responses+i)->ind,(insig_perturb_responses+i)->Nstimuli);
	  
	  for (j=0; j<=((insig_perturb_responses+i)->Nstimuli-1); j++)
	    {
	      if (*((insig_perturb_responses+i)->stim_dir+j)<0)
		fprintf(fp,"delete ");
	      else
		fprintf(fp,"enhance ");
	      if (*((insig_perturb_responses+i)->stim_type+j)==0)
		{
		  fprintf(fp,"gene ");
		  for (k=0; k<=((genes+*((insig_perturb_responses+i)->stim_ind+j))->length-1); k++)
		    fprintf(fp,"%c",*((genes+*((insig_perturb_responses+i)->stim_ind+j))->name+k));
		}
	      else
		{
		  fprintf(fp,"metabolite ");
		  for (k=0; k<=((metabolites+*((insig_perturb_responses+i)->stim_ind+j))->length-1); k++)
		    fprintf(fp,"%c",*((metabolites+*((insig_perturb_responses+i)->stim_ind+j))->name+k));
		}
	      fprintf(fp," ");
	    }
	  
	  if ((insig_perturb_responses+i)->Nbackground>0)
	    {
	      fprintf(fp,", %d background: ",(insig_perturb_responses+i)->Nbackground);
	      for (j=0; j<=((insig_perturb_responses+i)->Nbackground-1); j++)
		{	      
		  if (*((insig_perturb_responses+i)->bkgnd_dir+j)<0)
		    fprintf(fp,"delete ");
		  else
		    fprintf(fp,"enhance ");
		  if (*((insig_perturb_responses+i)->bkgnd_type+j)==0)
		    {
		      fprintf(fp,"gene ");
		      for (k=0; k<=((genes+*((insig_perturb_responses+i)->bkgnd_ind+j))->length-1); k++)
			fprintf(fp,"%c",*((genes+*((insig_perturb_responses+i)->bkgnd_ind+j))->name+k));
		    }
		  else
		    {
		      fprintf(fp,"metabolite ");
		      for (k=0; k<=((metabolites+*((insig_perturb_responses+i)->bkgnd_ind+j))->length-1); k++)
			fprintf(fp,"%c",*((metabolites+*((insig_perturb_responses+i)->bkgnd_ind+j))->name+k));
		    }
		  fprintf(fp," ");
		}
	    }

	  fprintf(fp,", response ");
	  if ((insig_perturb_responses+i)->effect_type==0)
	    {
	      fprintf(fp,"gene ");
	      for (j=0; j<=((genes+(insig_perturb_responses+i)->effect_ind)->length-1); j++)
		fprintf(fp,"%c",*((genes+(insig_perturb_responses+i)->effect_ind)->name+j));
	      fprintf(fp," ");
	    }
	  else
	    {
	      int reacind=(fluxes+(insig_perturb_responses+i)->effect_ind)->reacind;
	      
	      fprintf(fp,"flux ");
	      if (reacind>=0)
		{
		  for (j=0; j<=((reactions+reacind)->idlength-1); j++)
		    fprintf(fp,"%c",*((reactions+reacind)->id+j));
		}
	      else
		{
		  for (j=0; j<=((fluxes+(insig_perturb_responses+i)->effect_ind)->length-1); j++)
		    fprintf(fp,"%c",*((fluxes+(insig_perturb_responses+i)->effect_ind)->extfluxname+j));
		}
	      fprintf(fp," ");
	      if ((fluxes+(insig_perturb_responses+i)->effect_ind)->dir==1)
		fprintf(fp,"positive dir ");
	      else if ((fluxes+(insig_perturb_responses+i)->effect_ind)->dir==-1)
		fprintf(fp,"negative dir ");
	    }
	  
	  if ((insig_perturb_responses+i)->effect_dir<0)
	    fprintf(fp,"is reduced, ");
	  else
	    fprintf(fp,"is increased, ");     
	  fprintf(fp,"val=%.2f. ",(insig_perturb_responses+i)->perturb_response);
      
      
	  if ((insig_perturb_responses+i)->explained==-1)
	    {
	      fprintf(fp,"predicted response ");
	      if ((insig_perturb_responses+i)->perturb_conf>0)
		fprintf(fp,"is increased.\n");
	      else if ((insig_perturb_responses+i)->perturb_conf<0)
		fprintf(fp,"is decreased.\n");
	      else
		fprintf(fp,"is unchanged or ambiguous.\n");
	    }
	  else
	    fprintf(fp,"\n");
	  
	  fprintf(fp,"\n");
	}

      fprintf(fp,"\n\n");


      // Retract the joint network.
      joint_net->Nedges=Noldedges;
      joint_net->edges=realloc(joint_net->edges,sizeof(struct joint_network_edge)*joint_net->Nedges);

      // Release memory.
      free(ismetabolic); free(isregulatory); free(isconn); free(tmplinks);
      for (i=0; i<=(Npredict_responses-1); i++)
	{
	  free((predict_responses+i)->stim_ind);
	  free((predict_responses+i)->stim_type);
	  free((predict_responses+i)->stim_dir);
	  free((predict_responses+i)->bkgnd_ind);
	  free((predict_responses+i)->bkgnd_type);
	  free((predict_responses+i)->bkgnd_dir);	  
	}
      free(predict_responses);
      clear_model_configuration(MAP_configs); clear_facgraph(fgraph); 
      clear_joint_paths(Njoint_paths,joint_paths); clear_joint_paths(Nnew_joint_paths,new_joint_paths);     
    }

  fclose(fp);

}
