# Supplementary material for: A joint model of regulatory and metabolic networks
Source: BMC Bioinformatics. 2006 Jul 4;7:332. doi: 10.1186/1471-2105-7-332 (PMC1559649; doi:10.1186/1471-2105-7-332)
Supplement: Additional file 15 — The source codes of the model inference programs. [file 1471-2105-7-332-S15.zip › flux_utility.c]

// Utility functions of flux balance analysis and flux perturbations.
// Deal with contradiction and prediction against the preferred directions of metabolic pathways.

# include <stdio.h>
# include <stdlib.h>
# include <string.h>
# include <math.h>
# include <time.h>
# include "../include/network.h"
# include "../include/facgraph.h"
# define MAXLINEWIDTH 1000
# define GENENAMELENGTH 9
# define INFINITY 1e10
# define max(i,j) (i>j ? i : j)
# define min(i,j) (i<j ? i : j)
# define BLOCKSIZE 1000
# define MAXALLOC 50000


extern int inlist(int Nv, int *v, int target);
extern int inlistind(int Nv, int *v, int target);
extern int inpairlist(int Nv, struct pair *v, int target);
extern int inpairlistind(int Nv, struct pair *v, int target);

void predict_flux_change2(int Nmetabolites, struct metabolite *metabolites, int Nreactions, struct reaction *reactions, int Nenzymes, struct enzyme *enzymes, struct metabolic_network *metabolic_net, int Nreffluxes, struct flux *reffluxes, struct metabolic_dir_graph *metabolic_dir_net, int perturbind, struct perturb_flux_prediction *perturb_fluxes_predict);
void recurse_traverse_metabolic_paths(struct metabolic_dir_graph *metabolic_dir_net, int source, int Nsources, int *sources, int **effectiveneighbors, int **sharedreacs, int Nreactions, struct reaction *reactions, int Nmetabolites, struct metabolite *metabolites, int *curpathlength, int *edgeseq, int *reacseq, double *weights, int *pathlengths);

extern int maxpathlength;


// Predict the qualitative flux change of a perturbation.
// Simple version: label the fluxes downstream of the reduction points as decreasing and the fluxes downstream of the accumulation points as increasing.
// perturbind is enzyme ind if type=0, metabolite ind if type=1.
// Assume all reactions are reversible, but the direction of a reaction under a normal metabolic condition is the default direction of the reaction.
// (1)weigh the prediction along each path by multiplying the contribution of reaction coefficients along the path, so can deal with contradiction, (2)allow prediction against the preferred direction of a metabolic pathway.
// Take positive flux as reference.  In other words, when negative flux increases, then treat it as positive flux decreases.

void predict_flux_change2(int Nmetabolites, struct metabolite *metabolites, int Nreactions, struct reaction *reactions, int Nenzymes, struct enzyme *enzymes, struct metabolic_network *metabolic_net, int Nreffluxes, struct flux *reffluxes, struct metabolic_dir_graph *metabolic_dir_net, int perturbind, struct perturb_flux_prediction *perturb_fluxes_predict)
{
  int i, j, k, l, Naccs, Nreds, *accs, *reds, *reacforw;
  int Npos_fluxes, *pos_fluxes, Nneg_fluxes, *neg_fluxes;
  int *pos_flux_pathlength, *neg_flux_pathlength;
  int Nsources, *sources, **effectiveneighbors, **sharedreacs, *template;
  int *responses, *pathlengths;
  double *contrib_weights;


  // For reversible reacions, define the forward direction as the default direction of the reaction.
  reacforw=malloc(sizeof(int)*Nreactions);
  for (i=0; i<=(Nreactions-1); i++)
    *(reacforw+i)=1;

  if (perturbind<0)
    return;

  
  // Find accumulation and reduction points.
  // Perturb irreversible reactions.
  // Accumulation point -- the source metabolite node(s) of the perturbed reaction.
  // Reduction point -- the sink metabolite node(s) of the perturbed reaction.
  // Perturb metabolites.
  // Accumulation point -- the perturbed metabolite node when perturbation is increasing.
  // Reduction point -- the perturbed metabolite node when perturbation is decreasing.
  // Perturb reversible reactions.
  // Treat the perturbation as the reduction or enhancement of the half reaction which has larger flow.

  Naccs=0; Nreds=0; // accs=malloc(sizeof(int)); reds=malloc(sizeof(int));
  accs=malloc(sizeof(int)*Nmetabolites*2);
  reds=malloc(sizeof(int)*Nmetabolites*2);

  
  // Perturb enzymes.
  if (perturb_fluxes_predict->type==0)
    {
      int enzind=perturbind;
	
      for (i=0; i<=((enzymes+enzind)->Nreacs-1); i++)
	{
	  int reacind=*((enzymes+enzind)->reac+i);

	 
	  // If reaction is irreversible, perturbation is +1, then the product accumulates.
	  // If reaction is reversible, preferred direction is forward, perturbation is +1, then the product accumulates.
	  // If reaction is reversible, preferred direction is backward, perturbation is +1, then the substrate accumulates.
	  
	  for (j=0; j<=((reactions+reacind)->Nprod-1); j++)
	    {
	      int prodind=*((reactions+reacind)->prod+j);
	      int isacc=0;
	      
	      if (((reactions+reacind)->rev==0)&&(perturb_fluxes_predict->perturb_dir>0))
		isacc=1;
	      else if (((reactions+reacind)->rev==0)&&(perturb_fluxes_predict->perturb_dir<0))
		isacc=-1;
	      else if (((reactions+reacind)->rev==1)&&(*(reacforw+reacind)==1)&&(perturb_fluxes_predict->perturb_dir>0))
		isacc=1;
	      else if (((reactions+reacind)->rev==1)&&(*(reacforw+reacind)==1)&&(perturb_fluxes_predict->perturb_dir<0))
		isacc=-1;
	      else if (((reactions+reacind)->rev==1)&&(*(reacforw+reacind)==-1)&&(perturb_fluxes_predict->perturb_dir>0))
		isacc=-1;
	      else if (((reactions+reacind)->rev==1)&&(*(reacforw+reacind)==-1)&&(perturb_fluxes_predict->perturb_dir<0))
		isacc=1;
	      
	      if (isacc>0)
		{
		  Naccs++; //accs=realloc(accs,sizeof(int)*Naccs);
		  *(accs+Naccs-1)=prodind;
		}
	      else if (isacc<0)
		{
		  Nreds++; //reds=realloc(reds,sizeof(int)*Nreds);
		  *(reds+Nreds-1)=prodind;
		}
	    }
	  
	  // If reaction is irreversible, perturbation is +1, then the substrate reduces.
	  // If reaction is reversible, preferred direction is forward, perturbation is +1, then the substrate reduces.
	  // If reaction is reversible, preferred direction is backward, perturbation is +1, then the product reduces.
	  for (j=0; j<=((reactions+reacind)->Nsubs-1); j++)
	    {
	      int subsind=*((reactions+reacind)->subs+j);
	      int isred=0;
	      
	      if (((reactions+reacind)->rev==0)&&(perturb_fluxes_predict->perturb_dir>0))
		isred=1;
	      else if (((reactions+reacind)->rev==0)&&(perturb_fluxes_predict->perturb_dir<0))
		isred=-1;
	      else if (((reactions+reacind)->rev==1)&&(*(reacforw+reacind)==1)&&(perturb_fluxes_predict->perturb_dir>0))
		isred=1;
	      else if (((reactions+reacind)->rev==1)&&(*(reacforw+reacind)==1)&&(perturb_fluxes_predict->perturb_dir<0))
		isred=-1;
	      else if (((reactions+reacind)->rev==1)&&(*(reacforw+reacind)==-1)&&(perturb_fluxes_predict->perturb_dir>0))
		isred=-1;
	      else if (((reactions+reacind)->rev==1)&&(*(reacforw+reacind)==-1)&&(perturb_fluxes_predict->perturb_dir<0))
		isred=1;
	      
	      if (isred>0)
		{
		  Nreds++; //reds=realloc(reds,sizeof(int)*Nreds);
		  *(reds+Nreds-1)=subsind;
		}
	      else if (isred<0)
		{
		  Naccs++; //accs=realloc(accs,sizeof(int)*Naccs);
		  *(accs+Naccs-1)=subsind;
		}
	    }
	}
    }

  
  // Perturb metabolites.
  if (perturb_fluxes_predict->type==1)
    {
      int metaboliteind=perturbind;
        
      // If perturbation dir is +1, then the metabolite is accumulation point.
      if (perturb_fluxes_predict->perturb_dir>0)
	{
	  Naccs++; //accs=realloc(accs,sizeof(int)*Naccs);
	  *(accs+Naccs-1)=metaboliteind;
	}

      // If perturbation dir is -1, then the metabolite is reduction point.
      if (perturb_fluxes_predict->perturb_dir<0)
	{
	  Nreds++; //reds=realloc(reds,sizeof(int)*Nreds);
	  *(reds+Nreds-1)=metaboliteind;
	}
    }

  
  Nsources=Naccs+Nreds; sources=malloc(sizeof(int)*Nsources);
  for (i=0; i<=(Naccs-1); i++)
    *(sources+i)=*(accs+i);
  for (i=0; i<=(Nreds-1); i++)
    *(sources+i+Naccs)=*(reds+i);

  // Allow the effects to prpopagate along both reaction directions.
  // Different from predict_flux_change.
  effectiveneighbors=malloc(sizeof(int)*metabolic_dir_net->Nnodes);
  for (i=0; i<=(metabolic_dir_net->Nnodes-1); i++)
    {
      *(effectiveneighbors+i)=malloc(sizeof(int)*(1+**(metabolic_dir_net->neighbornodes+i)));
      **(effectiveneighbors+i)=**(metabolic_dir_net->neighbornodes+i);
      for (j=1; j<=**(effectiveneighbors+i); j++)
	*(*(effectiveneighbors+i)+j)=1;
    }
  

  // Some reactions have the same reactants and products.  Avoid using these reactions together to form an immediate loop.
  template=malloc(sizeof(int)*Nreactions*Nmetabolites);
  for (i=0; i<=(Nreactions*Nmetabolites-1); i++)
    *(template+i)=0;
  for (i=0; i<=(Nreactions-1); i++)
    {
      for (j=0; j<=((reactions+i)->Nsubs-1); j++)
	{
	  int ind=*((reactions+i)->subs+j);
	  int coeff=*((reactions+i)->subs_stoic+j);
	  *(template+i*Nmetabolites+ind)=coeff;
	}
      for (j=0; j<=((reactions+i)->Nprod-1); j++)
	{
	  int ind=*((reactions+i)->prod+j);
	  int coeff=*((reactions+i)->prod_stoic+j);
	  *(template+i*Nmetabolites+ind)=-1*coeff;
	}
    }
  sharedreacs=malloc(sizeof(int)*Nreactions);
  for (i=0; i<=(Nreactions-1); i++)
    {
      *(sharedreacs+i)=malloc(sizeof(int));
      **(sharedreacs+i)=0;
    }
  for (i=0; i<=(Nreactions-2); i++)
    {
      for (j=(i+1); j<=(Nreactions-1); j++)
	{
	  int flag=0;
	  for (k=0; k<=(Nmetabolites-1); k++)
	    {
	      double val;
	      val=*(template+i*Nmetabolites+k)+*(template+j*Nmetabolites+k);
	      val=fabs(val);
	      flag+=(int)val;
	    }
	  if (flag!=0)
	    {
	      flag=0;
	      for (k=0; k<=(Nmetabolites-1); k++)
		{
		  double val;
		  val=*(template+i*Nmetabolites+k)-*(template+j*Nmetabolites+k);
		  val=fabs(val);
		  flag+=(int)val;
		}
	    }
	  if (flag==0)
	    {
	      **(sharedreacs+i)+=1;
	      *(sharedreacs+i)=realloc(*(sharedreacs+i),sizeof(int)*(1+**(sharedreacs+i)));
	      *(*(sharedreacs+i)+**(sharedreacs+i))=j;
	      **(sharedreacs+j)+=1;
	      *(sharedreacs+j)=realloc(*(sharedreacs+j),sizeof(int)*(1+**(sharedreacs+j)));
	      *(*(sharedreacs+j)+**(sharedreacs+j))=i;
	    }
	}
    }
  free(template);
  
  

  // Find all fluxes downstream/upstream of the accumulation and reduction points up to maxpathlength.  Weigh the contribution by summing the contributions from all paths connecting the source to the destination.
  Npos_fluxes=0;
  pos_fluxes=malloc(sizeof(int)*Nreffluxes); 
  pos_flux_pathlength=malloc(sizeof(int)*Nreffluxes);
  
  Nneg_fluxes=0; 
  neg_fluxes=malloc(sizeof(int)*Nreffluxes); 
  neg_flux_pathlength=malloc(sizeof(int)*Nreffluxes); 
  

  // If the perturbed type is enzyme, then subtract the maxpathlength by 1.
  if (perturb_fluxes_predict->type==0)
    maxpathlength-=1;

  contrib_weights=malloc(sizeof(double)*metabolic_dir_net->Nedges);
  for (j=0; j<=(metabolic_dir_net->Nedges-1); j++)
    *(contrib_weights+j)=0;
  pathlengths=malloc(sizeof(int)*metabolic_dir_net->Nedges);
  for (j=0; j<=(metabolic_dir_net->Nedges-1); j++)
    *(pathlengths+j)=0;
  

  
  for (i=0; i<=(Naccs-1); i++)
    {     
      int metaboliteind=*(accs+i), Nedges=0, fluxind=-1;
      int *curpathlength, *edgeseq, *reacseq, *tmp_pathlengths;
      double *weights;

      weights=malloc(sizeof(double)*metabolic_dir_net->Nedges);
      for (j=0; j<=(metabolic_dir_net->Nedges-1); j++)
	*(weights+j)=0;
      tmp_pathlengths=malloc(sizeof(int)*metabolic_dir_net->Nedges);
      for (j=0; j<=(metabolic_dir_net->Nedges-1); j++)
	*(tmp_pathlengths+j)=0;
     
      curpathlength=malloc(sizeof(int)); *curpathlength=0; 
      edgeseq=malloc(sizeof(int)*maxpathlength);
      reacseq=malloc(sizeof(int)*maxpathlength);

      // Calculate the contribution weights downstream/upstream of an accumulation point.
      recurse_traverse_metabolic_paths(metabolic_dir_net,metaboliteind,Nsources,sources,effectiveneighbors,sharedreacs,Nreactions,reactions,Nmetabolites,metabolites,curpathlength,edgeseq,reacseq,weights,tmp_pathlengths);

      
      // Only use flux in the positive reaction direction.
      // (accumulation,positive flux) -- positive flux weight +.
      // (accumulation,negative flux) -- positive flux weight -.

      for (j=0; j<=(metabolic_dir_net->Nedges-1); j++)
	{
	  if ((metabolic_dir_net->edges+j)->dir==+1)
	    {	      
	      *(contrib_weights+j)+=*(weights+j);
	    }

	  else if ((metabolic_dir_net->edges+j)->dir==-1)
	    {
	      l=-1; k=0;
	      while ((k<=(metabolic_dir_net->Nedges-1))&&(l==-1))
		{
		  if (((metabolic_dir_net->edges+k)->ind!=(metabolic_dir_net->edges+j)->ind)&&((metabolic_dir_net->edges+k)->from==(metabolic_dir_net->edges+j)->to)&&((metabolic_dir_net->edges+k)->to==(metabolic_dir_net->edges+j)->from)&&((metabolic_dir_net->edges+k)->dir==1))
		    l=k;
		  k++;
		}

	      // The new weight > the existing weight.
	      if ((l>=0)&&(*(weights+j)>0)&&(*(weights+j)>fabs(*(weights+l))))
		{		  
		  *(weights+l)=*(weights+j)*(-1);
		  *(contrib_weights+l)+=*(weights+l);
		  *(tmp_pathlengths+l)=*(tmp_pathlengths+j);


		  //*(weights+j)*=(-1);
		  //*(contrib_weights+l)+=*(weights+j);
		}
	    }
	}

      // Find the fluxes corresponding to affected edges.
      for (j=0; j<=(metabolic_dir_net->Nedges-1); j++)
	{
	  if (((metabolic_dir_net->edges+j)->dir>0)&&(fabs(*(weights+j))>1e-6))
	    {
	      int edgeind=j;
	      int reacind=(metabolic_dir_net->edges+edgeind)->reacind;
	      int pathlength=*(tmp_pathlengths+j);

	      fluxind=(reactions+reacind)->posfluxind;	      


	      if ((*(weights+j)>0)&&(fluxind>=0)&&(inlist(Npos_fluxes,pos_fluxes,fluxind)==0))
		{
		  Npos_fluxes++; 
		  *(pos_fluxes+Npos_fluxes-1)=fluxind;
		  *(pos_flux_pathlength+Npos_fluxes-1)=pathlength;
		}	      
	      else if ((*(weights+j)<0)&&(fluxind>=0)&&(inlist(Nneg_fluxes,neg_fluxes,fluxind)==0))
		{
		  Nneg_fluxes++; 
		  *(neg_fluxes+Nneg_fluxes-1)=fluxind;
		  *(neg_flux_pathlength+Nneg_fluxes-1)=pathlength;
		}
	    }
	}
      free(curpathlength); free(edgeseq); free(reacseq); free(weights);
      free(tmp_pathlengths);
      
    }
 
  
  for (i=0; i<=(Nreds-1); i++)
    {
      int metaboliteind=*(reds+i), Nedges=0, fluxind=-1;
      int *curpathlength, *edgeseq, *reacseq, *tmp_pathlengths;
      double *weights;

      weights=malloc(sizeof(double)*metabolic_dir_net->Nedges);
      for (j=0; j<=(metabolic_dir_net->Nedges-1); j++)
	*(weights+j)=0;
      tmp_pathlengths=malloc(sizeof(int)*metabolic_dir_net->Nedges);
      for (j=0; j<=(metabolic_dir_net->Nedges-1); j++)
	*(tmp_pathlengths+j)=0;
     
      curpathlength=malloc(sizeof(int)); *curpathlength=0; 
      edgeseq=malloc(sizeof(int)*maxpathlength);
      reacseq=malloc(sizeof(int)*maxpathlength);

      // Calculate the contribution weights downstream/upstream of a reduction point.
      recurse_traverse_metabolic_paths(metabolic_dir_net,metaboliteind,Nsources,sources,effectiveneighbors,sharedreacs,Nreactions,reactions,Nmetabolites,metabolites,curpathlength,edgeseq,reacseq,weights,tmp_pathlengths);


      // Only use flux in the positive reaction direction.
      // (reduction,positive flux) -- positive flux weight -.
      // (reduction,negative flux) -- positive flux weight +.

      for (j=0; j<=(metabolic_dir_net->Nedges-1); j++)
	{
	  if ((metabolic_dir_net->edges+j)->dir==+1)
	    {
	      *(weights+j)*=(-1);
	      *(contrib_weights+j)+=*(weights+j);	      
	    }
	  else if ((metabolic_dir_net->edges+j)->dir==-1)
	    {
	      l=-1; k=0;
	      while ((k<=(metabolic_dir_net->Nedges-1))&&(l==-1))
		{
		  if (((metabolic_dir_net->edges+k)->ind!=(metabolic_dir_net->edges+j)->ind)&&((metabolic_dir_net->edges+k)->from==(metabolic_dir_net->edges+j)->to)&&((metabolic_dir_net->edges+k)->to==(metabolic_dir_net->edges+j)->from)&&((metabolic_dir_net->edges+k)->dir==1))
		    l=k;
		  k++;
		}
	      
	      // The new weight > the existing weight.
	      if ((l>=0)&&(*(weights+j)>0)&&(*(weights+j)>fabs(*(weights+l))))
		{
		  *(weights+l)=*(weights+j);
		  *(contrib_weights+l)+=*(weights+l);
		  *(tmp_pathlengths+l)=*(tmp_pathlengths+j);

		  //*(contrib_weights+l)+=*(weights+j);		 
		}
	    }
	}

      // Find the fluxes corresponding to affected edges.
      for (j=0; j<=(metabolic_dir_net->Nedges-1); j++)
	{
	  if (((metabolic_dir_net->edges+j)->dir>0)&&(fabs(*(weights+j))>1e-6))
	    {
	      int edgeind=j;
	      int reacind=(metabolic_dir_net->edges+edgeind)->reacind;
	      int pathlength=*(tmp_pathlengths+j);

	      fluxind=(reactions+reacind)->posfluxind;
	      
	      if ((*(weights+j)>0)&&(fluxind>=0)&&(inlist(Npos_fluxes,pos_fluxes,fluxind)==0))
		{
		  Npos_fluxes++; 
		  *(pos_fluxes+Npos_fluxes-1)=fluxind;
		  *(pos_flux_pathlength+Npos_fluxes-1)=pathlength;
		}	      
	      else if ((*(weights+j)<0)&&(fluxind>=0)&&(inlist(Nneg_fluxes,neg_fluxes,fluxind)==0))
		{
		  Nneg_fluxes++; 
		  *(neg_fluxes+Nneg_fluxes-1)=fluxind;
		  *(neg_flux_pathlength+Nneg_fluxes-1)=pathlength; 
		}
	    }
	}

      free(curpathlength); free(edgeseq); free(reacseq); free(weights);
      free(tmp_pathlengths);
    }  
  

  // Remember to add the maxpathlength back.
  if (perturb_fluxes_predict->type==0)
    maxpathlength+=1;

 
  // If the perturbed type is enzyme, then also include the corresponding fluxes as positive or negative.
  // The path length of enzyme perturbation (except the directly perturbed reaction) adds 1.
  if (perturb_fluxes_predict->type==0)
    {
      int enzind=perturbind;
      
      for (i=0; i<=(Npos_fluxes-1); i++)
	*(pos_flux_pathlength+i)+=1;
      for (i=0; i<=(Nneg_fluxes-1); i++)
	*(neg_flux_pathlength+i)+=1;


      for (i=0; i<=((enzymes+enzind)->Nreacs-1); i++)
	{
	  int reacind=*((enzymes+enzind)->reac+i);

	  // If the perturbation direction is positive, then add positive fluxes.
	  if (perturb_fluxes_predict->perturb_dir==1)
	    {
	      Npos_fluxes++;
	      *(pos_fluxes+Npos_fluxes-1)=(reactions+reacind)->posfluxind;
	      *(pos_flux_pathlength+Npos_fluxes-1)=1;
	    }

	  // If the perturbation direction is negative, then add negative fluxes.
	  else if (perturb_fluxes_predict->perturb_dir==-1)
	    {
	      Nneg_fluxes++;
	      *(neg_fluxes+Nneg_fluxes-1)=(reactions+reacind)->posfluxind;
	      *(neg_flux_pathlength+Nneg_fluxes-1)=1;
	    }
	  
	}
    }
  
  for (i=0; i<=(metabolic_dir_net->Nnodes-1); i++)
    free(*(effectiveneighbors+i));
  free(effectiveneighbors);
  for (i=0; i<=(Nreactions-1); i++)
    free(*(sharedreacs+i));
  free(sharedreacs);
 
  
  // Report predicted flux changes.
  // If contradiction occurs, then decide by the contribution weights.
  responses=malloc(sizeof(int)*Nreffluxes);
  pathlengths=malloc(sizeof(int)*Nreffluxes);
  for (i=0; i<=(Nreffluxes-1); i++)
    {
      *(responses+i)=0;
      *(pathlengths+i)=-1;
    }
  
  for (i=0; i<=(Npos_fluxes-1); i++)
    {
      *(responses+*(pos_fluxes+i))=+1;
      if (*(pathlengths+*(pos_fluxes+i))>0)
	*(pathlengths+*(pos_fluxes+i))=min(*(pathlengths+*(pos_fluxes+i)),*(pos_flux_pathlength+i));
      else
	*(pathlengths+*(pos_fluxes+i))=*(pos_flux_pathlength+i);
    }

  for (i=0; i<=(Nneg_fluxes-1); i++)
    {
      if ((*(responses+*(neg_fluxes+i))==0)||(*(responses+*(neg_fluxes+i))==-1))
	{
	  *(responses+*(neg_fluxes+i))=-1;
	  if (*(pathlengths+*(neg_fluxes+i))>0)
	    *(pathlengths+*(neg_fluxes+i))=min(*(pathlengths+*(neg_fluxes+i)),*(neg_flux_pathlength+i));
	  else
	    *(pathlengths+*(neg_fluxes+i))=*(neg_flux_pathlength+i);
	}
      else if (*(responses+*(neg_fluxes+i))==+1)
	{
	  int edgeind=-1;

	  // Contradiction occurs: check the contribution weights.
	  j=0;
	  while ((j<=(metabolic_dir_net->Nedges-1))&&(edgeind==-1))
	    {
	      int reacind=(metabolic_dir_net->edges+j)->reacind;
	      int edgedir=(metabolic_dir_net->edges+j)->dir;

	      if ((edgedir>0)&&((reactions+reacind)->posfluxind==*(neg_fluxes+i)))
		edgeind=j;	      
	      j++;
	    }
	  if ((edgeind>=0)&&(*(contrib_weights+edgeind)<0))
	    {
	      *(responses+*(neg_fluxes+i))=-1;
	      *(pathlengths+*(neg_fluxes+i))=*(neg_flux_pathlength+i);
	    }
	  else if ((edgeind>=0)&&(fabs(*(contrib_weights+edgeind))<1e-6))
	    {	      
	      *(responses+*(neg_fluxes+i))=3;
	      *(pathlengths+*(neg_fluxes+i))=-1;	  
	    }
	}
    }

  perturb_fluxes_predict->Nfluxes=0;
  for (i=0; i<=(Nreffluxes-1); i++)
    if ((*(responses+i)==1)||(*(responses+i)==-1))
      perturb_fluxes_predict->Nfluxes+=1;

  if (perturb_fluxes_predict->Nfluxes>0)
    {
      perturb_fluxes_predict->fluxinds=malloc(sizeof(int)*perturb_fluxes_predict->Nfluxes);
      perturb_fluxes_predict->responses=malloc(sizeof(int)*perturb_fluxes_predict->Nfluxes);
      perturb_fluxes_predict->pathlength=malloc(sizeof(int)*perturb_fluxes_predict->Nfluxes);
    }
  else
    {
      perturb_fluxes_predict->fluxinds=malloc(sizeof(int));
      perturb_fluxes_predict->responses=malloc(sizeof(int));
      perturb_fluxes_predict->pathlength=malloc(sizeof(int));
    }

  k=0;
  for (i=0; i<=(Nreffluxes-1); i++)
    {
      if ((*(responses+i)==1)||(*(responses+i)==-1))
	{
	  *(perturb_fluxes_predict->fluxinds+k)=i;
	  *(perturb_fluxes_predict->responses+k)=*(responses+i);
	  *(perturb_fluxes_predict->pathlength+k)=*(pathlengths+i);
	  k++;
	}
    }

  free(sources); free(pos_flux_pathlength); free(neg_flux_pathlength);
  free(accs); free(reds); free(reacforw); free(pos_fluxes); free(neg_fluxes);
  free(responses); free(pathlengths); free(contrib_weights);  

  return;  
}


// Traverse along a reversible metabolic network up to a max path length and give (unsigned) weights on edges in terms of reaction coefficients along connecting paths.
void recurse_traverse_metabolic_paths(struct metabolic_dir_graph *metabolic_dir_net, int source, int Nsources, int *sources, int **effectiveneighbors, int **sharedreacs, int Nreactions, struct reaction *reactions, int Nmetabolites, struct metabolite *metabolites, int *curpathlength, int *edgeseq, int *reacseq, double *weights, int *pathlengths)
{
  int i, j, k, l, isterminal=0, tmppathlength;
  int reacind2=-1;


  // Avoid using reaction 4.1.1.49 because it forms a loop with 4.1.1.31.
  i=0;
  while ((i<=(Nreactions-1))&&(reacind2==-1))
    {
      if (strncmp((reactions+i)->id,"4.1.1.49",max((reactions+i)->idlength,8))==0)
	reacind2=i;
      i++;
    }

  
  // If path length reaches max, or the path cannot go further, then record edges and return.
  if ((*curpathlength>=maxpathlength)||(**(metabolic_dir_net->neighbornodes+source)==0))
    isterminal=1;
  else
    {
      isterminal=1;
      for (i=1; i<=**(metabolic_dir_net->neighbornodes+source); i++)
	{
	  int neighboredge=*(*(metabolic_dir_net->neighboredges+source)+i);
	  int reacind=(metabolic_dir_net->edges+neighboredge)->reacind;
	  
	  if (inlist(*curpathlength,reacseq,reacind)==0)
	    isterminal=0;
	}
    }

 
  // Terminate: do nothing.
  if (isterminal==1)
    {      
      return;
    }

	      
  // Non-terminate: find all downstream neighbors except the one where the path comes from, then traverse along those edges.
  // Avoid using edges which contain accumulation or reduction nodes.
  // Avoid using edges of shared reactions in the same path.
  // Avoid using reaction 4.1.1.49 because it forms an immediate loop with 4.1.1.31.
  // Add the weights to the last edge of the path.

  tmppathlength=*curpathlength;
  for (i=1; i<=**(metabolic_dir_net->neighbornodes+source); i++)
    {
      int neighbornode=*(*(metabolic_dir_net->neighbornodes+source)+i);
      int neighboredge=*(*(metabolic_dir_net->neighboredges+source)+i);
      int reacind=(metabolic_dir_net->edges+neighboredge)->reacind;
      int flag=1;

      if (inlist(*curpathlength,reacseq,reacind)==1)
	flag=0;
      if (inlist(*curpathlength,edgeseq,neighboredge)==1)
	flag=0;
      if (inlist(Nsources,sources,neighbornode)==1)
	flag=0;
      if (*(*(effectiveneighbors+source)+i)!=1)
	flag=0;
      j=0;
      while ((j<=(*curpathlength-1))&&(flag==1))
	{
	  if (inlist(**(sharedreacs+*(reacseq+j)),*(sharedreacs+*(reacseq+j))+1,reacind)==1)
	    flag=0;
	  j++;
	}
      if (reacind==reacind2)
	flag=0;
    
     
      if (flag==1)
	{
	  *curpathlength=tmppathlength+1;
	  *(edgeseq+*curpathlength-1)=neighboredge;
	  *(reacseq+*curpathlength-1)=reacind;

	 
	  // Add weight to the last edge of the augmented path.
	  // Update pathlength info.
	  {
	    double *coeffs, val=1.0;
	    int edgeind3, reacind3, dir;

	    coeffs=malloc(sizeof(double)*(*curpathlength));     
	    for (j=0; j<=(*curpathlength-1); j++)
	      {		
		*(coeffs+j)=0;
		reacind3=*(reacseq+j); dir=(metabolic_dir_net->edges+*(edgeseq+j))->dir;
		// If dir=+1, then coeff=1/(sum of reaction coefficients at substrate side).
		if (dir==1)
		  {
		    for (k=0; k<=((reactions+reacind3)->Nsubs-1); k++)
		      *(coeffs+j)+=(double)(*((reactions+reacind3)->subs_stoic+k));
		    *(coeffs+j)=(double)1/(double)*(coeffs+j);
		  }
		// If dir=-1, then coeff=1/(sum of reaction coefficients at product side).
		if (dir==-1)
		  {
		    for (k=0; k<=((reactions+reacind3)->Nprod-1); k++)
		      *(coeffs+j)+=(double)(*((reactions+reacind3)->prod_stoic+k));
		    *(coeffs+j)=(double)1/(double)*(coeffs+j);
		  }
	      }

	    for (j=0; j<=(*curpathlength-1); j++)
	      val*=*(coeffs+j);
	    
	    *(weights+*(edgeseq+*curpathlength-1))+=val;
	  
	    if (*(pathlengths+*(edgeseq+*curpathlength-1))>0)
	      *(pathlengths+*(edgeseq+*curpathlength-1))=min(*(pathlengths+*(edgeseq+*curpathlength-1)),*curpathlength);
	    else
	      *(pathlengths+*(edgeseq+*curpathlength-1))=*curpathlength;

	    free(coeffs);
	  }		    
	  
	  recurse_traverse_metabolic_paths(metabolic_dir_net,neighbornode,Nsources,sources,effectiveneighbors,sharedreacs,Nreactions,reactions,Nmetabolites,metabolites,curpathlength,edgeseq,reacseq,weights,pathlengths);
	  *curpathlength=tmppathlength;
	}
    }
  *curpathlength=tmppathlength;

  return;
}
