# Supplementary material for: A joint model of regulatory and metabolic networks
Source: BMC Bioinformatics. 2006 Jul 4;7:332. doi: 10.1186/1471-2105-7-332 (PMC1559649; doi:10.1186/1471-2105-7-332)
Supplement: Additional file 15 — The source codes of the model inference programs. [file 1471-2105-7-332-S15.zip › general_rule_inference.c]

/* Exhaust all MAP configurations from the data using general hypotheses.
*/


# include <stdio.h>
# include <stdlib.h>
# include <string.h>
# include <math.h>
# include <time.h>
# include "../include/network.h"
# include "../include/network2.h"
# include "../include/facgraph.h"
# define MAXLINEWIDTH 1000
# define GENENAMELENGTH 9
# define INFINITY 1e10
# define max(i,j) (i>j ? i : j)
# define min(i,j) (i<j ? i : j)
# define BLOCKSIZE 1000

extern double atof2(char *s, int length);
extern void loadreaction(char *reaction_filename, int *Nmetabolites, int *Nreactions, int *Nenzymes, int *Nfluxes, int *metabolite_pnt, int *reaction_pnt, int *enzyme_pnt, int *flux_pnt);
extern struct flux * addextflux(char *ext_flux_filename, int Nmetabolites, struct metabolite *metabolites, int *Nfluxes, struct flux *fluxes);
extern void loadgene(char *filename, int shift, int *Ngenes, int *genes_pnt);
extern void loadregulatoroperon(char *filename, int shift, int *Nregulators, struct regulator *regulators, int *Noperons, struct operon *operons, int Ngenes, struct gene *genes, int *regulator_pnt, int *operon_pnt);
extern void loadoperongene(char *filename, int shift, int *Noperons, struct operon *operons, int *Ngenes, struct gene *genes, int *operon_pnt, int *gene_pnt);
extern void loadgeneenzyme(char *filename, int shift, int *Ngenes, struct gene *genes, int *Nenzymes, struct enzyme *enzymes, int *gene_pnt, int *enzyme_pnt);
extern void construct_metabolic_network(int Nmetabolites, struct metabolite *metabolites, int Nreactions, struct reaction *reactions, int *metabolic_net_pnt, int *metabolic_dir_net_pnt);
extern void construct_regulatory_network(int Ngenes, struct gene *genes, int Nregulators, struct regulator *regulators, int Noperons, struct operon *operons, int Nmetabolites, struct metabolite *metabolites, int *regulatory_net_pnt);
extern void construct_joint_network(int Nmetabolites, struct metabolite *metabolites, int Nreactions, struct reaction *reactions, int Nenzymes, struct enzyme *enzymes, int Nregulators, struct regulator *regulators, int Ngenes, struct gene *genes, int Noperons, struct operon *operons, int Nfluxes, struct flux *fluxes, int *joint_net_pnt);
extern void link_metabolite_regulator(char *filename, int shift, int Nmetabolites, struct metabolite *metabolites, int Nregulators, struct regulator *regulators);
extern void generate_all_MAP_configs3(struct joint_network *joint_net, int Nmetabolites, struct metabolite *metabolites, int Nreactions, struct reaction *reactions, int Nenzymes, struct enzyme *enzymes, int Nregulators, struct regulator *regulators, int Ngenes, struct gene *genes, int Noperons, struct operon *operons, int Nfluxes, struct flux *fluxes, int Nperturb_responses, struct perturb_effect *perturb_responses, struct perturb_flux_prediction *perturb_fluxes_predict, int Njoint_paths, struct joint_network_path *joint_paths, int *degmodelspnt, int *fgraphpnt);
extern void load_perturb_expression3(char *genename_filename, char *cond_filename, char *data_filename, int Ngenes, struct gene *genes, int Nmetabolites, struct metabolite *metabolites, int *Nexpression_responses, int *expression_responses_pnt, int *Ninsig_expression_responses, int *insig_expression_responses_int);
extern void load_perturb_flux2(char *reaction_filename, char *cond_filename, char *data_filename, int Ngenes, struct gene *genes, int Nmetabolites, struct metabolite *metabolites, int Nreactions, struct reaction *reactions, int Nfluxes, struct flux *fluxes, int *Nflux_responses, int *flux_responses_int, int *Ninsig_flux_responses, int *insig_flux_responses_int);
extern void find_joint_paths4(struct joint_network *joint_net, int Nmetabolites, struct metabolite *metabolites, int Nreactions, struct reaction *reactions, int Nenzymes, struct enzyme *enzymes, int Nregulators, struct regulator *regulators, int Ngenes, struct gene *genes, int Noperons, struct operon *operons, int Nfluxes, struct flux *fluxes, int Nperturb_responses, struct perturb_effect *perturb_responses, struct perturb_flux_prediction *perturb_fluxes_predict, int *Njoint_paths, int *valid_joint_pathspnt);
extern void predict_flux_change2(int Nmetabolites, struct metabolite *metabolites, int Nreactions, struct reaction *reactions, int Nenzymes, struct enzyme *enzymes, struct metabolic_network *metabolic_net, int Nreffluxes, struct flux *reffluxes, struct metabolic_dir_graph *metabolic_dir_net, int perturbind, struct perturb_flux_prediction *perturb_fluxes_predict);
extern void prune_joint_paths5(struct joint_network *joint_net, int Nmetabolites, struct metabolite *metabolites, int Nreactions, struct reaction *reactions, int Nenzymes, struct enzyme *enzymes, int Nregulators, struct regulator *regulators, int Ngenes, struct gene *genes, int Noperons, struct operon *operons, int Nfluxes, struct flux *fluxes, int Nperturb_responses, struct perturb_effect *perturb_responses, int Ninsig_perturb_responses, struct perturb_effect *insig_perturb_responses, struct perturb_flux_prediction *perturb_fluxes_predict, int Noldpaths, struct joint_network_path *oldpaths, int *Nnewpaths, int *newpathspnt);
extern void clear_perturb_effect(int Nresponses, struct perturb_effect *responses);
extern int isoverlap(int Nv1, int *v1, int Nv2, int *v2);
extern void explain_perturb_responses4(struct model_configuration *degmodels, struct facgraph *fgraph, struct joint_network *joint_net, int Nmetabolites, struct metabolite *metabolites, int Nreactions, struct reaction *reactions, int Nenzymes, struct enzyme *enzymes, int Nregulators, struct regulator *regulators, int Ngenes, struct gene *genes, int Nperturb_responses, struct perturb_effect *perturb_responses, int Nperturb_fluxes_predict, struct perturb_flux_prediction *perturb_fluxes_predict, int Njoint_paths, struct joint_network_path *joint_paths);
extern void predict_perturbation(struct model_configuration *degmodels, struct facgraph *fgraph, struct joint_network *joint_net, int Nmetabolites, struct metabolite *metabolites, int Nreactions, struct reaction *reactions, int Nenzymes, struct enzyme *enzymes, int Nregulators, struct regulator *regulators, int Ngenes, struct gene *genes, int Noperons, struct operon *operons, int Nfluxes, struct flux *fluxes, int Nperturb_responses, struct perturb_effect *perturb_responses, int Nperturb_fluxes_predict, struct perturb_flux_prediction *perturb_fluxes_predict, int Njoint_paths, struct joint_network_path *joint_paths, struct perturb_cond *perturbation, int *Npredit_responses, int *predict_responses_pnt);
extern void select_perturbation(int Nmetabolites, struct metabolite *metabolites, int Ngenes, struct gene *genes, int Nenzymes, struct enzyme *enzymes, int Nreactions, struct reaction *reactions, int Nfluxes, struct flux *fluxes, int Nold_expression_responses, struct perturb_effect *old_expression_responses, int Nold_flux_responses, struct perturb_effect *old_flux_responses, int *Nexpression_responses, int *expression_responses_pnt, int *Nflux_responses, int *flux_responses_pnt);
extern int pair_cmp(struct pair *p1, struct pair *p2);
extern double logfactorial(int n);
extern double logchoose(int n, int k);
extern void permutation_pvalues(int Nperturb_responses, struct perturb_effect *perturb_responses, int Ninsig_perturb_responses, struct perturb_effect *insig_perturb_responses, int Npredict_responses, struct perturb_effect *predict_responses, int Nnet_explained, int Nmixed_net_explained, int *explained_types, int Ntrials, double *pval1, double *pval2);
extern void loadmetabolicpathway(char *pathway_filename, int Nmetabolites, struct metabolite *metabolites, int Nreactions, struct reaction *reactions, int Nenzymes, struct enzyme *enzymes, int Nfluxes, struct flux *fluxes, int *Npathways, int *pathway_pnt);
extern void link_metabolite_gene(int Nmetabolites, struct metabolite *metabolites, int Nreactions, struct reaction *reactions, int Nenzymes, struct enzyme *enzymes, int Ngenes, struct gene *genes, int Noperons, struct operon *operons, int Npathways, struct metabolic_pathway *pathways, int *Nregulators, int *regulator_pnt);
extern void generate_all_MAP_configs6(struct joint_network *joint_net, int Nmetabolites, struct metabolite *metabolites, int Nreactions, struct reaction *reactions, int Nenzymes, struct enzyme *enzymes, int Nregulators, struct regulator *regulators, int Ngenes, struct gene *genes, int Noperons, struct operon *operons, int Nfluxes, struct flux *fluxes, int Nperturb_responses, struct perturb_effect *perturb_responses, struct perturb_flux_prediction *perturb_fluxes_predict, int Njoint_paths, struct joint_network_path *joint_paths, int Npathways, struct metabolic_pathway *pathways, int *degmodelspnt, int *fgraphpnt);


int maxpathlength=6;
double err_tolerance=1e-6;
double expression_log2ratio_thre=1.0, relax_expression_up_ratio_thre=0.263, relax_expression_down_ratio_thre=-0.152;
double flux_change_thre=15.0, koinv=1e-20;
//double epsilon1=0.7, epsilon1_2=0.7, epsilon2=0.299, epsilon3=0.001, epsilon4=0.4, epsilon5=0.6, lambda=0.2;
//double epsilon1=0.7, epsilon1_2=0.7, epsilon2=0.299, epsilon3=0.001, epsilon4=0.4, epsilon5=0.49, lambda=0.2;
double epsilon1=0.7, epsilon1_2=0.7, epsilon2=0.299, epsilon3=0.001, epsilon4=0.4, epsilon5=0.49, lambda=0.2;
int Nmax_missing_links=2, Nconn_diff=5, level_limit=7, Nexplain_diff=5;
int Nmissing_link_sets, **missing_link_sets;
int general_principle=1, cross_validation=0;
int Ntrials=100000;


void main(int argc, char* argv[])
{
  // *(argv+1) -- reference genes.
  // *(argv+2) -- metabolic reaction file.
  // *(argv+3) -- external fluxes.
  // *(argv+4) -- name mapping between enzymes and genes.
  // *(argv+5) -- pathways of metabolic reatcions.
  // *(argv+6) -- gene expression perturbation gene list.
  // *(argv+7) -- gene expression perturbation perturbation list.
  // *(argv+8) -- gene expression perturbation data.
  // *(argv+9) -- flux perturbation reaction list.
  // *(argv+10) -- flux perturbation perturbation list.
  // *(argv+11) -- flux perturbation data.
  // *(argv+12) -- maximum path length.
  // *(argv+13) -- explanation results.
  // *(argv+14) -- prefix name of the cytoscape files.

  
  int i, j, k, l, m, n, Ngenes, Nmetabolites, Nreactions, Nfluxes, Noperons, Nenzymes, Nregulators;
  struct metabolite *metabolites;
  struct reaction *reactions;
  struct enzyme *enzymes;
  struct gene *genes;
  struct regulator *regulators;
  struct operon *operons;
  struct flux *fluxes;
  int pnt1, pnt2, pnt3, pnt4;
  struct metabolic_network *metabolic_net;
  struct metabolic_dir_graph *metabolic_dir_net;
  struct regulatory_network *regulatory_net;
  struct joint_network *joint_net;
  int Nperturb_fluxes_predict, Nexpression_responses, Nflux_responses, Nperturb_responses, Njoint_paths, Nnew_joint_paths;
  struct perturb_flux_prediction *perturb_fluxes_predict;
  struct perturb_effect *expression_responses, *flux_responses, *perturb_responses, *predict_responses;
  struct facgraph *fgraph;
  struct model_configuration *MAP_configs;
  struct joint_network_path *joint_paths, *new_joint_paths;
  FILE *fp, *fp1, *fp2, *fp3;
  int Nexplained, Ncontradict, *isregulatory, *ismetabolic, Nflux_explained, Ngene_explained, Nflux_contradict, Ngene_contradict, Nexplained_by_metabolic, Nexplained_by_regulatory, Nexplained_by_mix, Ncontradict_by_metabolic, Ncontradict_by_regulatory, Ncontradict_by_mix, *explained_types;
  int Nconn, Nexpression_conn, Nflux_conn, *isconn;
  int Ninsig_expression_responses, Ninsig_flux_responses, Ninsig_perturb_responses;
  struct perturb_effect *insig_expression_responses, *insig_flux_responses, *insig_perturb_responses;
  int *isconnected, Nold_expression_responses, Nold_flux_responses, Nold_insig_expression_responses, Nold_insig_flux_responses;
  struct perturb_effect *old_expression_responses, *old_flux_responses, *old_insig_expression_responses, *old_insig_flux_responses;
  int Ninsig_explained, Ninsig_contradict, Ninsig_gene_contradict, Ninsig_flux_contradict, Ninsig_gene_explained, Ninsig_flux_explained;
  int Nperturbations, Npredict_responses, Nnet_explained, Nmixed_net_explained;
  struct perturb_cond *perturbations;
  double pval1, pval2;
  char *filenameprefix, *filename;
  int prefixlength, *connop, *conngene, Npathways;
  struct metabolic_pathway *pathways;
  

  // Load genes.
  loadgene(*(argv+1),-1,&Ngenes,&pnt1);
  genes=pnt1;

  // Import reactions, metabolites and enzymes.
  loadreaction(*(argv+2),&Nmetabolites,&Nreactions,&Nenzymes,&Nfluxes,&pnt1,&pnt2,&pnt3,&pnt4);
  metabolites=pnt1; reactions=pnt2; enzymes=pnt3; fluxes=pnt4;

  
  // Add ammonia.
  Nmetabolites+=1;
  metabolites=realloc(metabolites,sizeof(struct metabolite)*Nmetabolites);
  (metabolites+Nmetabolites-1)->ind=Nmetabolites-1;
  (metabolites+Nmetabolites-1)->length=7;
  (metabolites+Nmetabolites-1)->name=malloc(sizeof(char)*7);
  strncpy((metabolites+Nmetabolites-1)->name,"ammonia",7);
  (metabolites+Nmetabolites-1)->Nsubs_reac=0;
  (metabolites+Nmetabolites-1)->subs_reac=malloc(sizeof(int));
  (metabolites+Nmetabolites-1)->Nprod_reac=0;
  (metabolites+Nmetabolites-1)->prod_reac=malloc(sizeof(int));
  
  
  // Import external fluxes.
  fluxes=addextflux(*(argv+3),Nmetabolites,metabolites,&Nfluxes,fluxes);

 
  // Load gene-enzyme mapping.
  loadgeneenzyme(*(argv+4),2,&Ngenes,genes,&Nenzymes,enzymes,&pnt1,&pnt2);
  genes=pnt1; enzymes=pnt2;


  // Create a virtual operon for each gene.
  Noperons=Ngenes; operons=malloc(sizeof(struct operon)*Noperons);
  for (i=0; i<=(Noperons-1); i++)
    {
      (operons+i)->ind=i;
      (operons+i)->length=(genes+i)->length;
      (operons+i)->name=malloc(sizeof(char)*(operons+i)->length);
      strncpy((operons+i)->name,(genes+i)->name,(operons+i)->length);
      (operons+i)->Nregulators=0;
      (operons+i)->regulatorinds=malloc(sizeof(int));
      (operons+i)->regulatorfuncs=malloc(sizeof(int));
      (operons+i)->Ngenes=1;
      (operons+i)->geneinds=malloc(sizeof(int));
      *((operons+i)->geneinds)=i;
      (operons+i)->Nmetabolites=1;
    }

  

  // Debug
  printf("Ngenes=%d, Nregulators=%d, Nenzymes=%d, Nmetabolites=%d, Nreactions=%d, Nfluxes=%d, Noperons=%d.\n",Ngenes,Nregulators,Nenzymes,Nmetabolites,Nreactions,Nfluxes,Noperons);
  

  // Construct the metabolic network.
  construct_metabolic_network(Nmetabolites,metabolites,Nreactions,reactions,&pnt1,&pnt2);
  metabolic_net=pnt1; metabolic_dir_net=pnt2;
  

  // Group metabolic reactions into pathways.
  loadmetabolicpathway(*(argv+5),Nmetabolites,metabolites,Nreactions,reactions,Nenzymes,enzymes,Nfluxes,fluxes,&Npathways,&pnt1);
  pathways=pnt1;

 
  // Create virtual regulators, link them with virtual operons by incorporating general principles of metabolic gene regulation.
  link_metabolite_gene(Nmetabolites,metabolites,Nreactions,reactions,Nenzymes,enzymes,Ngenes,genes,Noperons,operons,Npathways,pathways,&Nregulators,&pnt1);
  regulators=pnt1;


  // Construct the regulatory network.
  construct_regulatory_network(Ngenes,genes,Nregulators,regulators,Noperons,operons,Nmetabolites,metabolites,&pnt1);
  regulatory_net=pnt1;

  // Construct the joint network.
  construct_joint_network(Nmetabolites,metabolites,Nreactions,reactions,Nenzymes,enzymes,Nregulators,regulators,Ngenes,genes,Noperons,operons,Nfluxes,fluxes,&pnt1);
  joint_net=pnt1;
  

  // Debug
  printf("the joint network has %d nodes, %d edges.\n",joint_net->Nnodes,joint_net->Nedges);

  
  // Predict the flux changes of perturbing each substrate (reducing or enhancing).  Assume enzyme activities and other substrates are unchanged.
  // Use predict_flux_change2 function.  Notice only flux changes in the preferred direction are reported.
  
  perturb_fluxes_predict=malloc(sizeof(struct perturb_flux_prediction)*(Nmetabolites+Nenzymes)*2);
  k=0;

  for (i=0; i<=(Nmetabolites-1); i++)
    {
      (perturb_fluxes_predict+k)->ind=k;
      (perturb_fluxes_predict+k)->type=1;
      (perturb_fluxes_predict+k)->perturb_ind=*(joint_net->metabolite2node+i);
      (perturb_fluxes_predict+k)->perturb_dir=-1;
      predict_flux_change2(Nmetabolites,metabolites,Nreactions,reactions,Nenzymes,enzymes,metabolic_net,Nfluxes,fluxes,metabolic_dir_net,i,(perturb_fluxes_predict+k));
      k++;
    }
    

  for (i=0; i<=(Nmetabolites-1); i++)
    {
      (perturb_fluxes_predict+k)->ind=k;
      (perturb_fluxes_predict+k)->type=1;
      (perturb_fluxes_predict+k)->perturb_ind=*(joint_net->metabolite2node+i);
      (perturb_fluxes_predict+k)->perturb_dir=+1;
      predict_flux_change2(Nmetabolites,metabolites,Nreactions,reactions,Nenzymes,enzymes,metabolic_net,Nfluxes,fluxes,metabolic_dir_net,i,(perturb_fluxes_predict+k));
      k++;
    }
  
  for (i=0; i<=(Nenzymes-1); i++)
    {
      (perturb_fluxes_predict+k)->ind=k;
      (perturb_fluxes_predict+k)->type=0;
      (perturb_fluxes_predict+k)->perturb_ind=*(joint_net->gene2node+(enzymes+i)->geneind);
      (perturb_fluxes_predict+k)->perturb_dir=-1;
      predict_flux_change2(Nmetabolites,metabolites,Nreactions,reactions,Nenzymes,enzymes,metabolic_net,Nfluxes,fluxes,metabolic_dir_net,i,(perturb_fluxes_predict+k));
      k++;
    }
  
  for (i=0; i<=(Nenzymes-1); i++)
    {
      (perturb_fluxes_predict+k)->ind=k;
      (perturb_fluxes_predict+k)->type=0;
      (perturb_fluxes_predict+k)->perturb_ind=*(joint_net->gene2node+(enzymes+i)->geneind);
      (perturb_fluxes_predict+k)->perturb_dir=+1;
      predict_flux_change2(Nmetabolites,metabolites,Nreactions,reactions,Nenzymes,enzymes,metabolic_net,Nfluxes,fluxes,metabolic_dir_net,i,(perturb_fluxes_predict+k));  
      k++;
    }
  
  Nperturb_fluxes_predict=k;

  // Debug
  printf("Nperturb_fluxes_predict=%d\n",Nperturb_fluxes_predict);


  // Load perturbation gene expression data, significant and insignificant.
  load_perturb_expression3(*(argv+6),*(argv+7),*(argv+8),Ngenes,genes,Nmetabolites,metabolites,&Nold_expression_responses,&pnt1,&Nold_insig_expression_responses,&pnt2);
  old_expression_responses=pnt1; old_insig_expression_responses=pnt2; 


  // Load perturbation flux data, significant and insignificant.
  load_perturb_flux2(*(argv+9),*(argv+10),*(argv+11),Ngenes,genes,Nmetabolites,metabolites,Nreactions,reactions,Nfluxes,fluxes,&Nold_flux_responses,&pnt1,&Nold_insig_flux_responses,&pnt2);
  old_flux_responses=pnt1; old_insig_flux_responses=pnt2; 


  select_perturbation(Nmetabolites,metabolites,Ngenes,genes,Nenzymes,enzymes,Nreactions,reactions,Nfluxes,fluxes,Nold_expression_responses,old_expression_responses,Nold_flux_responses,old_flux_responses,&Nexpression_responses,&pnt1,&Nflux_responses,&pnt2);
  expression_responses=pnt1; flux_responses=pnt2; 

  select_perturbation(Nmetabolites,metabolites,Ngenes,genes,Nenzymes,enzymes,Nreactions,reactions,Nfluxes,fluxes,Nold_insig_expression_responses,old_insig_expression_responses,Nold_insig_flux_responses,old_insig_flux_responses,&Ninsig_expression_responses,&pnt1,&Ninsig_flux_responses,&pnt2);
  insig_expression_responses=pnt1; insig_flux_responses=pnt2; 
  
  clear_perturb_effect(Nold_expression_responses,old_expression_responses);
  clear_perturb_effect(Nold_flux_responses,old_flux_responses);
  clear_perturb_effect(Nold_insig_expression_responses,old_insig_expression_responses);
  clear_perturb_effect(Nold_insig_flux_responses,old_insig_flux_responses);

  
  // Debug
  printf("Nexpression_responses=%d, Nflux_responses=%d\n",Nexpression_responses,Nflux_responses);

  
  // Debug
  printf("Ninsig_expression_responses=%d, Ninsig_flux_responses=%d\n",Ninsig_expression_responses,Ninsig_flux_responses);


  // Combine expression and flux responses.
  Nperturb_responses=Nexpression_responses+Nflux_responses;
  perturb_responses=malloc(sizeof(struct perturb_effect)*Nperturb_responses);
  for (i=0; i<=(Nexpression_responses-1); i++)
    {
      (perturb_responses+i)->ind=i;
      (perturb_responses+i)->Nstimuli=(expression_responses+i)->Nstimuli;
      (perturb_responses+i)->stim_type=malloc(sizeof(int)*(perturb_responses+i)->Nstimuli);
      for (j=0; j<=((perturb_responses+i)->Nstimuli-1); j++)
	*((perturb_responses+i)->stim_type+j)=*((expression_responses+i)->stim_type+j);
      (perturb_responses+i)->stim_dir=malloc(sizeof(int)*(perturb_responses+i)->Nstimuli);
      for (j=0; j<=((perturb_responses+i)->Nstimuli-1); j++)
	*((perturb_responses+i)->stim_dir+j)=*((expression_responses+i)->stim_dir+j);
      (perturb_responses+i)->stim_ind=malloc(sizeof(int)*(perturb_responses+i)->Nstimuli);
      for (j=0; j<=((perturb_responses+i)->Nstimuli-1); j++)
	*((perturb_responses+i)->stim_ind+j)=*((expression_responses+i)->stim_ind+j);
      (perturb_responses+i)->effect_type=(expression_responses+i)->effect_type;
      (perturb_responses+i)->effect_dir=(expression_responses+i)->effect_dir;
      (perturb_responses+i)->effect_ind=(expression_responses+i)->effect_ind;
      (perturb_responses+i)->perturb_response=(expression_responses+i)->perturb_response;
      (perturb_responses+i)->perturb_conf=(expression_responses+i)->perturb_conf;
      (perturb_responses+i)->explained=0;
      (perturb_responses+i)->Nbackground=0;
    }
  k=Nexpression_responses;
  for (i=0; i<=(Nflux_responses-1); i++)
    {
      (perturb_responses+i+k)->ind=i+k;
      (perturb_responses+i+k)->Nstimuli=(flux_responses+i)->Nstimuli;
      (perturb_responses+i+k)->stim_type=malloc(sizeof(int)*(perturb_responses+i)->Nstimuli);
      for (j=0; j<=((perturb_responses+i+k)->Nstimuli-1); j++)
	*((perturb_responses+i+k)->stim_type+j)=*((flux_responses+i)->stim_type+j);
      (perturb_responses+i+k)->stim_dir=malloc(sizeof(int)*(perturb_responses+i)->Nstimuli);
      for (j=0; j<=((perturb_responses+i+k)->Nstimuli-1); j++)
	*((perturb_responses+i+k)->stim_dir+j)=*((flux_responses+i)->stim_dir+j);
      (perturb_responses+i+k)->stim_ind=malloc(sizeof(int)*(perturb_responses+i+k)->Nstimuli);
      for (j=0; j<=((perturb_responses+i+k)->Nstimuli-1); j++)
	*((perturb_responses+i+k)->stim_ind+j)=*((flux_responses+i)->stim_ind+j);
      (perturb_responses+i+k)->effect_type=(flux_responses+i)->effect_type;
      (perturb_responses+i+k)->effect_dir=(flux_responses+i)->effect_dir;
      (perturb_responses+i+k)->effect_ind=(flux_responses+i)->effect_ind;
      (perturb_responses+i+k)->perturb_response=(flux_responses+i)->perturb_response;
      (perturb_responses+i+k)->perturb_conf=(flux_responses+i)->perturb_conf;
      (perturb_responses+i+k)->explained=0;
      (perturb_responses+i+k)->Nbackground=0;
    }


  // Combine insignificant expression and flux responses.
  Ninsig_perturb_responses=Ninsig_expression_responses+Ninsig_flux_responses;
  insig_perturb_responses=malloc(sizeof(struct perturb_effect)*Ninsig_perturb_responses);
  for (i=0; i<=(Ninsig_expression_responses-1); i++)
    {
      (insig_perturb_responses+i)->ind=i;
      (insig_perturb_responses+i)->Nstimuli=(insig_expression_responses+i)->Nstimuli;
      (insig_perturb_responses+i)->stim_type=malloc(sizeof(int)*(insig_perturb_responses+i)->Nstimuli);
      for (j=0; j<=((insig_perturb_responses+i)->Nstimuli-1); j++)
	*((insig_perturb_responses+i)->stim_type+j)=*((insig_expression_responses+i)->stim_type+j);
      (insig_perturb_responses+i)->stim_dir=malloc(sizeof(int)*(insig_perturb_responses+i)->Nstimuli);
      for (j=0; j<=((insig_perturb_responses+i)->Nstimuli-1); j++)
	*((insig_perturb_responses+i)->stim_dir+j)=*((insig_expression_responses+i)->stim_dir+j);
      (insig_perturb_responses+i)->stim_ind=malloc(sizeof(int)*(insig_perturb_responses+i)->Nstimuli);
      for (j=0; j<=((insig_perturb_responses+i)->Nstimuli-1); j++)
	*((insig_perturb_responses+i)->stim_ind+j)=*((insig_expression_responses+i)->stim_ind+j);
      (insig_perturb_responses+i)->effect_type=(insig_expression_responses+i)->effect_type;
      (insig_perturb_responses+i)->effect_dir=(insig_expression_responses+i)->effect_dir;
      (insig_perturb_responses+i)->effect_ind=(insig_expression_responses+i)->effect_ind;
      (insig_perturb_responses+i)->perturb_response=(insig_expression_responses+i)->perturb_response;
      (insig_perturb_responses+i)->perturb_conf=(insig_expression_responses+i)->perturb_conf;
      (insig_perturb_responses+i)->explained=0;
      (insig_perturb_responses+i)->Nbackground=0;
    }
  k=Ninsig_expression_responses;
  for (i=0; i<=(Ninsig_flux_responses-1); i++)
    {
      (insig_perturb_responses+i+k)->ind=i+k;
      (insig_perturb_responses+i+k)->Nstimuli=(insig_flux_responses+i)->Nstimuli;
      (insig_perturb_responses+i+k)->stim_type=malloc(sizeof(int)*(insig_perturb_responses+i)->Nstimuli);
      for (j=0; j<=((insig_perturb_responses+i+k)->Nstimuli-1); j++)
	*((insig_perturb_responses+i+k)->stim_type+j)=*((insig_flux_responses+i)->stim_type+j);
      (insig_perturb_responses+i+k)->stim_dir=malloc(sizeof(int)*(insig_perturb_responses+i)->Nstimuli);
      for (j=0; j<=((insig_perturb_responses+i+k)->Nstimuli-1); j++)
	*((insig_perturb_responses+i+k)->stim_dir+j)=*((insig_flux_responses+i)->stim_dir+j);
      (insig_perturb_responses+i+k)->stim_ind=malloc(sizeof(int)*(insig_perturb_responses+i+k)->Nstimuli);
      for (j=0; j<=((insig_perturb_responses+i+k)->Nstimuli-1); j++)
	*((insig_perturb_responses+i+k)->stim_ind+j)=*((insig_flux_responses+i)->stim_ind+j);
      (insig_perturb_responses+i+k)->effect_type=(insig_flux_responses+i)->effect_type;
      (insig_perturb_responses+i+k)->effect_dir=(insig_flux_responses+i)->effect_dir;
      (insig_perturb_responses+i+k)->effect_ind=(insig_flux_responses+i)->effect_ind;
      (insig_perturb_responses+i+k)->perturb_response=(insig_flux_responses+i)->perturb_response;
      (insig_perturb_responses+i+k)->perturb_conf=(insig_flux_responses+i)->perturb_conf;
      (insig_perturb_responses+i+k)->explained=0;
      (insig_perturb_responses+i+k)->Nbackground=0;
    }


  maxpathlength=atoi(*(argv+12));


  // Generate paths of restricted length connecting perturbations and responses.

  find_joint_paths4(joint_net,Nmetabolites,metabolites,Nreactions,reactions,Nenzymes,enzymes,Nregulators,regulators,Ngenes,genes,Noperons,operons,Nfluxes,fluxes,Nperturb_responses,perturb_responses,perturb_fluxes_predict,&Njoint_paths,&pnt1);  

  joint_paths=pnt1;

  // Debug
  printf("Njoint_paths=%d\n",Njoint_paths);


  
  // Remove the joint paths whose explanatory functions can be replaced by metabolic paths.
  prune_joint_paths5(joint_net,Nmetabolites,metabolites,Nreactions,reactions,Nenzymes,enzymes,Nregulators,regulators,Ngenes,genes,Noperons,operons,Nfluxes,fluxes,Nperturb_responses,perturb_responses,Ninsig_perturb_responses,insig_perturb_responses,perturb_fluxes_predict,Njoint_paths,joint_paths,&Nnew_joint_paths,&pnt1);
  new_joint_paths=pnt1;
  


  // Debug
  printf("Nnew_joint_paths=%d\n",Nnew_joint_paths);
  
  
  isconnected=malloc(sizeof(int)*Nperturb_responses);
  for (i=0; i<=(Nperturb_responses-1); i++)
    *(isconnected+i)=0;


  // Construct the factor graph and generate all MAP configurations of the model.
  generate_all_MAP_configs6(joint_net,Nmetabolites,metabolites,Nreactions,reactions,Nenzymes,enzymes,Nregulators,regulators,Ngenes,genes,Noperons,operons,Nfluxes,fluxes,Nperturb_responses,perturb_responses,perturb_fluxes_predict,Nnew_joint_paths,new_joint_paths,Npathways,pathways,&pnt1,&pnt2);

  MAP_configs=pnt1; fgraph=pnt2;

  
  // Debug
  printf("fgraph->Nvars=%d, fgraph->Nfactors=%d, Nmapconfigs=%d\n",fgraph->Nvars,fgraph->Nfactors,MAP_configs->Nmapconfigs);

  
  // Explain significant responses.
  explain_perturb_responses4(MAP_configs,fgraph,joint_net,Nmetabolites,metabolites,Nreactions,reactions,Nenzymes,enzymes,Nregulators,regulators,Ngenes,genes,Nperturb_responses,perturb_responses,(Nmetabolites+Nenzymes)*2,perturb_fluxes_predict,Nnew_joint_paths,new_joint_paths);


  // Explain insignificant responses.
  // For each perturbation, predict possible responses according to the model.  Check which predictions contradict with insignificant responses.
  Nperturbations=0; perturbations=malloc(sizeof(struct perturb_cond));
  for (i=0; i<=(Nperturb_responses-1); i++)
    {
      int isnew=1;

      j=0;
      while ((j<=(Nperturbations-1))&&(isnew==1))
	{
	  int flag2=1;

	  if ((perturbations+j)->Nstimuli!=(perturb_responses+i)->Nstimuli)
	    flag2=0;
	  else
	    {
	      k=0;
	      while ((k<=((perturbations+j)->Nstimuli-1))&&(flag2==1))
		{	      
		  if ((*((perturb_responses+i)->stim_type+k)!=*((perturbations+j)->stim_type+k))||(*((perturb_responses+i)->stim_dir+k)!=*((perturbations+j)->stim_dir+k))||(*((perturb_responses+i)->stim_ind+k)!=*((perturbations+j)->stim_ind+k)))
		    flag2=0;		  
		  k++;
		}
	    }
	  if (flag2==1)
	    isnew=0;
	  j++;
	}

      if (isnew==1)
	{
	  Nperturbations++; 
	  perturbations=realloc(perturbations,sizeof(struct perturb_cond)*Nperturbations);
	  (perturbations+Nperturbations-1)->Nstimuli=(perturb_responses+i)->Nstimuli;
	  (perturbations+Nperturbations-1)->ind=Nperturbations-1;
	  (perturbations+Nperturbations-1)->stim_type=malloc(sizeof(int)*(perturbations+Nperturbations-1)->Nstimuli);
	  (perturbations+Nperturbations-1)->stim_dir=malloc(sizeof(int)*(perturbations+Nperturbations-1)->Nstimuli);
	  (perturbations+Nperturbations-1)->stim_ind=malloc(sizeof(int)*(perturbations+Nperturbations-1)->Nstimuli);
	  for (j=0; j<=((perturbations+Nperturbations-1)->Nstimuli-1); j++)
	    {
	      *((perturbations+Nperturbations-1)->stim_type+j)=*((perturb_responses+i)->stim_type+j);
	      *((perturbations+Nperturbations-1)->stim_dir+j)=*((perturb_responses+i)->stim_dir+j);
	      *((perturbations+Nperturbations-1)->stim_ind+j)=*((perturb_responses+i)->stim_ind+j);
	    }
	  (perturbations+Nperturbations-1)->Nbackground=(perturb_responses+i)->Nbackground;
	  (perturbations+Nperturbations-1)->bkgnd_type=malloc(sizeof(int)*(perturbations+Nperturbations-1)->Nbackground);
	  (perturbations+Nperturbations-1)->bkgnd_dir=malloc(sizeof(int)*(perturbations+Nperturbations-1)->Nbackground);
	  (perturbations+Nperturbations-1)->bkgnd_ind=malloc(sizeof(int)*(perturbations+Nperturbations-1)->Nbackground);
	  for (j=0; j<=((perturbations+Nperturbations-1)->Nbackground-1); j++)
	    {
	      *((perturbations+Nperturbations-1)->bkgnd_type+j)=*((perturb_responses+i)->bkgnd_type+j);
	      *((perturbations+Nperturbations-1)->bkgnd_dir+j)=*((perturb_responses+i)->bkgnd_dir+j);
	      *((perturbations+Nperturbations-1)->bkgnd_ind+j)=*((perturb_responses+i)->bkgnd_ind+j);
	    }    
	}
    }


  // Debug
  printf("Nperturbations=%d\n",Nperturbations);


  
  // Incorporate explained and contradictory significant perturbation responses in predict_responses.
  Npredict_responses=0; predict_responses=malloc(sizeof(struct perturb_effect));
  for (i=0; i<=(Nperturb_responses-1); i++)
    {
      if ((perturb_responses+i)->explained!=0)
	{
	  int Nstimuli=(perturb_responses+i)->Nstimuli, Nbackground=(perturb_responses+i)->Nbackground;
	  Npredict_responses+=1; 
	  predict_responses=realloc(predict_responses,sizeof(struct perturb_effect)*Npredict_responses);
	  (predict_responses+Npredict_responses-1)->ind=Npredict_responses-1;
	  (predict_responses+Npredict_responses-1)->Nstimuli=(perturb_responses+i)->Nstimuli;
	  (predict_responses+Npredict_responses-1)->stim_type=malloc(sizeof(int)*Nstimuli);
	  (predict_responses+Npredict_responses-1)->stim_dir=malloc(sizeof(int)*Nstimuli);
	  (predict_responses+Npredict_responses-1)->stim_ind=malloc(sizeof(int)*Nstimuli);
	  for (j=0; j<=(Nstimuli-1); j++)
	    {
	      *((predict_responses+Npredict_responses-1)->stim_type+j)=*((perturb_responses+i)->stim_type+j);
	      *((predict_responses+Npredict_responses-1)->stim_dir+j)=*((perturb_responses+i)->stim_dir+j);
	      *((predict_responses+Npredict_responses-1)->stim_ind+j)=*((perturb_responses+i)->stim_ind+j);
	    }
	  (predict_responses+Npredict_responses-1)->Nbackground=(perturb_responses+i)->Nbackground;
	  (predict_responses+Npredict_responses-1)->bkgnd_type=malloc(sizeof(int)*Nbackground);
	  (predict_responses+Npredict_responses-1)->bkgnd_dir=malloc(sizeof(int)*Nbackground);
	  (predict_responses+Npredict_responses-1)->bkgnd_ind=malloc(sizeof(int)*Nbackground);
	  for (j=0; j<=(Nbackground-1); j++)
	    {
	      *((predict_responses+Npredict_responses-1)->bkgnd_type+j)=*((perturb_responses+i)->bkgnd_type+j);
	      *((predict_responses+Npredict_responses-1)->bkgnd_dir+j)=*((perturb_responses+i)->bkgnd_dir+j);
	      *((predict_responses+Npredict_responses-1)->bkgnd_ind+j)=*((perturb_responses+i)->bkgnd_ind+j);
	    }
	  (predict_responses+Npredict_responses-1)->effect_type=(perturb_responses+i)->effect_type;
	  (predict_responses+Npredict_responses-1)->effect_ind=(perturb_responses+i)->effect_ind;
	  if ((perturb_responses+i)->explained==1)
	    (predict_responses+Npredict_responses-1)->effect_dir=(perturb_responses+i)->effect_dir;
	  else
	    (predict_responses+Npredict_responses-1)->effect_dir=(perturb_responses+i)->effect_dir*(-1);
	  (predict_responses+Npredict_responses-1)->perturb_response=(perturb_responses+i)->perturb_response;
	  (predict_responses+Npredict_responses-1)->perturb_conf=(perturb_responses+i)->perturb_conf;
	  (predict_responses+Npredict_responses-1)->explained=(perturb_responses+i)->explained;	 
	}
    }	  
	
  // Debug
  printf("Npredict_responses=%d\n",Npredict_responses);


  // If no significant predictions, then explained.
  for (i=0; i<=(Ninsig_perturb_responses-1); i++)
    (insig_perturb_responses+i)->explained=1;

  
  for (i=0; i<=(Ninsig_perturb_responses-1); i++)
    (insig_perturb_responses+i)->perturb_conf=0.0;


  // Incorporate other predicted responses in predict_responses.	   
  for (i=0; i<=(Nperturbations-1); i++)
    {
      int Nsub_predict_responses;
      struct perturb_effect *sub_predict_responses;
     
      predict_perturbation(MAP_configs,fgraph,joint_net,Nmetabolites,metabolites,Nreactions,reactions,Nenzymes,enzymes,Nregulators,regulators,Ngenes,genes,Noperons,operons,Nfluxes,fluxes,Nperturb_responses,perturb_responses,Nperturb_fluxes_predict,perturb_fluxes_predict,Nnew_joint_paths,new_joint_paths,perturbations+i,&Nsub_predict_responses,&pnt1);
      sub_predict_responses=pnt1;


      for (j=0; j<=(Ninsig_perturb_responses-1); j++)
	{	
	  int flag2=1;
	  
	  // If no significant predictions, then explained.
	  //(insig_perturb_responses+j)->explained=1;

	  k=0;
	  while ((k<=((perturbations+i)->Nstimuli-1))&&(flag2==1))
	    {
	      if ((*((insig_perturb_responses+j)->stim_type+k)!=*((perturbations+i)->stim_type+k))||(*((insig_perturb_responses+j)->stim_dir+k)!=*((perturbations+i)->stim_dir+k))||(*((insig_perturb_responses+j)->stim_ind+k)!=*((perturbations+i)->stim_ind+k)))
		flag2=0;
	      k++;
	    }

	  if (flag2==1)
	    {
	      int ind=-1;
	      k=0;
	      while ((k<=(Nsub_predict_responses-1))&&(ind==-1))
		{
		  if (((insig_perturb_responses+j)->effect_type==(sub_predict_responses+k)->effect_type)&&((insig_perturb_responses+j)->effect_ind==(sub_predict_responses+k)->effect_ind))
		    ind=k;
		  k++;
		}
	     
	      if (ind>=0)
		{		  
		  // If predicted effect=+/-1, then contradiction.
		  if (((sub_predict_responses+ind)->effect_dir==1)||((sub_predict_responses+ind)->effect_dir==-1))
		    {
		      (insig_perturb_responses+j)->explained=-1;
		      (sub_predict_responses+ind)->explained=-1;

		      (insig_perturb_responses+j)->perturb_conf=(sub_predict_responses+ind)->effect_dir;

		    }
		  
		  // If predicted effect=2 (ambiguous), then no explanation.
		  else if ((sub_predict_responses+ind)->effect_dir==2)
		    {
		      (insig_perturb_responses+j)->explained=0;
		      (sub_predict_responses+ind)->explained=0;
		    }

		}	      	      	      
	    }	  
	}


      // Add other predictions to predict_responses.
      for (j=0; j<=(Nsub_predict_responses-1); j++)
	{
	  int Nstimuli=(sub_predict_responses+j)->Nstimuli, Nbackground=(sub_predict_responses+j)->Nbackground;
	  Npredict_responses+=1; 
	  predict_responses=realloc(predict_responses,sizeof(struct perturb_effect)*Npredict_responses);
	  (predict_responses+Npredict_responses-1)->ind=Npredict_responses-1;
	  (predict_responses+Npredict_responses-1)->Nstimuli=(sub_predict_responses+j)->Nstimuli;
	  (predict_responses+Npredict_responses-1)->stim_type=malloc(sizeof(int)*Nstimuli);
	  (predict_responses+Npredict_responses-1)->stim_dir=malloc(sizeof(int)*Nstimuli);
	  (predict_responses+Npredict_responses-1)->stim_ind=malloc(sizeof(int)*Nstimuli);
	  for (k=0; k<=(Nstimuli-1); k++)
	    {
	      *((predict_responses+Npredict_responses-1)->stim_type+k)=*((sub_predict_responses+j)->stim_type+k);
	      *((predict_responses+Npredict_responses-1)->stim_dir+k)=*((sub_predict_responses+j)->stim_dir+k);
	      *((predict_responses+Npredict_responses-1)->stim_ind+k)=*((sub_predict_responses+j)->stim_ind+k);
	    }
	  (predict_responses+Npredict_responses-1)->Nbackground=(sub_predict_responses+j)->Nbackground;
	  (predict_responses+Npredict_responses-1)->bkgnd_type=malloc(sizeof(int)*Nbackground);
	  (predict_responses+Npredict_responses-1)->bkgnd_dir=malloc(sizeof(int)*Nbackground);
	  (predict_responses+Npredict_responses-1)->bkgnd_ind=malloc(sizeof(int)*Nbackground);
	  for (k=0; k<=(Nbackground-1); k++)
	    {
	      *((predict_responses+Npredict_responses-1)->bkgnd_type+k)=*((sub_predict_responses+j)->bkgnd_type+k);
	      *((predict_responses+Npredict_responses-1)->bkgnd_dir+k)=*((sub_predict_responses+j)->bkgnd_dir+k);
	      *((predict_responses+Npredict_responses-1)->bkgnd_ind+k)=*((sub_predict_responses+j)->bkgnd_ind+k);
	    }
	  (predict_responses+Npredict_responses-1)->effect_type=(sub_predict_responses+j)->effect_type;
	  (predict_responses+Npredict_responses-1)->effect_ind=(sub_predict_responses+j)->effect_ind;
	  if ((sub_predict_responses+j)->explained==1)
	    (predict_responses+Npredict_responses-1)->effect_dir=(sub_predict_responses+j)->effect_dir;
	  else
	    (predict_responses+Npredict_responses-1)->effect_dir=(sub_predict_responses+j)->effect_dir*(-1);
	  (predict_responses+Npredict_responses-1)->perturb_response=(sub_predict_responses+j)->perturb_response;
	  (predict_responses+Npredict_responses-1)->perturb_conf=(sub_predict_responses+j)->perturb_conf;
	  (predict_responses+Npredict_responses-1)->explained=(sub_predict_responses+j)->explained;
	}

           
      for (j=0; j<=(Nsub_predict_responses-1); j++)
	{
	  free((sub_predict_responses+j)->stim_type);
	  free((sub_predict_responses+j)->stim_dir);
	  free((sub_predict_responses+j)->stim_ind);
	  free((sub_predict_responses+j)->bkgnd_type);
	  free((sub_predict_responses+j)->bkgnd_dir);
	  free((sub_predict_responses+j)->bkgnd_ind);
	}
      free(sub_predict_responses);
      
    }

  // Debug
  printf("Nfinal_predict_responses=%d\n",Npredict_responses);
  

  // Count the net number of explained responses.
  Nexplained=0; Ncontradict=0;
  for (i=0; i<=(Nperturb_responses-1); i++)
    {
      if ((perturb_responses+i)->explained==1)
	Nexplained++;
      else if ((perturb_responses+i)->explained==-1)
	Ncontradict++;
    }

  Ninsig_explained=0; Ninsig_contradict=0; k=0;
  for (i=0; i<=(Ninsig_perturb_responses-1); i++)
    {
      if ((insig_perturb_responses+i)->explained==1)
	Ninsig_explained++;
      else if ((insig_perturb_responses+i)->explained==-1)
	Ninsig_contradict++;
      else
	k++;
    }

  Nnet_explained=Nexplained+Ninsig_explained-Ncontradict-Ninsig_contradict;
      

  // Debug
  printf("Nexplained=%d, Ncontradict=%d, Ninsig_explained=%d, Ninsig_contradict=%d, Nnet_explained=%d\n",Nexplained,Ncontradict,Ninsig_explained,Ninsig_contradict,Nnet_explained);


  
  // Identify the responses explained by mixed pathways.
  // Identify the paths which are purely metabolic and regulatory.
  ismetabolic=malloc(sizeof(int)*Nnew_joint_paths);
  for (i=0; i<=(Nnew_joint_paths-1); i++)
    *(ismetabolic+i)=0;
  for (i=0; i<=(Nnew_joint_paths-1); i++)
    {
      int flag=1;

      // A metabolic pathway does not contain (regulator,operon), (operon,gene) and (metabolite,regulator) edges.
      j=0;
      while ((j<=((new_joint_paths+i)->Nedges-1))&&(flag==1))
	{
	  int edgeind=*((new_joint_paths+i)->edges+j);
	  if (((joint_net->edges+edgeind)->type==UNDETERMINED)||((joint_net->edges+edgeind)->type==BUNDLE))
	    flag=0;
	  j++;
	}
      if (flag==1)
	*(ismetabolic+i)=1;
    }


  // Identify the purely regulatory pathways.
  isregulatory=malloc(sizeof(int)*Nnew_joint_paths);
  for (i=0; i<=(Nnew_joint_paths-1); i++)
    *(isregulatory+i)=0;

  
  // A regulatory pathway does not contain (metabolite,flux), (flux,metabolite) (metabolite,regulator) edges.
  for (i=0; i<=(Nnew_joint_paths-1); i++)
    {
      int flag=1;

      // A regulatory pathway does not contain (metabolite,flux), (flux,metabolite) edges.
      j=0;
      while ((j<=((new_joint_paths+i)->Nedges-1))&&(flag==1))
	{
	  int edgeind=*((new_joint_paths+i)->edges+j);
	  int node1=(joint_net->edges+edgeind)->from;
	  int node2=(joint_net->edges+edgeind)->to;
	  if (((*(joint_net->types+node1)==METABOLITE)&&(*(joint_net->types+node2)==FLUX))||((*(joint_net->types+node1)==FLUX)&&(*(joint_net->types+node2)==METABOLITE))||((*(joint_net->types+node1)==METABOLITE)&&(*(joint_net->types+node2)==REGULATOR)))
	    flag=0;
	  j++;
	}
      if (flag==1)
	*(isregulatory+i)=1;
    }


  Nflux_explained=0; Ngene_explained=0;
  Nexplained_by_metabolic=0; Nexplained_by_regulatory=0; Nexplained_by_mix=0;
  Nflux_contradict=0; Ngene_contradict=0;
  Ncontradict_by_metabolic=0; Ncontradict_by_regulatory=0; Ncontradict_by_mix=0;
  
  explained_types=malloc(sizeof(int)*Nperturb_responses);
  for (i=0; i<=(Nperturb_responses-1); i++)
    *(explained_types+i)=0;

  for (i=0; i<=(Nperturb_responses-1); i++)
    {
      if ((perturb_responses+i)->explained==1)
	{
	  int Npaths=0, *pathinds, expbyreg=0, expbymet=0, expbymix=0;

	  if ((perturb_responses+i)->effect_type==0)
	    Ngene_explained++;
	  else if ((perturb_responses+i)->effect_type==1)
	    Nflux_explained++;

	  pathinds=malloc(sizeof(int)*100);
	  for (j=0; j<=(fgraph->Nvars-1); j++)
	    {
	      if (((fgraph->varnodes+j)->type==PATHSEL)&&((fgraph->varnodes+j)->pathinfo->i==i))
		{
		  int pathind=(fgraph->varnodes+j)->pathinfo->k;  
		  Npaths++; *(pathinds+Npaths-1)=pathind;
		}
	    }
	  for (j=0; j<=(Npaths-1); j++)
	    {
	      if (*(ismetabolic+*(pathinds+j))==1)
		expbymet=1;
	      if (*(isregulatory+*(pathinds+j))==1)
		expbyreg=1;	      
	    }
	  
	  if ((expbymet==1)&&(expbyreg==1))
	    {
	      expbymix=1; expbymet=0; expbyreg=0;
	    }
	  else if ((expbymet==0)&&(expbyreg==0))
	    expbymix=1;
	  
	  if (expbymix==1)
	    *(explained_types+i)=3;
	  else if (expbymet==1)
	    *(explained_types+i)=1;
	  else if (expbyreg==1)
	    *(explained_types+i)=2;
	  

	  if (*(explained_types+i)==1)
	    Nexplained_by_metabolic++;
	  else if (*(explained_types+i)==2)
	    Nexplained_by_regulatory++;
	  else if (*(explained_types+i)==3)
	    Nexplained_by_mix++;
	  free(pathinds);
	}
      
      else if ((perturb_responses+i)->explained==-1)
	{
	  int Npaths=0, *pathinds, expbyreg=0, expbymet=0, expbymix=0;

	  if ((perturb_responses+i)->effect_type==0)
	    Ngene_contradict++;
	  else if ((perturb_responses+i)->effect_type==1)
	    Nflux_contradict++;

	  pathinds=malloc(sizeof(int)*100);
	  for (j=0; j<=(fgraph->Nvars-1); j++)
	    {
	      if (((fgraph->varnodes+j)->type==PATHSEL)&&((fgraph->varnodes+j)->pathinfo->i==i))
		{
		  int pathind=(fgraph->varnodes+j)->pathinfo->k;  
		  Npaths++; *(pathinds+Npaths-1)=pathind;
		}
	    }
	  for (j=0; j<=(Npaths-1); j++)
	    {
	      if (*(ismetabolic+*(pathinds+j))==1)
		expbymet=1;
	      if (*(isregulatory+*(pathinds+j))==1)
		expbyreg=1;	      
	    }
	  
	  if ((expbymet==1)&&(expbyreg==1))
	    {
	      expbymix=1; expbymet=0; expbyreg=0;
	    }
	  else if ((expbymet==0)&&(expbyreg==0))
	    expbymix=1;
	  
	  if (expbymix==1)
	    *(explained_types+i)=-3;
	  else if (expbymet==1)
	    *(explained_types+i)=-1;
	  else if (expbyreg==1)
	    *(explained_types+i)=-2;
	  
	  if (*(explained_types+i)==-1)
	    Ncontradict_by_metabolic++;
	  else if (*(explained_types+i)==-2)
	    Ncontradict_by_regulatory++;
	  else if (*(explained_types+i)==-3)
	    Ncontradict_by_mix++;
	  free(pathinds);
	}
    }
  

  // Insignificant responses.  
  Ninsig_flux_explained=0; Ninsig_gene_explained=0;
  Ninsig_flux_contradict=0; Ninsig_gene_contradict=0;  
    
  for (i=0; i<=(Ninsig_perturb_responses-1); i++)
    {
      if ((insig_perturb_responses+i)->explained==1)
	{
	  if ((insig_perturb_responses+i)->effect_type==0)
	    Ninsig_gene_explained++;
	  else if ((insig_perturb_responses+i)->effect_type==1)
	    Ninsig_flux_explained++;	  
	}
      
      else if ((insig_perturb_responses+i)->explained==-1)
	{
	  if ((insig_perturb_responses+i)->effect_type==0)
	    Ninsig_gene_contradict++;
	  else if ((perturb_responses+i)->effect_type==1)
	    Ninsig_flux_contradict++;	  
	}
    }

  //Nmixed_net_explained=Nexplained_by_mix-Ncontradict_by_mix+Ninsig_explained-Ninsig_contradict;
  
  Nmixed_net_explained=Nexplained_by_mix-Ncontradict_by_mix;

  
  // Debug
  printf("Ngene_explained=%d, Nflux_explained=%d, Ngene_contradict=%d, Nflux_contradict=%d, Nexplained_by_metabolic=%d, Nexplained_by_regulatory=%d, Nexplained_by_mix=%d, Ncontradict_by_metabolic=%d, Ncontradict_by_regulatory=%d, Ncontradict_by_mix=%d, Ninsig_gene_explained=%d, Ninsig_flux_explained=%d, Ninsig_gene_contradict=%d, Ninsig_flux_contradict=%d, Nmixed_net_explained=%d\n",Ngene_explained,Nflux_explained,Ngene_contradict,Nflux_contradict,Nexplained_by_metabolic,Nexplained_by_regulatory,Nexplained_by_mix,Ncontradict_by_metabolic,Ncontradict_by_regulatory,Ncontradict_by_mix,Ninsig_gene_explained,Ninsig_flux_explained,Ninsig_gene_contradict,Ninsig_flux_contradict,Nmixed_net_explained);

  
  isconn=malloc(sizeof(int)*Nperturb_responses); Nconn=0;
  for (i=0; i<=(Nperturb_responses-1); i++)
    *(isconn+i)=0;
  for (i=0; i<=(Nnew_joint_paths-1); i++)
    if ((new_joint_paths+i)->perturbresponseind>=0)
      *(isconn+(new_joint_paths+i)->perturbresponseind)=1;

  for (i=0; i<=(Nperturb_responses-1); i++)
    {
      if (*(isconn+i)==1)
	{
	  Nconn++;
	  if ((perturb_responses+i)->effect_type==0)
	    Nexpression_conn++;
	  else if ((perturb_responses+i)->effect_type==1)
	    Nflux_conn++;
	}
    }


  
  // Evaluate the permutation p-values on the overall explanation results and the explanation results on mixed pathways.
  permutation_pvalues(Nperturb_responses,perturb_responses,Ninsig_perturb_responses,insig_perturb_responses,Npredict_responses,predict_responses,Nnet_explained,Nmixed_net_explained,explained_types,Ntrials,&pval1,&pval2);


  
  // Debug
  printf("%d significant perturbation responses, %d connected, %d explained by paths of length <= %d, %d yield contradictions.\n",Nperturb_responses,Nconn,Nexplained,maxpathlength,Ncontradict);
  printf("%d significant expression responses, %d explained, %d contradict.  %d significant flux responses, %d explained, %d contradict.  %d responses explained by pure metabolic pathways, %d responses contradict by pure metabolic pathways, %d responses explained by pure regulatory pathways, %d responses contradict by pure regulatory pathways, %d responses explained by mixed pathways, %d responses contradict by mixed pathways\n",Nexpression_responses,Ngene_explained,Ngene_contradict,Nflux_responses,Nflux_explained,Nflux_contradict,Nexplained_by_metabolic,Ncontradict_by_metabolic,Nexplained_by_regulatory,Ncontradict_by_regulatory,Nexplained_by_mix,Ncontradict_by_mix);
  printf("%d insignificant perturbation responses, %d explained, %d yield contradictions.\n",Ninsig_perturb_responses,Ninsig_explained,Ninsig_contradict);
  printf("%d insignificant expression responses, %d explained, %d contradict.  %d insignificant flux responses, %d explained, %d contradict.\n",Ninsig_expression_responses,Ninsig_gene_explained,Ninsig_gene_contradict,Ninsig_flux_responses,Ninsig_flux_explained,Ninsig_flux_contradict);
  //printf("Nnet_explained=%d, pval=%e.  Nmixed_net_explained=%d, pval=%e.\n",Nnet_explained,pval1,Nmixed_net_explained,pval2);
  printf("Nnet_explained=%d, ",Nnet_explained);
  if (pval1>(double)1/(double)Ntrials)
    printf("pval=%.4e.  ",pval1);
  else
    printf("pval<%.4e.  ",(double)1/(double)Ntrials);
  printf("Nmixed_net_explained=%d, ",Nmixed_net_explained);
  if (pval2>(double)1/(double)Ntrials)
    printf("pval=%.4e.\n",pval2);
  else
    printf("pval<%.4e.\n",(double)1/(double)Ntrials);


  
  
  // Report the summary of explanation and contradictions, valid pathways connecting significant responses, and contradictory insignificant responses.
  if ((fp=fopen(*(argv+13),"w"))==NULL)
    {
      printf("Cannot open %s.\n",*(argv+13));
      return;
    }
  
  fprintf(fp,"Ngenes=%d, Nregulators=%d, Nenzymes=%d, Nmetabolites=%d, Nreactions=%d, Nfluxes=%d, Noperons=%d.\n",Ngenes,Nregulators,Nenzymes,Nmetabolites,Nreactions,Nfluxes,Noperons);
  fprintf(fp,"facgraph has %d variables, %d factors, %d edges.\n",fgraph->Nvars,fgraph->Nfactors,fgraph->Ne);
  fprintf(fp,"%d significant perturbation responses, %d connected, %d explained by paths of length <= %d, %d yield contradictions.\n",Nperturb_responses,Nconn,Nexplained,maxpathlength,Ncontradict);
  fprintf(fp,"%d significant expression responses, %d explained, %d contradict.  %d significant flux responses, %d explained, %d contradict.  %d responses explained by pure metabolic pathways, %d responses contradict by pure metabolic pathways, %d responses explained by pure regulatory pathways, %d responses contradict by pure regulatory pathways, %d responses explained by mixed pathways, %d responses contradict by mixed pathways\n",Nexpression_responses,Ngene_explained,Ngene_contradict,Nflux_responses,Nflux_explained,Nflux_contradict,Nexplained_by_metabolic,Ncontradict_by_metabolic,Nexplained_by_regulatory,Ncontradict_by_regulatory,Nexplained_by_mix,Ncontradict_by_mix);
  fprintf(fp,"%d insignificant perturbation responses, %d explained, %d yield contradictions.\n",Ninsig_perturb_responses,Ninsig_explained,Ninsig_contradict);
  fprintf(fp,"%d insignificant expression responses, %d explained, %d contradict.  %d insignificant flux responses, %d explained, %d contradict.\n",Ninsig_expression_responses,Ninsig_gene_explained,Ninsig_gene_contradict,Ninsig_flux_responses,Ninsig_flux_explained,Ninsig_flux_contradict);
  //fprintf(fp,"Nnet_explained=%d, pval=%e.  Nmixed_net_explained=%d, pval=%e.\n",Nnet_explained,pval1,Nmixed_net_explained,pval2);
  fprintf(fp,"Nnet_explained=%d, ",Nnet_explained);
  if (pval1>(double)1/(double)Ntrials)
    fprintf(fp,"pval=%e.  ",pval1);
  else
    fprintf(fp,"pval<%e.  ",(double)1/(double)Ntrials);
  fprintf(fp,"Nmixed_net_explained=%d, ",Nmixed_net_explained);
  if (pval2>(double)1/(double)Ntrials)
    fprintf(fp,"pval=%e.\n",pval2);
  else
    fprintf(fp,"pval<%e.\n",(double)1/(double)Ntrials);

  fprintf(fp,"\n");


  fprintf(fp,"significant perturbation responses.\n\n");
  for (i=0; i<=(Nperturb_responses-1); i++)
    {      
      if (*(explained_types+i)==1)
	fprintf(fp,"*");
      else if (*(explained_types+i)==2)
	fprintf(fp,"**");
      else if (*(explained_types+i)==3)
	fprintf(fp,"***");

      if ((perturb_responses+i)->explained==-1)
	fprintf(fp,"$");

      fprintf(fp,"response %d, %d stimuli: ",(perturb_responses+i)->ind,(perturb_responses+i)->Nstimuli);
  
      for (j=0; j<=((perturb_responses+i)->Nstimuli-1); j++)
	{
	  if (*((perturb_responses+i)->stim_dir+j)<0)
	    fprintf(fp,"delete ");
	  else
	    fprintf(fp,"enhance ");
	  if (*((perturb_responses+i)->stim_type+j)==0)
	    {
	      fprintf(fp,"gene ");
	      for (k=0; k<=((genes+*((perturb_responses+i)->stim_ind+j))->length-1); k++)
		fprintf(fp,"%c",*((genes+*((perturb_responses+i)->stim_ind+j))->name+k));
	    }
	  else
	    {
	      fprintf(fp,"metabolite ");
	      for (k=0; k<=((metabolites+*((perturb_responses+i)->stim_ind+j))->length-1); k++)
		fprintf(fp,"%c",*((metabolites+*((perturb_responses+i)->stim_ind+j))->name+k));
	    }
	  fprintf(fp," ");
	}

      if ((perturb_responses+i)->Nbackground>0)
	{
	  fprintf(fp,", %d background: ",(perturb_responses+i)->Nbackground);
	  for (j=0; j<=((perturb_responses+i)->Nbackground-1); j++)
	    {	      
	      if (*((perturb_responses+i)->bkgnd_dir+j)<0)
		fprintf(fp,"delete ");
	      else
		fprintf(fp,"enhance ");
	      if (*((perturb_responses+i)->bkgnd_type+j)==0)
		{
		  fprintf(fp,"gene ");
		  for (k=0; k<=((genes+*((perturb_responses+i)->bkgnd_ind+j))->length-1); k++)
		    fprintf(fp,"%c",*((genes+*((perturb_responses+i)->bkgnd_ind+j))->name+k));
		}
	      else
		{
		  fprintf(fp,"metabolite ");
		  for (k=0; k<=((metabolites+*((perturb_responses+i)->bkgnd_ind+j))->length-1); k++)
		    fprintf(fp,"%c",*((metabolites+*((perturb_responses+i)->bkgnd_ind+j))->name+k));
		}
	      fprintf(fp," ");
	    }
	}

      fprintf(fp,", response ");
      if ((perturb_responses+i)->effect_type==0)
	{
	  fprintf(fp,"gene ");
	  for (j=0; j<=((genes+(perturb_responses+i)->effect_ind)->length-1); j++)
	    fprintf(fp,"%c",*((genes+(perturb_responses+i)->effect_ind)->name+j));
	  fprintf(fp," ");
	}
      else
	{
	  int reacind=(fluxes+(perturb_responses+i)->effect_ind)->reacind;

	  fprintf(fp,"flux ");
	  if (reacind>=0)
	    {
	      for (j=0; j<=((reactions+reacind)->idlength-1); j++)
		fprintf(fp,"%c",*((reactions+reacind)->id+j));
	    }
	  else
	    {
	      for (j=0; j<=((fluxes+(perturb_responses+i)->effect_ind)->length-1); j++)
		fprintf(fp,"%c",*((fluxes+(perturb_responses+i)->effect_ind)->extfluxname+j));
	    }
	  fprintf(fp," ");
	  if ((fluxes+(perturb_responses+i)->effect_ind)->dir==1)
	    fprintf(fp,"positive dir ");
	  else if ((fluxes+(perturb_responses+i)->effect_ind)->dir==-1)
	    fprintf(fp,"negative dir ");
	}
      
      if ((perturb_responses+i)->effect_dir<0)
	fprintf(fp,"is reduced, ");
      else
	fprintf(fp,"is increased, ");     
      fprintf(fp,"val=%.2f\n",(perturb_responses+i)->perturb_response);

      
      for (j=0; j<=(fgraph->Nvars-1); j++)
	{
	  //if (((fgraph->varnodes+j)->type==PATHSEL)&&((fgraph->varnodes+j)->pathinfo->i==i))
	  //if (((fgraph->varnodes+j)->type==PATHSEL)&&((fgraph->varnodes+j)->pathinfo->i==i)&&(*(MAP_configs->mapconfigs+j)==1))

	  if (((fgraph->varnodes+j)->type==PATHSEL)&&((fgraph->varnodes+j)->pathinfo->i==i)&&(((*(MAP_configs->mapconfigs+j)==1)&&((perturb_responses+i)->explained==1))||((*(MAP_configs->mapconfigs+j)==0)&&((perturb_responses+i)->explained==-1))))
	    {
	      int pathind=(fgraph->varnodes+j)->pathinfo->k;
	      fprintf(fp,"path %d: ",pathind);

	      for (k=0; k<=((new_joint_paths+pathind)->Nnodes-1); k++)
		{
		  int node=*((new_joint_paths+pathind)->nodes+k);
		  int type=*(joint_net->types+node);
		  int ind;

		  if (type==0)
		    {
		      fprintf(fp,"regulator ");
		      ind=*(joint_net->node2regulator+node);
		      for (l=0; l<=((regulators+ind)->length-1); l++)
			fprintf(fp,"%c",*((regulators+ind)->name+l));
		      fprintf(fp,", ");
		    }
		  else if (type==1)
		    {
		      fprintf(fp,"operon ");
		      ind=*(joint_net->node2operon+node);
		      for (l=0; l<=((operons+ind)->length-1); l++)
			fprintf(fp,"%c",*((operons+ind)->name+l));
		      fprintf(fp,", ");
		    }
		  else if (type==2)
		    {
		      fprintf(fp,"gene ");
		      ind=*(joint_net->node2gene+node);
		      for (l=0; l<=((genes+ind)->length-1); l++)
			fprintf(fp,"%c",*((genes+ind)->name+l));
		      fprintf(fp,", ");
		    }
		  else if (type==3)
		    {
		      fprintf(fp,"enzyme ");
		      ind=*(joint_net->node2enzyme+node);
		      for (l=0; l<=((enzymes+ind)->length-1); l++)
			fprintf(fp,"%c",*((enzymes+ind)->name+l));
		      fprintf(fp,", ");
		    }
		  else if (type==4)
		    {
		      fprintf(fp,"metabolite ");
		      ind=*(joint_net->node2metabolite+node);
		      for (l=0; l<=((metabolites+ind)->length-1); l++)
			fprintf(fp,"%c",*((metabolites+ind)->name+l));
		      fprintf(fp,", ");
		    }
		  
		  else if (type==5)
		    {
		      fprintf(fp,"flux ");
		      ind=*(joint_net->node2flux+node);
		      if ((fluxes+ind)->reacind>=0)
			{
			  int ind2=(fluxes+ind)->reacind;
			  for (l=0; l<=((reactions+ind2)->idlength-1); l++)
			    fprintf(fp,"%c",*((reactions+ind2)->id+l));
			  fprintf(fp,", ");
			}
		      else
			{			  
			  for (l=0; l<=((fluxes+ind)->length-1); l++)
			    fprintf(fp,"%c",*((fluxes+ind)->extfluxname+l));
			  fprintf(fp,", ");
			}                  
		    }		  
		}
	      
	      fprintf(fp,"\n");
	    }
	}	     
      
      fprintf(fp,"\n");
    }


  fprintf(fp,"insignificant perturbation responses.\n\n");
  for (i=0; i<=(Ninsig_perturb_responses-1); i++)
    { 
      int flag=1, flag2=1, ind=-1;

      if ((insig_perturb_responses+i)->explained==1)
	fprintf(fp,"*");    
      else if ((insig_perturb_responses+i)->explained==-1)
	fprintf(fp,"$");

      fprintf(fp,"response %d, %d stimuli: ",(insig_perturb_responses+i)->ind,(insig_perturb_responses+i)->Nstimuli);
  
      for (j=0; j<=((insig_perturb_responses+i)->Nstimuli-1); j++)
	{
	  if (*((insig_perturb_responses+i)->stim_dir+j)<0)
	    fprintf(fp,"delete ");
	  else
	    fprintf(fp,"enhance ");
	  if (*((insig_perturb_responses+i)->stim_type+j)==0)
	    {
	      fprintf(fp,"gene ");
	      for (k=0; k<=((genes+*((insig_perturb_responses+i)->stim_ind+j))->length-1); k++)
		fprintf(fp,"%c",*((genes+*((insig_perturb_responses+i)->stim_ind+j))->name+k));
	    }
	  else
	    {
	      fprintf(fp,"metabolite ");
	      for (k=0; k<=((metabolites+*((insig_perturb_responses+i)->stim_ind+j))->length-1); k++)
		fprintf(fp,"%c",*((metabolites+*((insig_perturb_responses+i)->stim_ind+j))->name+k));
	    }
	  fprintf(fp," ");
	}

      if ((insig_perturb_responses+i)->Nbackground>0)
	{
	  fprintf(fp,", %d background: ",(insig_perturb_responses+i)->Nbackground);
	  for (j=0; j<=((insig_perturb_responses+i)->Nbackground-1); j++)
	    {	      
	      if (*((insig_perturb_responses+i)->bkgnd_dir+j)<0)
		fprintf(fp,"delete ");
	      else
		fprintf(fp,"enhance ");
	      if (*((insig_perturb_responses+i)->bkgnd_type+j)==0)
		{
		  fprintf(fp,"gene ");
		  for (k=0; k<=((genes+*((insig_perturb_responses+i)->bkgnd_ind+j))->length-1); k++)
		    fprintf(fp,"%c",*((genes+*((insig_perturb_responses+i)->bkgnd_ind+j))->name+k));
		}
	      else
		{
		  fprintf(fp,"metabolite ");
		  for (k=0; k<=((metabolites+*((insig_perturb_responses+i)->bkgnd_ind+j))->length-1); k++)
		    fprintf(fp,"%c",*((metabolites+*((insig_perturb_responses+i)->bkgnd_ind+j))->name+k));
		}
	      fprintf(fp," ");
	    }
	}

      fprintf(fp,", response ");
      if ((insig_perturb_responses+i)->effect_type==0)
	{
	  fprintf(fp,"gene ");
	  for (j=0; j<=((genes+(insig_perturb_responses+i)->effect_ind)->length-1); j++)
	    fprintf(fp,"%c",*((genes+(insig_perturb_responses+i)->effect_ind)->name+j));
	  fprintf(fp," ");
	}
      else
	{
	  int reacind=(fluxes+(insig_perturb_responses+i)->effect_ind)->reacind;

	  fprintf(fp,"flux ");
	  if (reacind>=0)
	    {
	      for (j=0; j<=((reactions+reacind)->idlength-1); j++)
		fprintf(fp,"%c",*((reactions+reacind)->id+j));
	    }
	  else
	    {
	      for (j=0; j<=((fluxes+(insig_perturb_responses+i)->effect_ind)->length-1); j++)
		fprintf(fp,"%c",*((fluxes+(insig_perturb_responses+i)->effect_ind)->extfluxname+j));
	    }
	  fprintf(fp," ");
	  if ((fluxes+(insig_perturb_responses+i)->effect_ind)->dir==1)
	    fprintf(fp,"positive dir ");
	  else if ((fluxes+(insig_perturb_responses+i)->effect_ind)->dir==-1)
	    fprintf(fp,"negative dir ");
	}
      
      if ((insig_perturb_responses+i)->effect_dir<0)
	fprintf(fp,"is reduced, ");
      else
	fprintf(fp,"is increased, ");     
      fprintf(fp,"val=%.2f. ",(insig_perturb_responses+i)->perturb_response);
      
      
      if ((insig_perturb_responses+i)->explained==-1)
	{
	  fprintf(fp,"predicted response ");
	  if ((insig_perturb_responses+i)->perturb_conf>0)
	    fprintf(fp,"is increased.\n");
	  else if ((insig_perturb_responses+i)->perturb_conf<0)
	    fprintf(fp,"is decreased.\n");
	  else
	    fprintf(fp,"is unchanged or ambiguous.\n");
	}
      else
	fprintf(fp,"\n");
      
      fprintf(fp,"\n");
    }

  fclose(fp);


  // Change the names of metabolites "a ubi".
  for (i=0; i<=(Nmetabolites-1); i++)
    {
      if (strncmp((metabolites+i)->name,"a ubi",5)==0)
	{
	  for (j=2; j<=((metabolites+i)->length-1); j++)
	    *((metabolites+i)->name+j-2)=*((metabolites+i)->name+j);
	  (metabolites+i)->length-=2;
	}
    }
    
  // Change the names of all nodes to capitals for cytoscape files.
  for (i=0; i<=(Nmetabolites-1); i++)
    {
      int ind1=i;
      for (j=0; j<=((metabolites+ind1)->length-1); j++)
	if ((*((metabolites+ind1)->name+j)>='a')&&(*((metabolites+ind1)->name+j)<='z'))
	  *((metabolites+ind1)->name+j)=*((metabolites+ind1)->name+j)+'A'-'a';
    }  
  for (i=0; i<=(Ngenes-1); i++)
    {
      int ind1=i;
      for (j=0; j<=((genes+ind1)->length-1); j++)
	if ((*((genes+ind1)->name+j)>='a')&&(*((genes+ind1)->name+j)<='z'))
	  *((genes+ind1)->name+j)=*((genes+ind1)->name+j)+'A'-'a';
    }
  for (i=0; i<=(Noperons-1); i++)
    {
      int ind1=i;
      for (j=0; j<=((operons+ind1)->length-1); j++)
	if ((*((operons+ind1)->name+j)>='a')&&(*((operons+ind1)->name+j)<='z'))
	  *((operons+ind1)->name+j)=*((operons+ind1)->name+j)+'A'-'a';
    }
  for (i=0; i<=(Nregulators-1); i++)
    {
      int ind1=i;
      for (j=0; j<=((regulators+ind1)->length-1); j++)
	if ((*((regulators+ind1)->name+j)>='a')&&(*((regulators+ind1)->name+j)<='z'))
	  *((regulators+ind1)->name+j)=*((regulators+ind1)->name+j)+'A'-'a';
    }


  // Report cytoscape files.
  prefixlength=(int)strlen(*(argv+14)); filenameprefix=malloc(sizeof(char)*(prefixlength+1));
  strcpy(filenameprefix,*(argv+14));

  
  // network file, node types, edge signs, perturbed or affected or others in perturbation response 1, response of perturbation 1, highlight active pathways of perturbation 1, etc.
  // Do not draw (gene,enzyme) edges.  Replace flux nodes with reaction nodes.

  // Network .sif.
  filename=malloc(sizeof(char)*(prefixlength+5));
  strcpy(filename,filenameprefix);
  strcat(filename,".sif");
  if ((fp=fopen(filename,"w"))==NULL)
    {
      printf("Cannot open %s.\n",filename);
      return;
    }


  // Edge signs file.
  free(filename); filename=malloc(sizeof(char)*(prefixlength+14));
  strcpy(filename,filenameprefix);
  strcat(filename,"_edgesign.txt");  
  if ((fp2=fopen(filename,"w"))==NULL)
    {
      printf("Cannot open %s.\n",filename);
      return;
    }
  fprintf(fp2,"edgesign\n");
  

  
  // Reactants to fluxes.
  for (i=0; i<=(Nreactions-1); i++)
    {
      for (j=0; j<=((reactions+i)->Nsubs-1); j++)
	{
	  int ind1=*((reactions+i)->subs+j), ind2=i;	  
	  for (k=0; k<=((metabolites+ind1)->length-1); k++)
	    fprintf(fp,"%c",*((metabolites+ind1)->name+k));
	  fprintf(fp," met_flux ");
	  for (k=0; k<=((reactions+ind2)->idlength-1); k++)
	    fprintf(fp,"%c",*((reactions+ind2)->id+k));
	  fprintf(fp,"\n");

	  for (k=0; k<=((metabolites+ind1)->length-1); k++)
	    fprintf(fp2,"%c",*((metabolites+ind1)->name+k));
	  fprintf(fp2," (met_flux) ");
	  for (k=0; k<=((reactions+ind2)->idlength-1); k++)
	    fprintf(fp2,"%c",*((reactions+ind2)->id+k));
	  fprintf(fp2," = positive\n");

	}
    }

  // Fluxes to products.
  for (i=0; i<=(Nreactions-1); i++)
    {
      for (j=0; j<=((reactions+i)->Nprod-1); j++)
	{
	  int ind2=*((reactions+i)->prod+j), ind1=i;
	  for (k=0; k<=((reactions+ind1)->idlength-1); k++)
	    fprintf(fp,"%c",*((reactions+ind1)->id+k));	  
	  fprintf(fp," flux_met ");
	  for (k=0; k<=((metabolites+ind2)->length-1); k++)
	    fprintf(fp,"%c",*((metabolites+ind2)->name+k));	  
	  fprintf(fp,"\n");

	  for (k=0; k<=((reactions+ind1)->idlength-1); k++)
	    fprintf(fp2,"%c",*((reactions+ind1)->id+k));	  
	  fprintf(fp2," (flux_met) ");
	  for (k=0; k<=((metabolites+ind2)->length-1); k++)
	    fprintf(fp2,"%c",*((metabolites+ind2)->name+k));	  
	  fprintf(fp2," = positive\n");
	}
    }

  // Enzymes to fluxes.
  for (i=0; i<=(Nreactions-1); i++)
    {
      for (j=0; j<=((reactions+i)->Nenz-1); j++)
	{
	  int ind1=*((reactions+i)->enz+j), ind2=i;

	  //
	  //for (k=0; k<=((enzymes+ind1)->length-1); k++)
	  //fprintf(fp,"%c",*((enzymes+ind1)->name+k));
	  //
	  
	  ind1=(enzymes+ind1)->geneind;
	  for (k=0; k<=((genes+ind1)->length-1); k++)
	    fprintf(fp,"%c",*((genes+ind1)->name+k));
	  
	  fprintf(fp," enz_flux ");
	  for (k=0; k<=((reactions+ind2)->idlength-1); k++)
	    fprintf(fp,"%c",*((reactions+ind2)->id+k));
	  fprintf(fp,"\n");

	  //for (k=0; k<=((enzymes+ind1)->length-1); k++)
	  //fprintf(fp2,"%c",*((enzymes+ind1)->name+k));

	  ind1=*((reactions+i)->enz+j);
	  ind1=(enzymes+ind1)->geneind;
	  for (k=0; k<=((genes+ind1)->length-1); k++)
	    fprintf(fp2,"%c",*((genes+ind1)->name+k));

	  fprintf(fp2," (enz_flux) ");
	  for (k=0; k<=((reactions+ind2)->idlength-1); k++)
	    fprintf(fp2,"%c",*((reactions+ind2)->id+k));
	  fprintf(fp2," = positive\n");
	}
    }

  connop=malloc(sizeof(int)*Noperons);
  for (i=0; i<=(Noperons-1); i++)
    *(connop+i)=0;
  

  // Virtual regulators (metabolite names) to virtual operons (gene names).  
  for (i=0; i<=(Nregulators-1); i++)
    {
      int ind1=i;
      for (j=0; j<=((regulators+i)->Noperons-1); j++)
	{
	  int ind2=*((regulators+i)->operoninds+j);
	  int ind3=-1;
	  for (k=0; k<=((regulators+ind1)->length-1); k++)
	    fprintf(fp,"%c",*((regulators+ind1)->name+k));
	  fprintf(fp," met_gene ");
	  for (k=0; k<=((operons+ind2)->length-1); k++)
	    fprintf(fp,"%c",*((operons+ind2)->name+k));
	  fprintf(fp,"\n");
	  
	  for (k=0; k<=((regulators+ind1)->length-1); k++)
	    fprintf(fp2,"%c",*((regulators+ind1)->name+k));
	  fprintf(fp2," (met_gene) ");
	  for (k=0; k<=((operons+ind2)->length-1); k++)
	    fprintf(fp2,"%c",*((operons+ind2)->name+k));
	  
	  k=0; ind3=-1;
	  while ((k<=(fgraph->Nvars-1))&&(ind3==-1))
	    {
	      if (((fgraph->varnodes+k)->type==EDGESIGN)&&(*(joint_net->node2regulator+(joint_net->edges+(fgraph->varnodes+k)->edgeind)->from)==ind1)&&(*(joint_net->node2operon+(joint_net->edges+(fgraph->varnodes+k)->edgeind)->to)==ind2))
		ind3=k;
	      k++;
	    }
	  
	  if ((ind3>=0)&&(*(MAP_configs->mapconfigs+ind3)==0))
	    fprintf(fp2," = negative\n");
	  else
	    fprintf(fp2," = positive\n");
	  *(connop+ind2)=1;
	}
    }

  fclose(fp); fclose(fp2);

  
  conngene=malloc(sizeof(int)*Ngenes);
  for (i=0; i<=(Ngenes-1); i++)
    *(connop+i)=0;
  for (i=0; i<=(Nenzymes-1); i++)
    *(conngene+(enzymes+i)->geneind)=1;
  for (i=0; i<=(Noperons-1); i++)
    {
      if (*(connop+i)==1)
	{
	  int ind1=i;
	  for (j=0; j<=((operons+i)->Ngenes-1); j++)
	    {
	      int ind2=*((operons+i)->geneinds+j);
	      *(conngene+ind2)=1;
	    }
	}
    }


  
  // Node types.
  free(filename); filename=malloc(sizeof(char)*(prefixlength+13));
  strcpy(filename,filenameprefix);
  strcat(filename,"_nodetype.txt");
  if ((fp=fopen(filename,"w"))==NULL)
    {
      printf("Cannot open %s.\n",filename);
      return;
    }

  fprintf(fp,"nodetype\n");

  
  for (i=0; i<=(Nmetabolites-1); i++)
    {
      int ind1=i;
      for (j=0; j<=((metabolites+ind1)->length-1); j++)
	fprintf(fp,"%c",*((metabolites+ind1)->name+j));
      fprintf(fp," = metabolite\n");
    }
  for (i=0; i<=(Nreactions-1); i++)
    {
      int ind1=i;
      for (j=0; j<=((reactions+ind1)->idlength-1); j++)
	fprintf(fp,"%c",*((reactions+ind1)->id+j));
      fprintf(fp," = flux\n");
    }
  for (i=0; i<=(Ngenes-1); i++)
    {
      if (*(conngene+i)==1)
	{
	  int ind1=i;
	  if ((genes+ind1)->enzymeind>=0)
	    {
	      //
	      //ind1=(genes+ind1)->enzymeind;
	      //for (j=0; j<=((enzymes+ind1)->length-1); j++)
	      //fprintf(fp,"%c",*((enzymes+ind1)->name+j));
	      //
	      for (j=0; j<=((genes+ind1)->length-1); j++)
		fprintf(fp,"%c",*((genes+ind1)->name+j));
	    }
	  else
	    {
	      for (j=0; j<=((genes+ind1)->length-1); j++)
		fprintf(fp,"%c",*((genes+ind1)->name+j));
	    }
	  fprintf(fp," = gene\n");
	}
    }

  fclose(fp);


  
  // node perturb relation and response, edges traversed by explanatory paths.
  // perturbed=0: unmeasured, perturbed=-1: perturbed, perturbed=1: affected and explained, perturbed=2: affected and contracited, perturbed=3: affected and not explained, perturbed=4: unaffected.

  for (n=0; n<=(Nperturbations-1); n++)
    {
      int *perturbed, *activeedge;
      double *response;

      free(filename); filename=malloc(sizeof(char)*(prefixlength+28));
      strcpy(filename,filenameprefix);
      strcat(filename,"_node_perturb_relation");     
      k=strlen(filename);
      *(filename+k)='0'+n; *(filename+k+1)='\0';
      strcat(filename,".txt");            
      if ((fp=fopen(filename,"w"))==NULL)
	{
	  printf("Cannot open %s.\n",filename);
	  return;
	}
      fprintf(fp,"node_perturb_relation%d\n",n);

      
      free(filename); filename=malloc(sizeof(char)*(prefixlength+29));
      strcpy(filename,filenameprefix);
      strcat(filename,"_node_perturb_response");
      k=strlen(filename);
      *(filename+k)='0'+n; *(filename+k+1)='\0';
      strcat(filename,".txt");
      if ((fp2=fopen(filename,"w"))==NULL)
	{
	  printf("Cannot open %s.\n",filename);
	  return;
	}
      fprintf(fp2,"node_perturb_response%d\n",n);
      

      free(filename); filename=malloc(sizeof(char)*(prefixlength+19));
      strcpy(filename,filenameprefix);
      strcat(filename,"_perturb_path");
      k=strlen(filename);
      *(filename+k)='0'+n; *(filename+k+1)='\0';
      strcat(filename,".txt");            
      
      if ((fp3=fopen(filename,"w"))==NULL)
	{
	  printf("Cannot open %s.\n",filename);
	  return;
	}
      fprintf(fp3,"activeedge%d\n",n);

    
      
      perturbed=malloc(sizeof(int)*joint_net->Nnodes);
      response=malloc(sizeof(double)*joint_net->Nnodes);
      for (i=0; i<=(joint_net->Nnodes-1); i++)
	{
	  *(perturbed+i)=0; *(response+i)=0;
	  *(response+i)=-10000;
	}
      activeedge=malloc(sizeof(int)*joint_net->Nedges);
      for (i=0; i<=(joint_net->Nedges-1); i++)
	*(activeedge+i)=0;
      for (i=0; i<=((perturbations+n)->Nstimuli-1); i++)
	{
	  int type1=*((perturbations+n)->stim_type+i);
	  int ind1=*((perturbations+n)->stim_ind+i);
	  int dir1=*((perturbations+n)->stim_dir+i);
	  if (type1==0)
	    ind1=*(joint_net->gene2node+ind1);
	  else
	    ind1=*(joint_net->metabolite2node+ind1);
	  *(perturbed+ind1)=-1;

	  
	  if (dir1>0)
	    *(response+ind1)=100;
	  else if (dir1<0)
	    *(response+ind1)=-100;
	}

      for (i=0; i<=(Nperturb_responses-1); i++)
	{
	  int flag2=1;

	  if ((perturb_responses+i)->Nstimuli!=(perturbations+n)->Nstimuli)
	    flag2=0;

	  j=0;
	  while ((j<=((perturbations+n)->Nstimuli-1))&&(flag2==1))
	    {
	      if ((*((perturb_responses+i)->stim_type+j)!=*((perturbations+n)->stim_type+j))||(*((perturb_responses+i)->stim_dir+j)!=*((perturbations+n)->stim_dir+j))||(*((perturb_responses+i)->stim_ind+j)!=*((perturbations+n)->stim_ind+j)))
		flag2=0;
	      j++;
	    }
	  if (flag2==1)
	    {
	      int ind2=(perturb_responses+i)->effect_ind;
	      int type2=(perturb_responses+i)->effect_type;
	      int dir2=(perturb_responses+i)->effect_dir;
	      
	      if (type2==0)
		ind2=*(joint_net->gene2node+ind2);
	      else if (type2==1)
		ind2=*(joint_net->flux2node+ind2);
	      if (ind2>=0)
		{
		  //*(perturbed+ind2)=1;

		  if ((perturb_responses+i)->explained==1)
		    *(perturbed+ind2)=1;
		  else if ((perturb_responses+i)->explained==-1)
		    *(perturbed+ind2)=2;
		  else
		    *(perturbed+ind2)=3;


		  //*(response+ind2)=dir2*(perturb_responses+i)->perturb_response;
		  *(response+ind2)=(perturb_responses+i)->perturb_response;
		}

	      if ((perturb_responses+i)->explained!=0)
		{
		  for (j=0; j<=(fgraph->Nvars-1); j++)
		    {
		      if (((fgraph->varnodes+j)->type==PATHSEL)&&((fgraph->varnodes+j)->pathinfo->i==i)&&(*(MAP_configs->mapconfigs+j)==1))
			{
			  int pathind=(fgraph->varnodes+j)->pathinfo->k;

			  for (k=0; k<=((new_joint_paths+pathind)->Nedges-1); k++)
			    {
			      int edgeind=*((new_joint_paths+pathind)->edges+k);
			      *(activeedge+edgeind)=1;
			    }
			}
		    }
		}
	    }
	}


      // Set perturbed=4 on insignificant responses.  Set perturbed=-10000 on unmeasured responses, 0 on insignificant responses.
      for (i=0; i<=(Ninsig_perturb_responses-1); i++)
	{
	  int flag2=1;

	  if ((insig_perturb_responses+i)->Nstimuli!=(perturbations+n)->Nstimuli)
	    flag2=0;

	  j=0;
	  while ((j<=((perturbations+n)->Nstimuli-1))&&(flag2==1))
	    {
	      if ((*((insig_perturb_responses+i)->stim_type+j)!=*((perturbations+n)->stim_type+j))||(*((insig_perturb_responses+i)->stim_dir+j)!=*((perturbations+n)->stim_dir+j))||(*((insig_perturb_responses+i)->stim_ind+j)!=*((perturbations+n)->stim_ind+j)))
		flag2=0;
	      j++;
	    }
	  if (flag2==1)
	    {
	      int ind2=(insig_perturb_responses+i)->effect_ind;
	      int type2=(insig_perturb_responses+i)->effect_type;
	      int dir2=(insig_perturb_responses+i)->effect_dir;
	      
	      if (type2==0)
		ind2=*(joint_net->gene2node+ind2);
	      else if (type2==1)
		ind2=*(joint_net->flux2node+ind2);
	      if (ind2>=0)
		{
		  *(perturbed+ind2)=4; *(response+ind2)=0;
		}
	    }
	}

   
      // Node responses.
      for (i=0; i<=(Nmetabolites-1); i++)
	{
	  int ind1=i;
	  for (j=0; j<=((metabolites+ind1)->length-1); j++)
	    fprintf(fp,"%c",*((metabolites+ind1)->name+j));
	  
	  ind1=*(joint_net->metabolite2node+ind1);

	  //
	  //if (*(perturbed+ind1)==-1)
	  //fprintf(fp," = perturbed\n");
	  //else if (*(perturbed+ind1)==1)
	  //fprintf(fp," = affected\n");
	  //else
	  //fprintf(fp," = unaffected\n");
	  //

	  if (*(perturbed+ind1)==-1)
	    fprintf(fp," = perturbed\n");
	  else if (*(perturbed+ind1)==1)
	    fprintf(fp," = explained\n");
	  else if (*(perturbed+ind1)==2)
	    fprintf(fp," = contradicted\n");
	  else if (*(perturbed+ind1)==3)
	    fprintf(fp," = affected\n");
	  else if (*(perturbed+ind1)==0)
	    fprintf(fp," = unmeasured\n");
	  else
	    fprintf(fp," = unaffected\n");


	  ind1=i;
	  for (j=0; j<=((metabolites+ind1)->length-1); j++)
	    fprintf(fp2,"%c",*((metabolites+ind1)->name+j));
	  	  
	  ind1=i; ind1=*(joint_net->metabolite2node+ind1);
	  fprintf(fp2," = %.2f\n",*(response+ind1));
	}
      for (i=0; i<=(Nreactions-1); i++)
	{
	  int ind1=i;
	  for (j=0; j<=((reactions+ind1)->idlength-1); j++)
	    fprintf(fp,"%c",*((reactions+ind1)->id+j));
	  ind1=(reactions+ind1)->posfluxind;
	  ind1=*(joint_net->flux2node+ind1);

	  if (*(perturbed+ind1)==-1)
	    fprintf(fp," = perturbed\n");
	  else if (*(perturbed+ind1)==1)
	    fprintf(fp," = explained\n");
	  else if (*(perturbed+ind1)==2)
	    fprintf(fp," = contradicted\n");
	  else if (*(perturbed+ind1)==3)
	    fprintf(fp," = affected\n");
	  else if (*(perturbed+ind1)==0)
	    fprintf(fp," = unmeasured\n");
	  else
	    fprintf(fp," = unaffected\n");

	  //
	  //if (*(perturbed+ind1)==-1)
	  //fprintf(fp," = perturbed\n");
	  //else if (*(perturbed+ind1)==1)
	  //fprintf(fp," = affected\n");
	  //else
	  //fprintf(fp," = unaffected\n");
	  //

	  ind1=i;
	  for (j=0; j<=((reactions+ind1)->idlength-1); j++)
	    fprintf(fp2,"%c",*((reactions+ind1)->id+j));
	  ind1=(reactions+ind1)->posfluxind;
	  ind1=*(joint_net->flux2node+ind1);	  
	  fprintf(fp2," = %.2f\n",*(response+ind1));
	}
      for (i=0; i<=(Ngenes-1); i++)
	{
	  if (*(conngene+i)==1)
	    {
	      int ind1=i;
	      if ((genes+ind1)->enzymeind>=0)
		{
		  //
		  //ind1=(genes+ind1)->enzymeind;
		  //for (j=0; j<=((enzymes+ind1)->length-1); j++)
		  //fprintf(fp,"%c",*((enzymes+ind1)->name+j));
		  //
		  for (j=0; j<=((genes+ind1)->length-1); j++)
		    fprintf(fp,"%c",*((genes+ind1)->name+j));
		}
	      else
		{
		  for (j=0; j<=((genes+ind1)->length-1); j++)
		    fprintf(fp,"%c",*((genes+ind1)->name+j));
		}
	      ind1=i;
	      ind1=*(joint_net->gene2node+ind1);

	      
	      if (*(perturbed+ind1)==-1)
		fprintf(fp," = perturbed\n");
	      else if (*(perturbed+ind1)==1)
		fprintf(fp," = explained\n");
	      else if (*(perturbed+ind1)==2)
		fprintf(fp," = contradicted\n");
	      else if (*(perturbed+ind1)==3)
		fprintf(fp," = affected\n");
	      else if (*(perturbed+ind1)==0)
		fprintf(fp," = unmeasured\n");
	      else
		fprintf(fp," = unaffected\n");
	  
	      //
	      //if (*(perturbed+ind1)==-1)
	      //fprintf(fp," = perturbed\n");
	      //else if (*(perturbed+ind1)==1)
	      //fprintf(fp," = affected\n");
	      //else
	      //fprintf(fp," = unaffected\n");
	      //

	      ind1=i;
	      if ((genes+ind1)->enzymeind>=0)
		{
		  //
		  //ind1=(genes+ind1)->enzymeind;
		  //for (j=0; j<=((enzymes+ind1)->length-1); j++)
		  //fprintf(fp2,"%c",*((enzymes+ind1)->name+j));
		  //
		  for (j=0; j<=((genes+ind1)->length-1); j++)
		    fprintf(fp2,"%c",*((genes+ind1)->name+j));
		}
	      else
		{
		  for (j=0; j<=((genes+ind1)->length-1); j++)
		    fprintf(fp2,"%c",*((genes+ind1)->name+j));
		}
	      ind1=i;
	      ind1=*(joint_net->gene2node+ind1);
	      fprintf(fp2," = %.2f\n",*(response+ind1));	      	  
	    }
	}
      
          
      // Active edges.
      // Reactants to fluxes.
      for (i=0; i<=(Nreactions-1); i++)
	{
	  for (j=0; j<=((reactions+i)->Nsubs-1); j++)
	    {
	      int ind1=*((reactions+i)->subs+j), ind2=i, isactive=0; 	      	      
	      for (k=0; k<=((metabolites+ind1)->length-1); k++)
		fprintf(fp3,"%c",*((metabolites+ind1)->name+k));
	      fprintf(fp3," (met_flux) ");
	      for (k=0; k<=((reactions+ind2)->idlength-1); k++)
		fprintf(fp3,"%c",*((reactions+ind2)->id+k));

	      k=0;
	      while ((k<=(joint_net->Nedges-1))&&(isactive==0))
		{
		  if ((*(activeedge+k)==1)&&(*(joint_net->node2metabolite+(joint_net->edges+k)->from)==ind1))
		    {
		      if ((*(joint_net->node2flux+(joint_net->edges+k)->to)==(reactions+i)->posfluxind)||(*(joint_net->node2flux+(joint_net->edges+k)->to)==(reactions+i)->negfluxind))
			isactive=1;
		    }

		  if ((*(activeedge+k)==1)&&(*(joint_net->node2metabolite+(joint_net->edges+k)->to)==ind1))
		    {
		      if ((*(joint_net->node2flux+(joint_net->edges+k)->from)==(reactions+i)->posfluxind)||(*(joint_net->node2flux+(joint_net->edges+k)->from)==(reactions+i)->negfluxind))
			isactive=1;
		    }

		  k++;
		}
	      if (isactive==1)
		fprintf(fp3," = active\n");
	      else
		fprintf(fp3," = inactive\n");
	    }
	}

      // Fluxes to products.
      for (i=0; i<=(Nreactions-1); i++)
	{
	  for (j=0; j<=((reactions+i)->Nprod-1); j++)
	    {
	      int ind2=*((reactions+i)->prod+j), ind1=i, isactive=0;
	      for (k=0; k<=((reactions+ind1)->idlength-1); k++)
		fprintf(fp3,"%c",*((reactions+ind1)->id+k));	  
	      fprintf(fp3," (flux_met) ");
	      for (k=0; k<=((metabolites+ind2)->length-1); k++)
		fprintf(fp3,"%c",*((metabolites+ind2)->name+k));	  

	      k=0;
	      while ((k<=(joint_net->Nedges-1))&&(isactive==0))
		{
		  if ((*(activeedge+k)==1)&&(*(joint_net->node2metabolite+(joint_net->edges+k)->to)==ind2))
		    {
		      if ((*(joint_net->node2flux+(joint_net->edges+k)->from)==(reactions+i)->posfluxind)||(*(joint_net->node2flux+(joint_net->edges+k)->from)==(reactions+i)->negfluxind))
			isactive=1;
		    }

		  if ((*(activeedge+k)==1)&&(*(joint_net->node2metabolite+(joint_net->edges+k)->from)==ind2))
		    {
		      if ((*(joint_net->node2flux+(joint_net->edges+k)->to)==(reactions+i)->posfluxind)||(*(joint_net->node2flux+(joint_net->edges+k)->to)==(reactions+i)->negfluxind))
			isactive=1;
		    }

		  k++;
		}
	      if (isactive==1)
		fprintf(fp3," = active\n");
	      else
		fprintf(fp3," = inactive\n");
	    }
	}

      // Enzymes to fluxes.
      for (i=0; i<=(Nreactions-1); i++)
	{
	  for (j=0; j<=((reactions+i)->Nenz-1); j++)
	    {
	      int ind1=*((reactions+i)->enz+j), ind2=i, isactive=0;

	      //
	      //for (k=0; k<=((enzymes+ind1)->length-1); k++)
	      //fprintf(fp3,"%c",*((enzymes+ind1)->name+k));
	      //

	      ind1=(enzymes+ind1)->geneind;
	      for (k=0; k<=((genes+ind1)->length-1); k++)
		fprintf(fp3,"%c",*((genes+ind1)->name+k));

	      fprintf(fp3," (enz_flux) ");
	      for (k=0; k<=((reactions+ind2)->idlength-1); k++)
		fprintf(fp3,"%c",*((reactions+ind2)->id+k));

	      ind1=*((reactions+i)->enz+j);
	      	     
	      k=0;
	      while ((k<=(joint_net->Nedges-1))&&(isactive==0))
		{
		  if ((*(activeedge+k)==1)&&(*(joint_net->node2enzyme+(joint_net->edges+k)->from)==ind1))
		    {
		      if ((*(joint_net->node2flux+(joint_net->edges+k)->to)==(reactions+i)->posfluxind)||(*(joint_net->node2flux+(joint_net->edges+k)->to)==(reactions+i)->negfluxind))
			isactive=1;
		    }
		  k++;
		}
	      if (isactive==1)
		fprintf(fp3," = active\n");
	      else
		fprintf(fp3," = inactive\n");	  
	    }
	}

      // Virtual regulators (metabolite names) to virtual operons (gene names).
      for (i=0; i<=(Nregulators-1); i++)
	{
	  int ind1=i;
	  for (j=0; j<=((regulators+i)->Noperons-1); j++)
	    {
	      int ind2=*((regulators+i)->operoninds+j), isactive=0;		  
	      for (k=0; k<=((regulators+ind1)->length-1); k++)
		fprintf(fp3,"%c",*((regulators+ind1)->name+k));
	      fprintf(fp3," (met_gene) ");
	      for (k=0; k<=((operons+ind2)->length-1); k++)
		fprintf(fp3,"%c",*((operons+ind2)->name+k));
	      
	      k=0;
	      while ((k<=(joint_net->Nedges-1))&&(isactive==0))
		{
		  if ((*(activeedge+k)==1)&&(*(joint_net->node2regulator+(joint_net->edges+k)->from)==ind1)&&(*(joint_net->node2operon+(joint_net->edges+k)->to)==ind2))
		    isactive=1;		      
		  k++;
		}
	      if (isactive==1)
		fprintf(fp3," = active\n");
	      else
		fprintf(fp3," = inactive\n"); 	  
	    }
	}

      free(perturbed); free(activeedge); free(response);
      
      fclose(fp); fclose(fp2); fclose(fp3);
    }

  
}
