# Supplementary material for: A joint model of regulatory and metabolic networks
Source: BMC Bioinformatics. 2006 Jul 4;7:332. doi: 10.1186/1471-2105-7-332 (PMC1559649; doi:10.1186/1471-2105-7-332)
Supplement: Additional file 15 — The source codes of the model inference programs. [file 1471-2105-7-332-S15.zip › import_utility1.c]

// Utility functions of importing various types of data.

# include <stdio.h>
# include <stdlib.h>
# include <string.h>
# include <math.h>
# include <time.h>
# include "../include/network.h"
# include "../include/facgraph.h"
# include "../include/network2.h"
# define MAXLINEWIDTH 5000
# define GENENAMELENGTH 9
# define METABOLITENAMELENGTH 50
# define REACTIONNAMELENGTH 50
# define ENZYMENAMELENGTH 200
# define INFINITY 1e10
# define max(i,j) (i>j ? i : j)
# define min(i,j) (i<j ? i : j)
# define BLOCKSIZE 1000

extern int isoverlap(int Nv1, int *v1, int Nv2, int *v2);

void loadreaction(char *reaction_filename, int *Nmetabolites, int *Nreactions, int *Nenzymes, int *Nfluxes, int *metabolite_pnt, int *reaction_pnt, int *enzyme_pnt, int *flux_pnt);
struct flux * addextflux(char *ext_flux_filename, int Nmetabolites, struct metabolite *metabolites, int *Nfluxes, struct flux *fluxes);
char * getitemval(char *s, int ind, int *length);
double atof2(char *s, int length);
void loadgene(char *filename, int shift, int *Ngenes, int *genes_pnt);
void loadregulatoroperon(char *filename, int shift, int *Nregulators, struct regulator *regulators, int *Noperons, struct operon *operons, int Ngenes, struct gene *genes, int *regulator_pnt, int *operon_pnt);
void loadoperongene(char *filename, int shift, int *Noperons, struct operon *operons, int *Ngenes, struct gene *genes, int *operon_pnt, int *gene_pnt);
void loadgeneenzyme(char *filename, int shift, int *Ngenes, struct gene *genes, int *Nenzymes, struct enzyme *enzymes, int *gene_pnt, int *enzyme_pnt);
void link_metabolite_regulator(char *filename, int shift, int Nmetabolites, struct metabolite *metabolites, int Nregulators, struct regulator *regulators);
void link_metabolite_gene(int Nmetabolites, struct metabolite *metabolites, int Nreactions, struct reaction *reactions, int Nenzymes, struct enzyme *enzymes, int Ngenes, struct gene *genes, int Noperons, struct operon *operons, int Npathways, struct metabolic_pathway *pathways, int *Nregulators, int *regulator_pnt);


extern int maxpathlength;
extern double err_tolerance;


// Import metabolic reactions data.
void loadreaction(char *reaction_filename, int *Nmetabolites, int *Nreactions, int *Nenzymes, int *Nfluxes, int *metabolite_pnt, int *reaction_pnt, int *enzyme_pnt, int *flux_pnt)
{
  int i, j, k, length, linecnt, *discarded;
  char ch, *s;
  FILE *fp;
  struct metabolite *metabolites;
  struct reaction *reactions;
  struct enzyme *enzymes;
  struct flux *fluxes;

  *Nmetabolites=0; *Nreactions=0; *Nenzymes=0; *Nfluxes=0;

  if ((fp=fopen(reaction_filename,"r"))==NULL)
    {
      printf("Cannot open %s.\n",reaction_filename);
      return;
    }
  s=malloc(sizeof(char)*MAXLINEWIDTH);
  discarded=malloc(sizeof(int)*10000);
  for (i=0; i<=9999; i++)
    *(discarded+i)=0;

  // Acquire information about reactions and their metabolites and enzymes.
  // Also create internal fluxes associated with reactions.
  for (i=0; i<=4; i++)
    fgets(s,MAXLINEWIDTH,fp);  
  linecnt=0; *Nreactions=0; reactions=malloc(sizeof(struct reaction));
  *Nenzymes=0; enzymes=malloc(sizeof(struct enzyme));
  *Nmetabolites=0; metabolites=malloc(sizeof(struct metabolite));

  
  while (fgets(s,MAXLINEWIDTH,fp)!=NULL)
    {
      // First line: reaction id.
      if (linecnt==0)
	{
	  int curind=0;

	  while ((ch=*(s+curind))!=0x0a)
	    curind++;
	  *Nreactions+=1;
	  reactions=realloc(reactions,sizeof(struct reaction)*(*Nreactions));
	  (reactions+*Nreactions-1)->ind=*Nreactions-1;
	  (reactions+*Nreactions-1)->idlength=curind;
	  (reactions+*Nreactions-1)->id=malloc(sizeof(char)*curind);
	  strncpy((reactions+*Nreactions-1)->id,s,curind);
	  (reactions+*Nreactions-1)->Nenz=0;
	  (reactions+*Nreactions-1)->enz=malloc(sizeof(int));
	  (reactions+*Nreactions-1)->enz_type=-1;
	}
      
      // Second or fourth: reactants or products.
      else if ((linecnt==1)||(linecnt==3))
	{
	  int startind=0, endind=0, curind=0, length, flag=0, metaboliteind=-1;
	  char *metabolitename;
	  int endofline=0;

	  metabolitename=malloc(sizeof(char)*METABOLITENAMELENGTH);
	  if (linecnt==1)
	    {
	      (reactions+*Nreactions-1)->Nsubs=0;
	      (reactions+*Nreactions-1)->subs=malloc(sizeof(int));
	    }
	  else if (linecnt==3)
	    {
	      (reactions+*Nreactions-1)->Nprod=0;	  
	      (reactions+*Nreactions-1)->prod=malloc(sizeof(int));
	    }
	  k=0;

	  // Each metabolite is separated by a semicolumn.
	  //while ((ch=*(s+curind))!=0x0a)
	  while (endofline==0)
	    {
	      ch=*(s+curind);

	      // If a semicolumn or 0x0a is encountered, then put the metabolite in the data structure.
	      if ((ch==';')||(ch==0x0a))
		{
		  endind=curind-1; length=endind-startind+1;
		  strncpy(metabolitename,s+startind,length);
		  *(discarded+k)=0;

		  // Identify the index of the metabolite.
		  // Check if the metabolite already exists in the record.
		  i=0; flag=0;
		  while ((i<=(*Nmetabolites-1))&&(flag==0))
		    {
		      if (strncmp(metabolitename,(metabolites+i)->name,max(length,(metabolites+i)->length))==0)
			{
			  flag=1; metaboliteind=i;
			}
		      i++;
		    }

		  
		  // Otherwise check if the metabolite is not H2O, ATP, ADP, AMP, NADH, NAD, NADPH, NADP, CO2, coenzyme, FADH, FAD, FMNH2, FMN, H+.
		  // If it is not, then create a new metabolite record.
		  if (flag==0)
		    {
		      if ((strncmp(metabolitename,"H2O",3)!=0)&&(strncmp(metabolitename,"CO2",3)!=0)&&(strncmp(metabolitename,"ADP",3)!=0)&&(strncmp(metabolitename,"AMP",3)!=0)&&(strncmp(metabolitename,"ATP",3)!=0)&&(strncmp(metabolitename,"NAD",3)!=0)&&(strncmp(metabolitename,"NADH",4)!=0)&&(strncmp(metabolitename,"NADP",4)!=0)&&(strncmp(metabolitename,"NADPH",5)!=0)&&(strncmp(metabolitename,"FAD",3)!=0)&&(strncmp(metabolitename,"FADH",4)!=0)&&(strncmp(metabolitename,"FMN",3)!=0)&&(strncmp(metabolitename,"FMNH2",5)!=0)&&(strncmp(metabolitename,"coenzyme",8)!=0)&&(strncmp(metabolitename,"H+",2)!=0)&&(strncmp(metabolitename,"phosphate",8)!=0))
			{
			  flag=1;
			  *Nmetabolites+=1;
			  metaboliteind=*Nmetabolites-1;
			  metabolites=realloc(metabolites,sizeof(struct metabolite)*(*Nmetabolites));
			  (metabolites+*Nmetabolites-1)->ind=*Nmetabolites-1;
			  (metabolites+*Nmetabolites-1)->length=length;
			  (metabolites+*Nmetabolites-1)->name=malloc(sizeof(char)*length);
			  strncpy((metabolites+*Nmetabolites-1)->name,metabolitename,length);
			  (metabolites+*Nmetabolites-1)->Nsubs_reac=0;
			  (metabolites+*Nmetabolites-1)->Nprod_reac=0;
			  (metabolites+*Nmetabolites-1)->subs_reac=malloc(sizeof(int));
			  (metabolites+*Nmetabolites-1)->prod_reac=malloc(sizeof(int));
			}
		      // If the metabolite is one of these coenzymes, then discard.
		      else
			*(discarded+k)=1;
		    }

		  if (flag==1)
		    {
		      if (linecnt==1)
			{
			  (reactions+*Nreactions-1)->Nsubs+=1;
			  (reactions+*Nreactions-1)->subs=realloc((reactions+*Nreactions-1)->subs,sizeof(int)*(reactions+*Nreactions-1)->Nsubs);
			  *((reactions+*Nreactions-1)->subs+(reactions+*Nreactions-1)->Nsubs-1)=metaboliteind;
			  (metabolites+metaboliteind)->Nsubs_reac+=1;
			  (metabolites+metaboliteind)->subs_reac=realloc((metabolites+metaboliteind)->subs_reac,sizeof(int)*(metabolites+metaboliteind)->Nsubs_reac);
			  *((metabolites+metaboliteind)->subs_reac+(metabolites+metaboliteind)->Nsubs_reac-1)=*Nreactions-1;
			}
		      else if (linecnt==3)
			{
			  (reactions+*Nreactions-1)->Nprod+=1;
			  (reactions+*Nreactions-1)->prod=realloc((reactions+*Nreactions-1)->prod,sizeof(int)*(reactions+*Nreactions-1)->Nprod);
			  *((reactions+*Nreactions-1)->prod+(reactions+*Nreactions-1)->Nprod-1)=metaboliteind;
			  
			  (metabolites+metaboliteind)->Nprod_reac+=1;
			  (metabolites+metaboliteind)->prod_reac=realloc((metabolites+metaboliteind)->prod_reac,sizeof(int)*(metabolites+metaboliteind)->Nprod_reac);
			  *((metabolites+metaboliteind)->prod_reac+(metabolites+metaboliteind)->Nprod_reac-1)=*Nreactions-1;
			}
		    }
		  

		  k++;
		  // semicolumn encountered: more metabolites.
		  if (ch==';')
		    {
		      startind=curind+2; endind=startind;
		    }		  
		  // 0x0a encountered: end of line.
		  else
		    endofline=1;
		}
	      curind++;
	    }
	  free(metabolitename);
	}

      
      // Third or fifth: stoichemiric coefficients.
      else if ((linecnt==2)||(linecnt==4))
	{
	  int startind=0, endind=0, curind=0, length, coeff;
	  char *coeffchar;
	  double val;
	  int endofline=0;
	  
	  coeffchar=malloc(sizeof(char)*20); j=0; k=0; 
	  if (linecnt==2)
	    (reactions+*Nreactions-1)->subs_stoic=malloc(sizeof(int)*(reactions+*Nreactions-1)->Nsubs);
	  else if (linecnt==4)
	    (reactions+*Nreactions-1)->prod_stoic=malloc(sizeof(int)*(reactions+*Nreactions-1)->Nprod);

	  // Each coefficient is separated by a semicolumn.  The last one ends with 0x0a.
	  while (endofline==0)
	    {
	      ch=*(s+curind);
	  
	      // If a semicolumn or 0x0a is encountered, then put the coefficient in the data structure.
	      // Only when the metabolite is not a coenzyme.
	      if ((ch==';')||(ch==0x0a))
		{
		  if (*(discarded+k)==0)
		    {
		      endind=curind-1; length=endind-startind+1;
		      strncpy(coeffchar,s+startind,length);		
		      val=atof2(coeffchar,length);
		      coeff=(int)val;
		      if (linecnt==2)
			*((reactions+*Nreactions-1)->subs_stoic+j)=coeff;
		      else if (linecnt==4)
			*((reactions+*Nreactions-1)->prod_stoic+j)=coeff;
		      j++;
		    }
		  k++;

		  // semicolumn encountered: more metabolites.
		  if (ch==';')
		    {
		      startind=curind+2; endind=startind;
		    }		  
		  // 0x0a encountered: end of line.
		  else
		    //if (ch==0x0a)
		    endofline=1;
		}
	      curind++;
	    }
	  free(coeffchar);
	}

      // Sixth: reversibility of the reaction.      
      else if (linecnt==5)
	{
	  int startind=0, endind=0, curind=0, length;
	  char *item;
	  double val;

	  curind=0; item=malloc(sizeof(char)*MAXLINEWIDTH);
	  while ((ch=*(s+curind))!=0x0a)
	    curind++;
	  length=curind;
	  strncpy(item,s,length);
	  if (((ch=*(item+0))=='-')||((ch>='0')&&(ch<='9')))
	    {
	      val=atof2(item,length);
	      if (val<-5)
		(reactions+*Nreactions-1)->rev=0;
	      else
		(reactions+*Nreactions-1)->rev=1;
	    }
	  else
	    {
	      if ((strncmp(item,"NA",2)==0)||(strncmp(item,"Y",1)==0))
		(reactions+*Nreactions-1)->rev=1;
	      else
		(reactions+*Nreactions-1)->rev=0;
	    }
	  free(item);
	}

      
      // Seventh and above: enzymes.
      // Enzymes in the same line: subunits of a complex.
      // Enzymes in different lines: isozymes.
      else if ((linecnt>5)&&((ch=*(s+0))!=0x0a))
	{
	  int startind=5, endind=0, curind=5, length, flag=0, enzymeind=-1;
	  char *enzymename;
	  int endofline=0;

	  enzymename=malloc(sizeof(char)*ENZYMENAMELENGTH);
	  k=0; 

	  while (endofline==0)
	    {
	      ch=*(s+curind);

	      // If semicolumn or 0x0a is encountered, then put the enzyme in the data structure.
	      // Existence of a semicolumn implies there are isoenzymes.
	      if ((ch==';')||(ch==0x0a))
		{
		  endind=curind-1; length=endind-startind+1;
		  strncpy(enzymename,s+startind,length);
		  
		  // Check if the enzyme already exists in the record.
		  i=0; flag=0;
		  while ((i<=(*Nenzymes-1))&&(flag==0))
		    {
		      if (strncmp(enzymename,(enzymes+i)->name,max(length,(enzymes+i)->length))==0)
			flag=1;
		      i++;
		    }
		  
		  // Create a new enzyme record.
		  if (flag==0)
		    {
		      *Nenzymes+=1;
		      enzymes=realloc(enzymes,sizeof(struct enzyme)*(*Nenzymes));
		      (enzymes+*Nenzymes-1)->ind=*Nenzymes-1;
		      (enzymes+*Nenzymes-1)->length=length;
		      (enzymes+*Nenzymes-1)->name=malloc(sizeof(char)*length);
		      strncpy((enzymes+*Nenzymes-1)->name,enzymename,length);
		      enzymeind=*Nenzymes-1;
		      (enzymes+enzymeind)->Nreacs=0;
		      (enzymes+enzymeind)->reac=malloc(sizeof(int));
		      (enzymes+enzymeind)->enz_type=malloc(sizeof(int));
		    }

		  // Use existing enzyme.
		  else
		    enzymeind=i-1;
		  
		  // Put the enzyme in the reaction data structure.
		  if (enzymeind>=0)
		    {
		      (reactions+*Nreactions-1)->Nenz+=1;
		      (reactions+*Nreactions-1)->enz=realloc((reactions+*Nreactions-1)->enz,sizeof(int)*(reactions+*Nreactions-1)->Nenz);
		      *((reactions+*Nreactions-1)->enz+(reactions+*Nreactions-1)->Nenz-1)=enzymeind;

		      (enzymes+enzymeind)->Nreacs+=1;
		      (enzymes+enzymeind)->reac=realloc((enzymes+enzymeind)->reac,sizeof(int)*(enzymes+enzymeind)->Nreacs);
		      *((enzymes+enzymeind)->reac+(enzymes+enzymeind)->Nreacs-1)=*Nreactions-1;

		      // If all enzymes are in one line, then enzyme type is complex.
		      if (linecnt==6)
			{
			  (reactions+*Nreactions-1)->enz_type=0;
			  *((enzymes+enzymeind)->enz_type+(enzymes+enzymeind)->Nreacs-1)=0;
			}

		      // If enzymes are across several lines, then enzyme type is isozyme.
		      else if (linecnt>6)
			{
			  (reactions+*Nreactions-1)->enz_type=1;
			  *((enzymes+enzymeind)->enz_type+(enzymes+enzymeind)->Nreacs-1)=1;
			}
		    }
		  startind=curind+2; endind=startind;

		  if (ch==0x0a)
		    endofline=1;
		}
	      curind++;
	    }
	  free(enzymename);
	}
      
      // If encounter an empty line, the set to the next reaction.
      else if ((ch=*(s+0))==0x0a)
	linecnt=-1;
   
      linecnt++;
    }

  fclose(fp);

  
  // Generate internal fluxes.
  *Nfluxes=0; fluxes=malloc(sizeof(struct flux));
  for (i=0; i<=(*Nreactions-1); i++)
    {
      *Nfluxes+=1; fluxes=realloc(fluxes,sizeof(struct flux)*(*Nfluxes));
      (fluxes+*Nfluxes-1)->ind=*Nfluxes-1;
      (fluxes+*Nfluxes-1)->reacind=i;
      (fluxes+*Nfluxes-1)->type=0;
      (fluxes+*Nfluxes-1)->dir=+1;
      (reactions+i)->posfluxind=*Nfluxes-1;
      (reactions+i)->negfluxind=-1;
 
      // Debug: for the current being assume every reaction is reversible.
      (reactions+i)->rev=1;


      // If the reaction is invertible, create an inverse flux.
      if ((reactions+i)->rev==1)
	{
	  *Nfluxes+=1; fluxes=realloc(fluxes,sizeof(struct flux)*(*Nfluxes));
	  (fluxes+*Nfluxes-1)->ind=*Nfluxes-1;
	  (fluxes+*Nfluxes-1)->reacind=i;
	  (fluxes+*Nfluxes-1)->type=0;
	  (fluxes+*Nfluxes-1)->dir=-1;
	  (reactions+i)->negfluxind=*Nfluxes-1;
	}
    }

  free(s); free(discarded); 

  *metabolite_pnt=metabolites; *reaction_pnt=reactions;
  *enzyme_pnt=enzymes; *flux_pnt=fluxes;

  return;

  
}


// Add external fluxes to existing fluxes.
// Set all the positive directions of ext fluxes from internal metabolites to biomass or external metabolites.
struct flux * addextflux(char *ext_flux_filename, int Nmetabolites, struct metabolite *metabolites, int *Nfluxes, struct flux *fluxes)
{
  int i, j, k, length, flag;
  char *s, ch, *item;
  FILE *fp;

  if ((fp=fopen(ext_flux_filename,"r"))==NULL)
    {
      printf("Cannot open %s.\n",ext_flux_filename);
      return NULL;
    }
  s=malloc(sizeof(char)*MAXLINEWIDTH);

  // Skip the header lines.
  for (i=0; i<=2; i++)
    fgets(s,MAXLINEWIDTH,fp);
  
  while (fgets(s,MAXLINEWIDTH,fp)!=NULL)
    {
      int extfluxnamelength=0;
      char *extfluxname;

      // Column 1: flux index, column 2: internal metabolite, column 3: external metabolite or biomass.

      extfluxname=malloc(sizeof(char)*METABOLITENAMELENGTH);
      item=getitemval(s,0,&length);
      extfluxnamelength=length;
      strncpy(extfluxname,item,length);
      free(item);

      item=getitemval(s,1,&length);
      i=0; flag=0;
      while ((i<=(Nmetabolites-1))&&(flag==0))
	{
	  if (strncmp(item,(metabolites+i)->name,max(length,(metabolites+i)->length))==0)
	    flag=1;
	  i++;
	}
      if (flag==1)
	{
	  *Nfluxes+=1;
	  fluxes=realloc(fluxes,sizeof(struct flux)*(*Nfluxes));
	  (fluxes+*Nfluxes-1)->ind=*Nfluxes-1;
	  (fluxes+*Nfluxes-1)->reacind=-1;
	  (fluxes+*Nfluxes-1)->type=2;
	  (fluxes+*Nfluxes-1)->dir=1;	  
	  (fluxes+*Nfluxes-1)->metaboliteind=i-1;
	  (fluxes+*Nfluxes-1)->length=extfluxnamelength;
	  (fluxes+*Nfluxes-1)->extfluxname=malloc(sizeof(char)*extfluxnamelength);
	  strncpy((fluxes+*Nfluxes-1)->extfluxname,extfluxname,extfluxnamelength);
	}
      free(item);
      
      // Check whether the ext output is metabolite or biomass.
      if (flag==1)
	{
	  item=getitemval(s,2,&length);
	  if (strncmp(item,"biomass",7)==0)
	    (fluxes+*Nfluxes-1)->type=4;
	  free(item);
	}

      // Create inverse flux.
      if (flag==1)
	{
	  *Nfluxes+=1;
	  fluxes=realloc(fluxes,sizeof(struct flux)*(*Nfluxes));
	  (fluxes+*Nfluxes-1)->ind=*Nfluxes-1;
	  (fluxes+*Nfluxes-1)->reacind=-1;
	  if ((fluxes+*Nfluxes-2)->type==2)
	    (fluxes+*Nfluxes-1)->type=1;
	  else if ((fluxes+*Nfluxes-2)->type==4)
	    (fluxes+*Nfluxes-1)->type=3;
	  (fluxes+*Nfluxes-1)->dir=-1;	  
	  (fluxes+*Nfluxes-1)->metaboliteind=i-1;
	  (fluxes+*Nfluxes-1)->length=extfluxnamelength;
	  (fluxes+*Nfluxes-1)->extfluxname=malloc(sizeof(char)*extfluxnamelength);
	  strncpy((fluxes+*Nfluxes-1)->extfluxname,extfluxname,extfluxnamelength);
	}

      free(extfluxname);
    }

  free(s);

  return fluxes;

}


// Get the designated item in a string.
char * getitemval(char *s, int ind, int *length)
{
  int i, tabcnt, curind, cnt;
  char ch, *item, *template;

  template=malloc(sizeof(char)*MAXLINEWIDTH); tabcnt=0; curind=0;

  while ((tabcnt<ind)&&(curind<strlen(s)))
    {
      ch=*(s+curind);

      if (ch==0x09)
	tabcnt++;
      // If the line ends before tabcnt reaching ind, then return null.
      else if ((ch==0x0a)&&(tabcnt<ind))
	tabcnt=ind+1;
      curind++;
    }

  if (tabcnt==ind)
    {
      
      cnt=0;
      while (((ch=*(s+curind))!=0x09)&&(ch!=0x0a)&&(ch!=0x0d))
	{
	  *(template+cnt)=ch;
	  curind++; cnt++;
	}
    
      if (cnt>0)
	{
	  item=malloc(sizeof(char)*cnt);
	  for (i=0; i<=(cnt-1); i++)
	    *(item+i)=*(template+i);
	  *length=cnt;
	}
      else
	*length=cnt;
           
    }
  else
    {
      item=NULL; *length=0;
    }

  free(template);
  
  return item;
}


// Convert a string into a real number.
// Also works for exponential representation.
double atof2(char *s, int length)
{
  double val, expval, power;
  int cnt, sign, afterpoint, afterexp, expsign;
  char ch;

  val=0; sign=1; cnt=0; afterpoint=0; afterexp=0; 
  expval=0, expsign=1; power=1.0;
  //while (cnt<strlen(s))
  while (cnt<length)
    {
      ch=*(s+cnt);
      if ((cnt==0)&&(ch=='-'))
	sign=-1;
      else if ((ch=='-')&&(afterexp==1))
	expsign=-1;
      else if (ch=='.')
	{
	  afterpoint=1;
	  power=0.1;
	}
      else if ((ch=='e')||(ch=='E'))
	{	
	  afterexp=1;
	  afterpoint=0;
	}
      else if ((ch>='0')&&(ch<='9')&&(afterpoint==0))
	{
	  if (afterexp==0)
	    val=val*10+(ch-'0');
	  else
	    expval=expval*10+(ch-'0');
	}
      else if ((ch>='0')&&(ch<='9')&&(afterpoint==1))
	{
	  if (afterexp==0)
	    val=val+(ch-'0')*power;
	  else
	    expval=expval+(ch-'0')*power;
	  power=power*0.1;
	}
  
      cnt++;
    }

  
  if (sign==-1)
    val=val*(-1);
  if (expsign==-1)
    expval=expval*(-1);

  val=val*pow(10,expval);

  return val;
}


// Load gene names.
void loadgene(char *filename, int shift, int *Ngenes, int *genes_pnt)
{
  int i, j, k, length, flag;
  char *s, *item;
  struct gene *genes;
  FILE *fp;

  if ((fp=fopen(filename,"r"))==NULL)
    {
      printf("Cannot open %s.\n",filename);
      return;
    }
  s=malloc(sizeof(char)*MAXLINEWIDTH);
  for (i=0; i<=shift; i++)
    fgets(s,MAXLINEWIDTH,fp);
  *Ngenes=0; genes=malloc(sizeof(struct gene));

  k=0;
  while (fgets(s,MAXLINEWIDTH,fp)!=NULL)
    {
      item=getitemval(s,0,&length);
      i=0; flag=0;
      while ((i<=(*Ngenes-1))&&(flag==0))
	{
	  if (strncmp(item,(genes+i)->name,max(length,(genes+i)->length))==0)
	    flag=1;
	  i++;
	}
      if (flag==0)
	{
	  *Ngenes+=1; genes=realloc(genes,sizeof(struct gene)*(*Ngenes));
	  (genes+*Ngenes-1)->ind=*Ngenes-1;
	  (genes+*Ngenes-1)->length=length;
	  (genes+*Ngenes-1)->name=malloc(sizeof(char)*length);
	  strncpy((genes+*Ngenes-1)->name,item,length);
	  (genes+*Ngenes-1)->regulatorind=-1;
	  (genes+*Ngenes-1)->enzymeind=-1;
	  (genes+*Ngenes-1)->operonind=-1;
	}
      free(item);
      k++;
    }
  fclose(fp); free(s);

  *genes_pnt=genes;
  return;
}


// Load regulator-operon structure.
void loadregulatoroperon(char *filename, int shift, int *Nregulators, struct regulator *regulators, int *Noperons, struct operon *operons, int Ngenes, struct gene *genes, int *regulator_pnt, int *operon_pnt)
{
  int i, j, k, length, flag, flag2;
  char *s, *item, ch;
  FILE *fp;

  if ((fp=fopen(filename,"r"))==NULL)
    {
      printf("Cannot open %s.\n",filename);
      return;
    }
  s=malloc(sizeof(char)*MAXLINEWIDTH);
  for (i=0; i<=shift; i++)
    fgets(s,MAXLINEWIDTH,fp);
  
  while (fgets(s,MAXLINEWIDTH,fp)!=NULL)
    {
      int regulatorind=-1, operonind=-1;

      // Get regulator name and ind.
      item=getitemval(s,0,&length);
      i=0; flag=0;
      while ((i<=(*Nregulators-1))&&(flag==0))
	{
	  if (strncmp(item,(regulators+i)->name,max(length,(regulators+i)->length))==0)
	    flag=1;
	  i++;
	}
      if (flag==0)
	{
	  *Nregulators+=1; regulatorind=*Nregulators-1;
	  regulators=realloc(regulators,sizeof(struct regulator)*(*Nregulators));
	  (regulators+*Nregulators-1)->ind=regulatorind;
	  (regulators+*Nregulators-1)->length=length;
	  (regulators+*Nregulators-1)->name=malloc(sizeof(char)*length);
	  strncpy((regulators+*Nregulators-1)->name,item,length);
	  j=0; flag2=0;
	  while ((j<=(Ngenes-1))&&(flag2==0))
	    {
	      if (strncmp(item,(genes+j)->name,max(length,(genes+j)->length))==0)
		flag2=1;
	      j++;
	    }
	  (regulators+regulatorind)->geneind=-1;
	  if (flag2==1)
	    {
	      (genes+j-1)->regulatorind=regulatorind;
	      (regulators+regulatorind)->geneind=j-1;
	    }
	  (regulators+regulatorind)->Noperons=0;
	  (regulators+regulatorind)->operoninds=malloc(sizeof(int));
	  (regulators+regulatorind)->Nmetabolites=0;
	  (regulators+regulatorind)->metabolites=malloc(sizeof(int));
	  (regulators+regulatorind)->metaboliteeffects=malloc(sizeof(int));
	}	  
      else
	regulatorind=i-1;
      free(item);

      // Get the operon name and ind.
      item=getitemval(s,1,&length);
      i=0; flag=0;
      while ((i<=(*Noperons-1))&&(flag==0))
	{
	  if (strncmp(item,(operons+i)->name,max(length,(operons+i)->length))==0)
	    flag=1;
	  i++;
	}
      if (flag==0)
	{
	  *Noperons+=1; operonind=*Noperons-1;
	  operons=realloc(operons,sizeof(struct operon)*(*Noperons));
	  (operons+*Noperons-1)->ind=operonind;
	  (operons+*Noperons-1)->length=length;
	  (operons+*Noperons-1)->name=malloc(sizeof(char)*length);
	  strncpy((operons+*Noperons-1)->name,item,length);
	  (operons+*Noperons-1)->Nregulators=1;
	  (operons+*Noperons-1)->regulatorinds=malloc(sizeof(int));
	  *((operons+*Noperons-1)->regulatorinds+0)=regulatorind;
	  (operons+*Noperons-1)->regulatorfuncs=malloc(sizeof(int));
	}
      else
	{
	  operonind=i-1;
	  (operons+operonind)->Nregulators+=1;
	  (operons+operonind)->regulatorinds=realloc((operons+operonind)->regulatorinds,sizeof(int)*(operons+operonind)->Nregulators);
	  *((operons+operonind)->regulatorinds+(operons+operonind)->Nregulators-1)=regulatorind;
	  (operons+operonind)->regulatorfuncs=realloc((operons+operonind)->regulatorfuncs,sizeof(int)*(operons+operonind)->Nregulators);
	}

      (regulators+regulatorind)->Noperons+=1;
      (regulators+regulatorind)->operoninds=realloc((regulators+regulatorind)->operoninds,sizeof(int)*(regulators+regulatorind)->Noperons);
      *((regulators+regulatorind)->operoninds+(regulators+regulatorind)->Noperons-1)=operonind;
      free(item);

      // Get the regulator function on the operon.
      item=getitemval(s,2,&length);
      if (strncmp(item,"+-",2)==0)
	*((operons+operonind)->regulatorfuncs+(operons+operonind)->Nregulators-1)=+2;
      else if (strncmp(item,"+",1)==0)
	*((operons+operonind)->regulatorfuncs+(operons+operonind)->Nregulators-1)=+1;
      else if (strncmp(item,"-",1)==0)
	*((operons+operonind)->regulatorfuncs+(operons+operonind)->Nregulators-1)=-1;
      else
	*((operons+operonind)->regulatorfuncs+(operons+operonind)->Nregulators-1)=0;

      free(item);
    }

  free(s); fclose(fp);
  *regulator_pnt=regulators; *operon_pnt=operons;
  return;
}


// Load operon-gene structure.
void loadoperongene(char *filename, int shift, int *Noperons, struct operon *operons, int *Ngenes, struct gene *genes, int *operon_pnt, int *gene_pnt)
{
  int i, j, k, length, flag, flag2;
  char *s, *item, ch;
  FILE *fp;

  for (i=0; i<=(*Noperons-1); i++)
    {
      (operons+i)->Ngenes=0; (operons+i)->geneinds=malloc(sizeof(int));
    }

  if ((fp=fopen(filename,"r"))==NULL)
    {
      printf("Cannot open %s.\n",filename);
      return;
    }
  s=malloc(sizeof(char)*MAXLINEWIDTH);
  for (i=0; i<=shift; i++)
    fgets(s,MAXLINEWIDTH,fp);

  while (fgets(s,MAXLINEWIDTH,fp)!=NULL)
    {
      int operonind=-1, geneind=-1;

      // Get operon name and ind.
      item=getitemval(s,0,&length);
      i=0; flag=0;
      while ((i<=(*Noperons-1))&&(flag==0))
	{
	  if (strncmp(item,(operons+i)->name,max(length,(operons+i)->length))==0)
	    flag=1;
	  i++;
	}
      if (flag==0)
	{
	  *Noperons+=1; operonind=*Noperons-1;
	  operons=realloc(operons,sizeof(struct operon)*(*Noperons));
	  (operons+*Noperons-1)->ind=operonind;
	  (operons+*Noperons-1)->length=length;
	  (operons+*Noperons-1)->name=malloc(sizeof(char)*length);
	  strncpy((operons+*Noperons-1)->name,item,length);
	  (operons+*Noperons-1)->Nregulators=0;
	  (operons+*Noperons-1)->Ngenes=1;
	  (operons+*Noperons-1)->geneinds=malloc(sizeof(int));
	}
      else
	{
	  operonind=i-1;
	  (operons+operonind)->Ngenes+=1;
	  (operons+operonind)->geneinds=realloc((operons+operonind)->geneinds,sizeof(int)*(operons+operonind)->Ngenes);
	}
      free(item);

      // Get gene name and ind.
      item=getitemval(s,1,&length);
      i=0; flag=0;
      while ((i<=(*Ngenes-1))&&(flag==0))
	{
	  if (strncmp(item,(genes+i)->name,max(length,(genes+i)->length))==0)
	    flag=1;
	  i++;
	}
      
      if (flag==0)
	{
	  *Ngenes+=1; geneind=*Ngenes-1;
	  genes=realloc(genes,sizeof(struct gene)*(*Ngenes));
	  (genes+*Ngenes-1)->ind=geneind;
	  (genes+*Ngenes-1)->length=length;
	  (genes+*Ngenes-1)->name=malloc(sizeof(char)*length);
	  strncpy((genes+*Ngenes-1)->name,item,length);
	  (genes+*Ngenes-1)->regulatorind=-1;
	  (genes+*Ngenes-1)->enzymeind=-1;
	  (genes+*Ngenes-1)->operonind=operonind;
	}
      else
	{
	  geneind=i-1;
	  (genes+geneind)->operonind=operonind;
	}
      *((operons+operonind)->geneinds+(operons+operonind)->Ngenes-1)=geneind;
      free(item);
    }
  fclose(fp); free(s);
  *operon_pnt=operons; *gene_pnt=genes;
  return;
}


// Load gene-enzyme structure.
void loadgeneenzyme(char *filename, int shift, int *Ngenes, struct gene *genes, int *Nenzymes, struct enzyme *enzymes, int *gene_pnt, int *enzyme_pnt)
{
  int i, j, k, length, flag;
  char *s, *item, ch;
  FILE *fp;

  if ((fp=fopen(filename,"r"))==NULL)
    {
      printf("Cannot open %s.\n",filename);
      return;
    }
  s=malloc(sizeof(char)*MAXLINEWIDTH);
  for (i=0; i<=shift; i++)
    fgets(s,MAXLINEWIDTH,fp);

  while (fgets(s,MAXLINEWIDTH,fp)!=NULL)
    {
      int geneind=-1, enzymeind=-1;
  
      // Get gene name and ind.
      item=getitemval(s,0,&length);
      i=0; flag=0;
      while ((i<=(*Ngenes-1))&&(flag==0))
	{
	  if (strncmp(item,(genes+i)->name,max(length,(genes+i)->length))==0)
	    flag=1;
	  i++;
	}
      if (flag==0)
	{
	  *Ngenes+=1; geneind=*Ngenes-1;
	  genes=realloc(genes,sizeof(struct gene)*(*Ngenes));
	  (genes+*Ngenes-1)->ind=geneind;
	  (genes+*Ngenes-1)->length=length;
	  (genes+*Ngenes-1)->name=malloc(sizeof(char)*length);
	  strncpy((genes+*Ngenes-1)->name,item,length);
	  (genes+*Ngenes-1)->regulatorind=-1;
	  (genes+*Ngenes-1)->enzymeind=-1;
	  (genes+*Ngenes-1)->operonind=-1;
	}
      else
	geneind=i-1;
      free(item);

      // Get enzyme name and ind.
      item=getitemval(s,1,&length);
      i=0; flag=0;
      while ((i<=(*Nenzymes-1))&&(flag==0))
	{
	  if (strncmp(item,(enzymes+i)->name,max(length,(enzymes+i)->length))==0)
	    flag=1;
	  i++;
	}

      if (flag==0)
	{
	  *Nenzymes+=1; enzymeind=*Nenzymes-1;
	  enzymes=realloc(enzymes,sizeof(struct enzyme)*(*Nenzymes));
	  (enzymes+*Nenzymes-1)->ind=enzymeind;
	  (enzymes+*Nenzymes-1)->length=length;
	  (enzymes+*Nenzymes-1)->name=malloc(sizeof(char)*length);
	  strncpy((enzymes+*Nenzymes-1)->name,item,length);
	  (enzymes+*Nenzymes-1)->Nreacs=0;
	}
      else
	enzymeind=i-1;

      (enzymes+enzymeind)->geneind=geneind;
      (genes+geneind)->enzymeind=enzymeind;
      
      free(item);
      
    }
  free(s); fclose(fp);

  *gene_pnt=genes; *enzyme_pnt=enzymes;
  return;
}


// Import the metabolite-regulator links.
void link_metabolite_regulator(char *filename, int shift, int Nmetabolites, struct metabolite *metabolites, int Nregulators, struct regulator *regulators)
{
  int i, j, k, flag, length;
  char ch, *item, *s;
  FILE *fp;

  for (i=0; i<=(Nregulators-1); i++)
    (regulators+i)->Nmetabolites=0;
  
  // Load file.
  if ((fp=fopen(filename,"r"))==NULL)
    {
      printf("Cannot open %s.\n",filename);
      return;
    }
  s=malloc(sizeof(char)*MAXLINEWIDTH);
  for (i=0; i<=shift; i++)
    fgets(s,MAXLINEWIDTH,fp);

  
  while (fgets(s,MAXLINEWIDTH,fp)!=NULL)
    {
      int regulatorind=-1, metaboliteind=-1, effect=0;
          
      item=getitemval(s,0,&length);
      i=0;
      while ((i<=(Nmetabolites-1))&&(metaboliteind==-1))
	{
	  if (strncmp(item,(metabolites+i)->name,max(length,(metabolites+i)->length))==0)
	    metaboliteind=i;
	  i++;
	}
      free(item);

      item=getitemval(s,1,&length);
      i=0;
      while ((i<=(Nregulators-1))&&(regulatorind==-1))
	{
	  if (strncmp(item,(regulators+i)->name,max(length,(regulators+i)->length))==0)
	    regulatorind=i;
	  i++;
	}
      free(item);
   
      item=getitemval(s,2,&length);      
      if (strncmp(item,"+",1)==0)
	effect=+1;
      else if (strncmp(item,"-",1)==0)
	effect=-1;
      free(item);

      // Debug
      //printf("metaboliteind=%d, regulatorind=%d, effect=%d\n",metaboliteind,regulatorind,effect);

      if ((metaboliteind>=0)&&(regulatorind>=0)&&(effect!=0))
	{
	  (regulators+regulatorind)->Nmetabolites+=1;
	  (regulators+regulatorind)->metabolites=realloc((regulators+regulatorind)->metabolites,sizeof(int)*(regulators+regulatorind)->Nmetabolites);
	  *((regulators+regulatorind)->metabolites+(regulators+regulatorind)->Nmetabolites-1)=metaboliteind;
	  (regulators+regulatorind)->metaboliteeffects=realloc((regulators+regulatorind)->metaboliteeffects,sizeof(int)*(regulators+regulatorind)->Nmetabolites);
	  *((regulators+regulatorind)->metaboliteeffects+(regulators+regulatorind)->Nmetabolites-1)=effect;
	}
    }
  
  free(s); fclose(fp);
  return;
}


// Create virtual regulators, link metabolites to virtual regulators and link virtual regulators to virtual operons according to general principles of metabolic enzyme regulation.
// Substitute the function of construct_joint_network2.

void link_metabolite_gene(int Nmetabolites, struct metabolite *metabolites, int Nreactions, struct reaction *reactions, int Nenzymes, struct enzyme *enzymes, int Ngenes, struct gene *genes, int Noperons, struct operon *operons, int Npathways, struct metabolic_pathway *pathways, int *Nregulators, int *regulator_pnt)
{
  int i, j, k, l, **regulatedinds, **regulatedfuncs;
  struct regulator *regulators;


  regulatedinds=malloc(sizeof(int)*Nmetabolites);
  regulatedfuncs=malloc(sizeof(int)*Nmetabolites);
  for (i=0; i<=(Nmetabolites-1); i++)
    {
      *(regulatedinds+i)=malloc(sizeof(int));
      **(regulatedinds+i)=0;
      *(regulatedfuncs+i)=malloc(sizeof(int));
      **(regulatedfuncs+i)=0;
    }
  
  // Metabolites to genes.
  // According to the following principles.
  // 1. Input metabolites of a pathway activate its enzymes.
  // 2. Product metabolites of a pathway inhibit its enzymes.
  // 3. Product metabolites of a pathway inhibit its competing pathway.
  // 4. Major energy metabolite (glucose) represses TCA cycle and electron transfer.
  // Two pathways compete if they share input metabolites.
  

  // Inputs activate enzymes along the same pathway.
  for (i=0; i<=(Npathways-1); i++)
    {
      for (j=0; j<=((pathways+i)->Ninputs-1); j++)
	{
	  int metaboliteind=*((pathways+i)->input+j);
	  
	  for (k=0; k<=((pathways+i)->Nenzymes-1); k++)
	    {
	      int enzind=*((pathways+i)->enzind+k);
	      int geneind=(enzymes+enzind)->geneind;

	      **(regulatedinds+metaboliteind)+=1;
	      *(regulatedinds+metaboliteind)=realloc(*(regulatedinds+metaboliteind),sizeof(int)*(**(regulatedinds+metaboliteind)+1));
	      *(*(regulatedinds+metaboliteind)+**(regulatedinds+metaboliteind))=geneind;
	      **(regulatedfuncs+metaboliteind)+=1;
	      *(regulatedfuncs+metaboliteind)=realloc(*(regulatedfuncs+metaboliteind),sizeof(int)*(**(regulatedfuncs+metaboliteind)+1));
	      *(*(regulatedfuncs+metaboliteind)+**(regulatedfuncs+metaboliteind))=1;
	    }
	}
    }

  // Outputs repress enzymes along the pathway.
  for (i=0; i<=(Npathways-1); i++)
    {
      for (j=0; j<=((pathways+i)->Noutputs-1); j++)
	{
	  int metaboliteind=*((pathways+i)->output+j);
	  
	  for (k=0; k<=((pathways+i)->Nenzymes-1); k++)
	    {
	      int enzind=*((pathways+i)->enzind+k);
	      int geneind=(enzymes+enzind)->geneind;

	      **(regulatedinds+metaboliteind)+=1;
	      *(regulatedinds+metaboliteind)=realloc(*(regulatedinds+metaboliteind),sizeof(int)*(**(regulatedinds+metaboliteind)+1));
	      *(*(regulatedinds+metaboliteind)+**(regulatedinds+metaboliteind))=geneind;
	      **(regulatedfuncs+metaboliteind)+=1;
	      *(regulatedfuncs+metaboliteind)=realloc(*(regulatedfuncs+metaboliteind),sizeof(int)*(**(regulatedfuncs+metaboliteind)+1));
	      *(*(regulatedfuncs+metaboliteind)+**(regulatedfuncs+metaboliteind))=-1;
	    }
	}
    }
  
  // Outputs of one pathway repress enzymes in its competing pathway.
  for (i=0; i<=(Npathways-1); i++)
    {
      for (j=0; j<=(Npathways-1); j++)
	{
	  if ((i!=j)&&(isoverlap((pathways+i)->Ninputs,(pathways+i)->input,(pathways+j)->Ninputs,(pathways+j)->input)==1))
	    {
	      for (k=0; k<=((pathways+i)->Noutputs-1); k++)
		{
		  int metaboliteind=*((pathways+i)->output+k);

		  for (l=0; l<=((pathways+j)->Nenzymes-1); l++)
		    {
		      int enzind=*((pathways+j)->enzind+l);
		      int geneind=(enzymes+enzind)->geneind;
		      
		      **(regulatedinds+metaboliteind)+=1;
		      *(regulatedinds+metaboliteind)=realloc(*(regulatedinds+metaboliteind),sizeof(int)*(**(regulatedinds+metaboliteind)+1));
		      *(*(regulatedinds+metaboliteind)+**(regulatedinds+metaboliteind))=geneind;
		      **(regulatedfuncs+metaboliteind)+=1;
		      *(regulatedfuncs+metaboliteind)=realloc(*(regulatedfuncs+metaboliteind),sizeof(int)*(**(regulatedfuncs+metaboliteind)+1));
		      *(*(regulatedfuncs+metaboliteind)+**(regulatedfuncs+metaboliteind))=-1;
		    }
		}
	    }
	}
    }


  // Glucose represses TCA cycle.
  {
    int ind1, ind2, node1, node2;
    
    ind1=-1; ind2=-1; i=0;
    while ((i<=(Nmetabolites-1))&&(ind1==-1))
      {
	if (strncmp((metabolites+i)->name,"glucose",7)==0)
	  ind1=i;
	i++;
      }
    i=0;
    while ((i<=(Npathways-1))&&(ind2==-1))
      {
	if (strncmp((pathways+i)->name,"TCA cycle",9)==0)
	  ind2=i;
	i++;
      }

    if ((ind1>=0)&&(ind2>=0))
      {    
	int metaboliteind=*((pathways+ind1)->input+0);

	for (i=0; i<=((pathways+ind2)->Nenzymes-1); i++)
	  {
	    int enzind=*((pathways+ind2)->enzind+i);
	    int geneind=(enzymes+enzind)->geneind;

	    **(regulatedinds+metaboliteind)+=1;
	    *(regulatedinds+metaboliteind)=realloc(*(regulatedinds+metaboliteind),sizeof(int)*(**(regulatedinds+metaboliteind)+1));
	    *(*(regulatedinds+metaboliteind)+**(regulatedinds+metaboliteind))=geneind;
	    **(regulatedfuncs+metaboliteind)+=1;
	    *(regulatedfuncs+metaboliteind)=realloc(*(regulatedfuncs+metaboliteind),sizeof(int)*(**(regulatedfuncs+metaboliteind)+1));
	    *(*(regulatedfuncs+metaboliteind)+**(regulatedfuncs+metaboliteind))=-1;
	  }
      }
  }


  // Create virtual regulators and link them to virtual operons.
  *Nregulators=0; 
  for (i=0; i<=(Nmetabolites-1); i++)
    if (**(regulatedinds+i)>0)
      *Nregulators+=1;
  regulators=malloc(sizeof(struct regulator)*(*Nregulators));


  *Nregulators=0;
  for (i=0; i<=(Nmetabolites-1); i++)
    {
      if (**(regulatedinds+i)>0)
	{
	  int metaboliteind=i;

	  *Nregulators+=1;
	  (regulators+*Nregulators-1)->ind=*Nregulators-1;
	  (regulators+*Nregulators-1)->length=(metabolites+metaboliteind)->length;
	  (regulators+*Nregulators-1)->name=malloc(sizeof(char)*(regulators+*Nregulators-1)->length);
	  strncpy((regulators+*Nregulators-1)->name,(metabolites+metaboliteind)->name,(regulators+*Nregulators-1)->length);
	  (regulators+*Nregulators-1)->geneind=-1;
	  (regulators+*Nregulators-1)->Noperons=**(regulatedinds+i);
	  (regulators+*Nregulators-1)->operoninds=malloc(sizeof(int)*(regulators+*Nregulators-1)->Noperons);
	  
	  for (j=1; j<=**(regulatedinds+i); j++)
	    {
	      int geneind=*(*(regulatedinds+i)+j);

	      *((regulators+*Nregulators-1)->operoninds+j-1)=geneind;     
	      (operons+geneind)->Nregulators+=1;	      
	      (operons+geneind)->regulatorinds=realloc((operons+geneind)->regulatorinds,sizeof(int)*(operons+geneind)->Nregulators);
	      *((operons+geneind)->regulatorinds+(operons+geneind)->Nregulators-1)=*Nregulators-1;
	      (operons+geneind)->regulatorfuncs=realloc((operons+geneind)->regulatorfuncs,sizeof(int)*(operons+geneind)->Nregulators);
	      *((operons+geneind)->regulatorfuncs+(operons+geneind)->Nregulators-1)=*(*(regulatedfuncs+i)+j);	      
	    }
	  (regulators+*Nregulators-1)->Nmetabolites=1;
	  (regulators+*Nregulators-1)->metabolites=malloc(sizeof(int));
	  (regulators+*Nregulators-1)->metaboliteeffects=malloc(sizeof(int));
	  *((regulators+*Nregulators-1)->metabolites)=metaboliteind;
	  *((regulators+*Nregulators-1)->metaboliteeffects)=+1;
	}
    }

  for (i=0; i<=(Nmetabolites-1); i++)
    {
      free(*(regulatedinds+i)); free(*(regulatedfuncs+i));
    }
  free(regulatedinds); free(regulatedfuncs);

  *regulator_pnt=regulators;
  
  

  return;

}
  


// Create virtual regulators, link metabolites to virtual regulators and link virtual regulators to virtual operons according to general principles of metabolic enzyme regulation.
// Substitute the function of construct_joint_network2.
// Allow to remove one of the four hypotheses.

void link_metabolite_gene2(int Nmetabolites, struct metabolite *metabolites, int Nreactions, struct reaction *reactions, int Nenzymes, struct enzyme *enzymes, int Ngenes, struct gene *genes, int Noperons, struct operon *operons, int Npathways, struct metabolic_pathway *pathways, int removed_hyp, int *Nregulators, int *regulator_pnt)
{
  int i, j, k, l, **regulatedinds, **regulatedfuncs;
  struct regulator *regulators;


  regulatedinds=malloc(sizeof(int)*Nmetabolites);
  regulatedfuncs=malloc(sizeof(int)*Nmetabolites);
  for (i=0; i<=(Nmetabolites-1); i++)
    {
      *(regulatedinds+i)=malloc(sizeof(int));
      **(regulatedinds+i)=0;
      *(regulatedfuncs+i)=malloc(sizeof(int));
      **(regulatedfuncs+i)=0;
    }
  
  // Metabolites to genes.
  // According to the following principles.
  // 1. Input metabolites of a pathway activate its enzymes.
  // 2. Product metabolites of a pathway inhibit its enzymes.
  // 3. Product metabolites of a pathway inhibit its competing pathway.
  // 4. Major energy metabolite (glucose) represses TCA cycle and electron transfer.
  // Two pathways compete if they share input metabolites.
  

  // Hypothesis 1: inputs activate enzymes along the same pathway.
  if (removed_hyp!=1)
    {
      for (i=0; i<=(Npathways-1); i++)
	{
	  for (j=0; j<=((pathways+i)->Ninputs-1); j++)
	    {
	      int metaboliteind=*((pathways+i)->input+j);
	      
	      for (k=0; k<=((pathways+i)->Nenzymes-1); k++)
		{
		  int enzind=*((pathways+i)->enzind+k);
		  int geneind=(enzymes+enzind)->geneind;
		  
		  **(regulatedinds+metaboliteind)+=1;
		  *(regulatedinds+metaboliteind)=realloc(*(regulatedinds+metaboliteind),sizeof(int)*(**(regulatedinds+metaboliteind)+1));
		  *(*(regulatedinds+metaboliteind)+**(regulatedinds+metaboliteind))=geneind;
		  **(regulatedfuncs+metaboliteind)+=1;
		  *(regulatedfuncs+metaboliteind)=realloc(*(regulatedfuncs+metaboliteind),sizeof(int)*(**(regulatedfuncs+metaboliteind)+1));
		  *(*(regulatedfuncs+metaboliteind)+**(regulatedfuncs+metaboliteind))=1;
		}
	    }
	}
    }


  // Hypothesis 2: outputs repress enzymes along the pathway.
  if (removed_hyp!=2)
    {
      for (i=0; i<=(Npathways-1); i++)
	{
	  for (j=0; j<=((pathways+i)->Noutputs-1); j++)
	    {
	      int metaboliteind=*((pathways+i)->output+j);
	      
	      for (k=0; k<=((pathways+i)->Nenzymes-1); k++)
		{
		  int enzind=*((pathways+i)->enzind+k);
		  int geneind=(enzymes+enzind)->geneind;
		  
		  **(regulatedinds+metaboliteind)+=1;
		  *(regulatedinds+metaboliteind)=realloc(*(regulatedinds+metaboliteind),sizeof(int)*(**(regulatedinds+metaboliteind)+1));
		  *(*(regulatedinds+metaboliteind)+**(regulatedinds+metaboliteind))=geneind;
		  **(regulatedfuncs+metaboliteind)+=1;
		  *(regulatedfuncs+metaboliteind)=realloc(*(regulatedfuncs+metaboliteind),sizeof(int)*(**(regulatedfuncs+metaboliteind)+1));
		  *(*(regulatedfuncs+metaboliteind)+**(regulatedfuncs+metaboliteind))=-1;
		}
	    }
	}
    }

  
  // Hypothesis 3: outputs of one pathway repress enzymes in its competing pathway.
  if (removed_hyp!=3)
    {
      for (i=0; i<=(Npathways-1); i++)
	{
	  for (j=0; j<=(Npathways-1); j++)
	    {
	      if ((i!=j)&&(isoverlap((pathways+i)->Ninputs,(pathways+i)->input,(pathways+j)->Ninputs,(pathways+j)->input)==1))
		{
		  for (k=0; k<=((pathways+i)->Noutputs-1); k++)
		    {
		      int metaboliteind=*((pathways+i)->output+k);
		      
		      for (l=0; l<=((pathways+j)->Nenzymes-1); l++)
			{
			  int enzind=*((pathways+j)->enzind+l);
			  int geneind=(enzymes+enzind)->geneind;
			  
			  **(regulatedinds+metaboliteind)+=1;
			  *(regulatedinds+metaboliteind)=realloc(*(regulatedinds+metaboliteind),sizeof(int)*(**(regulatedinds+metaboliteind)+1));
			  *(*(regulatedinds+metaboliteind)+**(regulatedinds+metaboliteind))=geneind;
			  **(regulatedfuncs+metaboliteind)+=1;
			  *(regulatedfuncs+metaboliteind)=realloc(*(regulatedfuncs+metaboliteind),sizeof(int)*(**(regulatedfuncs+metaboliteind)+1));
			  *(*(regulatedfuncs+metaboliteind)+**(regulatedfuncs+metaboliteind))=-1;
			}
		    }
		}
	    }
	}
    }

  
  // Hypothesis 4: glucose represses TCA cycle.
  if (removed_hyp!=4)
  {
    int ind1, ind2, node1, node2;
    
    ind1=-1; ind2=-1; i=0;
    while ((i<=(Nmetabolites-1))&&(ind1==-1))
      {
	if (strncmp((metabolites+i)->name,"glucose",7)==0)
	  ind1=i;
	i++;
      }
    i=0;
    while ((i<=(Npathways-1))&&(ind2==-1))
      {
	if (strncmp((pathways+i)->name,"TCA cycle",9)==0)
	  ind2=i;
	i++;
      }

    if ((ind1>=0)&&(ind2>=0))
      {    
	int metaboliteind=*((pathways+ind1)->input+0);

	for (i=0; i<=((pathways+ind2)->Nenzymes-1); i++)
	  {
	    int enzind=*((pathways+ind2)->enzind+i);
	    int geneind=(enzymes+enzind)->geneind;

	    **(regulatedinds+metaboliteind)+=1;
	    *(regulatedinds+metaboliteind)=realloc(*(regulatedinds+metaboliteind),sizeof(int)*(**(regulatedinds+metaboliteind)+1));
	    *(*(regulatedinds+metaboliteind)+**(regulatedinds+metaboliteind))=geneind;
	    **(regulatedfuncs+metaboliteind)+=1;
	    *(regulatedfuncs+metaboliteind)=realloc(*(regulatedfuncs+metaboliteind),sizeof(int)*(**(regulatedfuncs+metaboliteind)+1));
	    *(*(regulatedfuncs+metaboliteind)+**(regulatedfuncs+metaboliteind))=-1;
	  }
      }
  }


  // Create virtual regulators and link them to virtual operons.
  *Nregulators=0; 
  for (i=0; i<=(Nmetabolites-1); i++)
    if (**(regulatedinds+i)>0)
      *Nregulators+=1;
  regulators=malloc(sizeof(struct regulator)*(*Nregulators));


  *Nregulators=0;
  for (i=0; i<=(Nmetabolites-1); i++)
    {
      if (**(regulatedinds+i)>0)
	{
	  int metaboliteind=i;

	  *Nregulators+=1;
	  (regulators+*Nregulators-1)->ind=*Nregulators-1;
	  (regulators+*Nregulators-1)->length=(metabolites+metaboliteind)->length;
	  (regulators+*Nregulators-1)->name=malloc(sizeof(char)*(regulators+*Nregulators-1)->length);
	  strncpy((regulators+*Nregulators-1)->name,(metabolites+metaboliteind)->name,(regulators+*Nregulators-1)->length);
	  (regulators+*Nregulators-1)->geneind=-1;
	  (regulators+*Nregulators-1)->Noperons=**(regulatedinds+i);
	  (regulators+*Nregulators-1)->operoninds=malloc(sizeof(int)*(regulators+*Nregulators-1)->Noperons);
	  
	  for (j=1; j<=**(regulatedinds+i); j++)
	    {
	      int geneind=*(*(regulatedinds+i)+j);

	      *((regulators+*Nregulators-1)->operoninds+j-1)=geneind;     
	      (operons+geneind)->Nregulators+=1;	      
	      (operons+geneind)->regulatorinds=realloc((operons+geneind)->regulatorinds,sizeof(int)*(operons+geneind)->Nregulators);
	      *((operons+geneind)->regulatorinds+(operons+geneind)->Nregulators-1)=*Nregulators-1;
	      (operons+geneind)->regulatorfuncs=realloc((operons+geneind)->regulatorfuncs,sizeof(int)*(operons+geneind)->Nregulators);
	      *((operons+geneind)->regulatorfuncs+(operons+geneind)->Nregulators-1)=*(*(regulatedfuncs+i)+j);	      
	    }
	  (regulators+*Nregulators-1)->Nmetabolites=1;
	  (regulators+*Nregulators-1)->metabolites=malloc(sizeof(int));
	  (regulators+*Nregulators-1)->metaboliteeffects=malloc(sizeof(int));
	  *((regulators+*Nregulators-1)->metabolites)=metaboliteind;
	  *((regulators+*Nregulators-1)->metaboliteeffects)=+1;
	}
    }

  for (i=0; i<=(Nmetabolites-1); i++)
    {
      free(*(regulatedinds+i)); free(*(regulatedfuncs+i));
    }
  free(regulatedinds); free(regulatedfuncs);

  *regulator_pnt=regulators;
  
  
  return;

}
  

// Load a matrix of integers.
// Input: file name.
// Output: size of the matrix, matrix.

long * loadmatrix(char *filename)
{
  FILE *fp;
  long n=0, N=0, m=0, M=0, count=0;
  long *matrix;
  unsigned char flags=0;
  char ch;
  long *retval;

  if ((fp=fopen(filename, "r")) == NULL)
     {
       printf("Cannot open %s. \n",filename);
       retval=malloc(sizeof(long)*2);
       *retval=0; *(retval+1)=0;
       return retval;
     }

  
  // First run: figure out the size of the matrix.
  // Count the number of lines and space characters in each line.
  /* Flags: bit0: end of file flag.
            bit1: end of number flag.
	    bit2: sign of the number.
	    bit3: 0 -- to use 0x0a as the delimiter between lines.
	          1 -- to use 0x0d, 0x0a as the delimiter between lines.
  */
  while ((flags & 0x01)==0)
    {
      ch=getc(fp);
      if (ch==EOF)
	{
	  flags |= 0x01;
	  N=n;
	  m++;
	  if (m>M)
	    M=m;
	}
      /*else if (ch=='\n')
	{
	  n++;
	  m++;
	  if (m>M)
	    M=m;
	  m=0;
	  }*/
      else if ((ch==0x20)||(ch==0x09))
	  m++;
      else if (ch==0x0d)
	{
	  n++;
	  m++;
	  if (m>M)
	    M=m;
	  m=0;
	  flags |= 0x08;
	}
      else if (ch==0x0a)
	{
	  if ((flags & 0x08)==0x00)
	    {
	      n++;
	      m++;
	      if (m>M)
		M=m;
	      m=0;
	    }
	}

	/*else if ((ch=='\t')||(ch==' '))
	  m++;*/
    }

  //printf("N=%i M=%i\n",N,M);

  
  // Allocate memory space for an NxM matrix (signed integer).
  retval=malloc(sizeof(long)*(N*M+2));

  matrix=retval+2;

 
  // Second run: load the file content into the matrix
  fseek(fp, 0, SEEK_SET);
  n=0; m=0;
  flags &= 0x08;
  while ((flags & 0x01)==0)
    {
      long num=0;
      flags &= 0x08;
      while ((flags & 0x02)==0x00)
	{
	  ch=getc(fp);
          // putchar(ch);
	  // 0x09 -- tab
	  // 0x0d -- line feed
	  // 0x0a -- change line
	  // 0x20 -- space

	  // if ((ch=='\t')||(ch==EOF)||(ch=='\n'))
	  if ((ch==0x09)||(ch==0x0d)||(ch==0x0a)||(ch==0x20)||(ch==EOF))
	    {
	      
	      // Signed number.
	      if ((flags & 0x04)!=0)
		num*=-1;

	      if (ch!=EOF)
		{
		  count++;
		  *(matrix+n*M+m)=num;
		}

	      flags |= 0x02;
	      flags &= ~(0x04);

	      if (ch==EOF)
		{
		  flags |= 0x01;
		}

	      else if (((ch==0x0d)&&((flags & 0x08)!=0))||((ch==0x0a)&&((flags & 0x08)==0)))
		{
		  n++;
		  m=0;
		}

	      else if ((ch==0x09)||(ch==0x20))
		{
		  m++;
		}
	    }

	  else if ((ch=='-')||((ch>='0')&&(ch<='9')))
	    {
	      if (ch=='-')
		{
		  flags |= 0x04;
		}
	      else if ((ch>='0')&&(ch<='9'))
		{
		  // Convert the characters into integer.
		  num=num*10+(ch-'0');
		}
	      else
		{
		  printf("Error.\n");
		  return NULL;
		}
	    }
	}
    }

  fclose(fp);

  (long)*(retval)=N; (long)*(retval+1)=M;

  return retval;

}


// Create virtual regulators, link metabolites to virtual regulators and link virtual regulators to virtual operons according to general principles of metabolic enzyme regulation.
// Substitute the function of construct_joint_network2.
// Allow to remove one of the four hypotheses.
// Add a designated hypothesis.

void link_metabolite_gene3(int Nmetabolites, struct metabolite *metabolites, int Nreactions, struct reaction *reactions, int Nenzymes, struct enzyme *enzymes, int Ngenes, struct gene *genes, int Noperons, struct operon *operons, int Npathways, struct metabolic_pathway *pathways, int added_hyp, int *Nregulators, int *regulator_pnt)
{
  int i, j, k, l, **regulatedinds, **regulatedfuncs;
  struct regulator *regulators;


  regulatedinds=malloc(sizeof(int)*Nmetabolites);
  regulatedfuncs=malloc(sizeof(int)*Nmetabolites);
  for (i=0; i<=(Nmetabolites-1); i++)
    {
      *(regulatedinds+i)=malloc(sizeof(int));
      **(regulatedinds+i)=0;
      *(regulatedfuncs+i)=malloc(sizeof(int));
      **(regulatedfuncs+i)=0;
    }
  
  // Metabolites to genes.
  // According to the following principles.
  // 1. Input metabolites of a pathway activate its enzymes.
  // 2. Product metabolites of a pathway inhibit its enzymes.
  // 3. Product metabolites of a pathway inhibit its competing pathway.
  // 4. Major energy metabolite (glucose) represses TCA cycle and electron transfer.
  // Two pathways compete if they share input metabolites.
  

  // Hypothesis 1: inputs activate enzymes along the same pathway.
  if (added_hyp==1)
    {
      for (i=0; i<=(Npathways-1); i++)
	{
	  for (j=0; j<=((pathways+i)->Ninputs-1); j++)
	    {
	      int metaboliteind=*((pathways+i)->input+j);
	      
	      for (k=0; k<=((pathways+i)->Nenzymes-1); k++)
		{
		  int enzind=*((pathways+i)->enzind+k);
		  int geneind=(enzymes+enzind)->geneind;
		  
		  **(regulatedinds+metaboliteind)+=1;
		  *(regulatedinds+metaboliteind)=realloc(*(regulatedinds+metaboliteind),sizeof(int)*(**(regulatedinds+metaboliteind)+1));
		  *(*(regulatedinds+metaboliteind)+**(regulatedinds+metaboliteind))=geneind;
		  **(regulatedfuncs+metaboliteind)+=1;
		  *(regulatedfuncs+metaboliteind)=realloc(*(regulatedfuncs+metaboliteind),sizeof(int)*(**(regulatedfuncs+metaboliteind)+1));
		  *(*(regulatedfuncs+metaboliteind)+**(regulatedfuncs+metaboliteind))=1;
		}
	    }
	}
    }


  // Hypothesis 2: outputs repress enzymes along the pathway.
  if (added_hyp==2)
    {
      for (i=0; i<=(Npathways-1); i++)
	{
	  for (j=0; j<=((pathways+i)->Noutputs-1); j++)
	    {
	      int metaboliteind=*((pathways+i)->output+j);
	      
	      for (k=0; k<=((pathways+i)->Nenzymes-1); k++)
		{
		  int enzind=*((pathways+i)->enzind+k);
		  int geneind=(enzymes+enzind)->geneind;
		  
		  **(regulatedinds+metaboliteind)+=1;
		  *(regulatedinds+metaboliteind)=realloc(*(regulatedinds+metaboliteind),sizeof(int)*(**(regulatedinds+metaboliteind)+1));
		  *(*(regulatedinds+metaboliteind)+**(regulatedinds+metaboliteind))=geneind;
		  **(regulatedfuncs+metaboliteind)+=1;
		  *(regulatedfuncs+metaboliteind)=realloc(*(regulatedfuncs+metaboliteind),sizeof(int)*(**(regulatedfuncs+metaboliteind)+1));
		  *(*(regulatedfuncs+metaboliteind)+**(regulatedfuncs+metaboliteind))=-1;
		}
	    }
	}
    }

  
  // Hypothesis 3: outputs of one pathway repress enzymes in its competing pathway.
  if (added_hyp==3)
    {
      for (i=0; i<=(Npathways-1); i++)
	{
	  for (j=0; j<=(Npathways-1); j++)
	    {
	      if ((i!=j)&&(isoverlap((pathways+i)->Ninputs,(pathways+i)->input,(pathways+j)->Ninputs,(pathways+j)->input)==1))
		{
		  for (k=0; k<=((pathways+i)->Noutputs-1); k++)
		    {
		      int metaboliteind=*((pathways+i)->output+k);
		      
		      for (l=0; l<=((pathways+j)->Nenzymes-1); l++)
			{
			  int enzind=*((pathways+j)->enzind+l);
			  int geneind=(enzymes+enzind)->geneind;
			  
			  **(regulatedinds+metaboliteind)+=1;
			  *(regulatedinds+metaboliteind)=realloc(*(regulatedinds+metaboliteind),sizeof(int)*(**(regulatedinds+metaboliteind)+1));
			  *(*(regulatedinds+metaboliteind)+**(regulatedinds+metaboliteind))=geneind;
			  **(regulatedfuncs+metaboliteind)+=1;
			  *(regulatedfuncs+metaboliteind)=realloc(*(regulatedfuncs+metaboliteind),sizeof(int)*(**(regulatedfuncs+metaboliteind)+1));
			  *(*(regulatedfuncs+metaboliteind)+**(regulatedfuncs+metaboliteind))=-1;
			}
		    }
		}
	    }
	}
    }

  
  // Hypothesis 4: glucose represses TCA cycle.
  if (added_hyp==4)
  {
    int ind1, ind2, node1, node2;
    
    ind1=-1; ind2=-1; i=0;
    while ((i<=(Nmetabolites-1))&&(ind1==-1))
      {
	if (strncmp((metabolites+i)->name,"glucose",7)==0)
	  ind1=i;
	i++;
      }
    i=0;
    while ((i<=(Npathways-1))&&(ind2==-1))
      {
	if (strncmp((pathways+i)->name,"TCA cycle",9)==0)
	  ind2=i;
	i++;
      }

    if ((ind1>=0)&&(ind2>=0))
      {    
	int metaboliteind=*((pathways+ind1)->input+0);

	for (i=0; i<=((pathways+ind2)->Nenzymes-1); i++)
	  {
	    int enzind=*((pathways+ind2)->enzind+i);
	    int geneind=(enzymes+enzind)->geneind;

	    **(regulatedinds+metaboliteind)+=1;
	    *(regulatedinds+metaboliteind)=realloc(*(regulatedinds+metaboliteind),sizeof(int)*(**(regulatedinds+metaboliteind)+1));
	    *(*(regulatedinds+metaboliteind)+**(regulatedinds+metaboliteind))=geneind;
	    **(regulatedfuncs+metaboliteind)+=1;
	    *(regulatedfuncs+metaboliteind)=realloc(*(regulatedfuncs+metaboliteind),sizeof(int)*(**(regulatedfuncs+metaboliteind)+1));
	    *(*(regulatedfuncs+metaboliteind)+**(regulatedfuncs+metaboliteind))=-1;
	  }
      }
  }


  // Create virtual regulators and link them to virtual operons.
  *Nregulators=0; 
  for (i=0; i<=(Nmetabolites-1); i++)
    if (**(regulatedinds+i)>0)
      *Nregulators+=1;
  regulators=malloc(sizeof(struct regulator)*(*Nregulators));


  *Nregulators=0;
  for (i=0; i<=(Nmetabolites-1); i++)
    {
      if (**(regulatedinds+i)>0)
	{
	  int metaboliteind=i;

	  *Nregulators+=1;
	  (regulators+*Nregulators-1)->ind=*Nregulators-1;
	  (regulators+*Nregulators-1)->length=(metabolites+metaboliteind)->length;
	  (regulators+*Nregulators-1)->name=malloc(sizeof(char)*(regulators+*Nregulators-1)->length);
	  strncpy((regulators+*Nregulators-1)->name,(metabolites+metaboliteind)->name,(regulators+*Nregulators-1)->length);
	  (regulators+*Nregulators-1)->geneind=-1;
	  (regulators+*Nregulators-1)->Noperons=**(regulatedinds+i);
	  (regulators+*Nregulators-1)->operoninds=malloc(sizeof(int)*(regulators+*Nregulators-1)->Noperons);
	  
	  for (j=1; j<=**(regulatedinds+i); j++)
	    {
	      int geneind=*(*(regulatedinds+i)+j);

	      *((regulators+*Nregulators-1)->operoninds+j-1)=geneind;     
	      (operons+geneind)->Nregulators+=1;	      
	      (operons+geneind)->regulatorinds=realloc((operons+geneind)->regulatorinds,sizeof(int)*(operons+geneind)->Nregulators);
	      *((operons+geneind)->regulatorinds+(operons+geneind)->Nregulators-1)=*Nregulators-1;
	      (operons+geneind)->regulatorfuncs=realloc((operons+geneind)->regulatorfuncs,sizeof(int)*(operons+geneind)->Nregulators);
	      *((operons+geneind)->regulatorfuncs+(operons+geneind)->Nregulators-1)=*(*(regulatedfuncs+i)+j);	      
	    }
	  (regulators+*Nregulators-1)->Nmetabolites=1;
	  (regulators+*Nregulators-1)->metabolites=malloc(sizeof(int));
	  (regulators+*Nregulators-1)->metaboliteeffects=malloc(sizeof(int));
	  *((regulators+*Nregulators-1)->metabolites)=metaboliteind;
	  *((regulators+*Nregulators-1)->metaboliteeffects)=+1;
	}
    }

  for (i=0; i<=(Nmetabolites-1); i++)
    {
      free(*(regulatedinds+i)); free(*(regulatedfuncs+i));
    }
  free(regulatedinds); free(regulatedfuncs);

  *regulator_pnt=regulators;
  
  
  return;

}
  
