# Supplementary material for: A joint model of regulatory and metabolic networks
Source: BMC Bioinformatics. 2006 Jul 4;7:332. doi: 10.1186/1471-2105-7-332 (PMC1559649; doi:10.1186/1471-2105-7-332)
Supplement: Additional file 15 — The source codes of the model inference programs. [file 1471-2105-7-332-S15.zip › import_utility2.c]

// Utility functions of importing various types of data.

# include <stdio.h>
# include <stdlib.h>
# include <string.h>
# include <math.h>
# include <time.h>
# include "../include/network.h"
# include "../include/facgraph.h"
# define MAXLINEWIDTH 5000
# define GENENAMELENGTH 9
# define METABOLITENAMELENGTH 50
# define REACTIONNAMELENGTH 50
# define ENZYMENAMELENGTH 200
# define INFINITY 1e10
# define max(i,j) (i>j ? i : j)
# define min(i,j) (i<j ? i : j)
# define BLOCKSIZE 1000


void load_perturb_expression(char *genename_filename, char *cond_filename, char *data_filename, int Ngenes, struct gene *genes, int Nmetabolites, struct metabolite *metabolites, int *Nexpression_responses, int *expression_responses_pnt);
void load_perturb_flux(char *reaction_filename, char *cond_filename, char *data_filename, int Ngenes, struct gene *genes, int Nmetabolites, struct metabolite *metabolites, int Nreactions, struct reaction *reactions, int Nfluxes, struct flux *fluxes, int *Nflux_responses, int *flux_responses_int);
struct perturb_effect * add_flux_response(int Nfluxes, struct flux *fluxes, int fluxind, double val1, double val2, struct perturb_cond *cond, int *Nflux_responses, struct perturb_effect *flux_responses);
extern double atof2(char *s, int length);
extern char * getitemval(char *s, int ind, int *length);


extern int maxpathlength;
extern double err_tolerance;
extern double expression_log2ratio_thre;
extern double flux_change_thre;
static int curalloc;


// Import perturbation gene expression data.
void load_perturb_expression(char *genename_filename, char *cond_filename, char *data_filename, int Ngenes, struct gene *genes, int Nmetabolites, struct metabolite *metabolites, int *Nexpression_responses, int *expression_responses_pnt)
{
  int i, j, k, l, flag, length, Nsubgenes, *subgenes, Nconds;
  char ch, *item, *s;
  double *logratios, val;
  struct perturb_cond *conds;
  struct perturb_effect *expression_responses;
  FILE *fp;

  // Load gene names.
  if ((fp=fopen(genename_filename,"r"))==NULL)
    {
      printf("Cannot open %s.\n",genename_filename);
      return;
    }
  s=malloc(sizeof(char)*MAXLINEWIDTH); 
  Nsubgenes=0; subgenes=malloc(sizeof(int)*Ngenes);
  while (fgets(s,MAXLINEWIDTH,fp)!=NULL)
    {
      item=getitemval(s,0,&length);
      flag=0; i=0;
      while ((i<=(Ngenes-1))&&(flag==0))
	{
	  if (strncmp((genes+i)->name,item,max((genes+i)->length,length))==0)
	    flag=1;
	  i++;
	}
      i--;
      Nsubgenes++; *(subgenes+Nsubgenes-1)=i;
      free(item);
    }
  fclose(fp);

  
  // Load perturbation conditions.
  // In the trial version, manually load the conditions because there are few files.
  // Columns 1-3: ratios of gene expression under a nutrient versus the glucose environment.  Column 4: log2 ratio of gene expression of amino deficient versus glucose deficient.
  // cond.i: metabolite of 
  Nconds=4; conds=malloc(sizeof(struct perturb_cond)*4);
  for (i=0; i<=3; i++)
    {
      (conds+i)->ind=i;
      (conds+i)->Nstimuli=1;
      (conds+i)->stim_type=malloc(sizeof(int)*(conds+i)->Nstimuli);
      (conds+i)->stim_dir=malloc(sizeof(int)*(conds+i)->Nstimuli);
      (conds+i)->stim_ind=malloc(sizeof(int)*(conds+i)->Nstimuli);
    }
  *((conds+0)->stim_type+0)=1; *((conds+0)->stim_dir+0)=+1;
  *((conds+0)->stim_ind+0)=32;
  *((conds+1)->stim_type+0)=1; *((conds+1)->stim_dir+0)=+1;
  *((conds+1)->stim_ind+0)=34;
  *((conds+2)->stim_type+0)=1; *((conds+2)->stim_dir+0)=+1;
  *((conds+2)->stim_ind+0)=32;
  *((conds+3)->stim_type+0)=1; //*((conds+3)->stim_dir+0)=+1;
  *((conds+3)->stim_dir+0)=-1;
  *((conds+3)->stim_ind+0)=0;


  // Load gene expression data.
  // Convert every element into log2 ratio.
  logratios=malloc(sizeof(double)*Nsubgenes*Nconds);
  if ((fp=fopen(data_filename,"r"))==NULL)
    {
      printf("Cannot open %s.\n",genename_filename);
      return;
    }
  i=0;
  while (fgets(s,MAXLINEWIDTH,fp)!=NULL)
    {
      for (j=0; j<=(Nconds-1); j++)
	{
	  item=getitemval(s,j,&length);
	  if (strncmp(item,"NA",2)==0)
	    *(logratios+i*Nconds+j)=0;
	  else
	    {
	      val=atof2(item,length);
	      
	      // First three columns: log2 of value.
	      if (j<=2)
		val=(double)log(val)/(double)log(2);
	      // Column four: invert the logratio.
	      else
		val=(-1)*val;
	      *(logratios+i*Nconds+j)=val;
	    }
	  free(item);
	}
      i++;
    }
  fclose(fp);


  // Create expression responses.
  // Only the responses which are significant and consistent in both columns 1 and 3 are reported.
  *Nexpression_responses=0;
  //expression_responses=malloc(sizeof(struct perturb_effect));

  curalloc=BLOCKSIZE;
  expression_responses=malloc(sizeof(struct perturb_effect)*curalloc);

  for (i=0; i<=(Nsubgenes-1); i++)
    {
      int effect_type=0, effect_dir;
      double val1, val2, perturb_response=-1;

      // Columns 0 and 2.
      val1=*(logratios+i*Nconds+0); val2=*(logratios+i*Nconds+2);
      val1=fabs(val1); val2=fabs(val2);
      if ((val1>=expression_log2ratio_thre)&&(val2>=expression_log2ratio_thre)&&(*(logratios+i*Nconds+0)*(*(logratios+i*Nconds+2))>0))
	{
	  val1=*(logratios+i*Nconds+0);
	  effect_dir=(val1>0 ? 1 : -1);
	  val1=fabs(val1);
	  perturb_response=max(val1,val2);
	  perturb_response*=effect_dir;
	  *Nexpression_responses+=1;

	  if (*Nexpression_responses>=curalloc)
	    {
	      curalloc+=BLOCKSIZE;
	      expression_responses=realloc(expression_responses,sizeof(struct perturb_effect)*curalloc);
	    }
	  //expression_responses=realloc(expression_responses,sizeof(struct perturb_effect)*(*Nexpression_responses));
	  (expression_responses+*Nexpression_responses-1)->ind=*Nexpression_responses-1;
	  (expression_responses+*Nexpression_responses-1)->Nstimuli=(conds+0)->Nstimuli;
	  (expression_responses+*Nexpression_responses-1)->stim_type=malloc(sizeof(int)*(expression_responses+*Nexpression_responses-1)->Nstimuli);
	  for (j=0; j<=((expression_responses+*Nexpression_responses-1)->Nstimuli-1); j++)
	    *((expression_responses+*Nexpression_responses-1)->stim_type+j)=*((conds+0)->stim_type+j);
	  (expression_responses+*Nexpression_responses-1)->stim_dir=malloc(sizeof(int)*(expression_responses+*Nexpression_responses-1)->Nstimuli);
	  for (j=0; j<=((expression_responses+*Nexpression_responses-1)->Nstimuli-1); j++)
	    *((expression_responses+*Nexpression_responses-1)->stim_dir+j)=*((conds+0)->stim_dir+j);
	  (expression_responses+*Nexpression_responses-1)->stim_ind=malloc(sizeof(int)*(expression_responses+*Nexpression_responses-1)->Nstimuli);
	  for (j=0; j<=((expression_responses+*Nexpression_responses-1)->Nstimuli-1); j++)
	    *((expression_responses+*Nexpression_responses-1)->stim_ind+j)=*((conds+0)->stim_ind+j);

	  (expression_responses+*Nexpression_responses-1)->Nbackground=0;
	  (expression_responses+*Nexpression_responses-1)->bkgnd_type=malloc(sizeof(int));
	  (expression_responses+*Nexpression_responses-1)->bkgnd_dir=malloc(sizeof(int));
	  (expression_responses+*Nexpression_responses-1)->bkgnd_ind=malloc(sizeof(int));
	  (expression_responses+*Nexpression_responses-1)->effect_type=effect_type;
	  (expression_responses+*Nexpression_responses-1)->effect_dir=effect_dir;
	  (expression_responses+*Nexpression_responses-1)->effect_ind=*(subgenes+i);
	  (expression_responses+*Nexpression_responses-1)->perturb_response=perturb_response;
	  (expression_responses+*Nexpression_responses-1)->perturb_conf=1.0;
	  (expression_responses+*Nexpression_responses-1)->explained=0;	  
	}

      // Column 1 and 3.
      for (j=0; j<=3; j++)
	{
	  if ((j!=0)&&(j!=2))
	    {
	      val=*(logratios+i*Nconds+j); val=fabs(val);
	      if (val>=expression_log2ratio_thre)
		{
		  val=*(logratios+i*Nconds+j);
		  effect_dir=(val>0 ? 1 : -1);
		  perturb_response=val;
		  perturb_response*=effect_dir;

		  *Nexpression_responses+=1;
		  if (*Nexpression_responses>=curalloc)
		    {
		      curalloc+=BLOCKSIZE;
		      expression_responses=realloc(expression_responses,sizeof(struct perturb_effect)*curalloc);
		    }
		  //expression_responses=realloc(expression_responses,sizeof(struct perturb_effect)*(*Nexpression_responses));
		  (expression_responses+*Nexpression_responses-1)->ind=*Nexpression_responses-1;
		  (expression_responses+*Nexpression_responses-1)->Nstimuli=(conds+j)->Nstimuli;
		  (expression_responses+*Nexpression_responses-1)->stim_type=malloc(sizeof(int)*(expression_responses+*Nexpression_responses-1)->Nstimuli);
		  for (k=0; k<=((expression_responses+*Nexpression_responses-1)->Nstimuli-1); k++)
		    *((expression_responses+*Nexpression_responses-1)->stim_type+k)=*((conds+j)->stim_type+k);
		  (expression_responses+*Nexpression_responses-1)->stim_dir=malloc(sizeof(int)*(expression_responses+*Nexpression_responses-1)->Nstimuli);
		  for (k=0; k<=((expression_responses+*Nexpression_responses-1)->Nstimuli-1); k++)
		    *((expression_responses+*Nexpression_responses-1)->stim_dir+k)=*((conds+j)->stim_dir+k);
		  (expression_responses+*Nexpression_responses-1)->stim_ind=malloc(sizeof(int)*(expression_responses+*Nexpression_responses-1)->Nstimuli);
		  for (k=0; k<=((expression_responses+*Nexpression_responses-1)->Nstimuli-1); k++)
		    *((expression_responses+*Nexpression_responses-1)->stim_ind+k)=*((conds+j)->stim_ind+k);
		  (expression_responses+*Nexpression_responses-1)->Nbackground=0;
		  (expression_responses+*Nexpression_responses-1)->bkgnd_type=malloc(sizeof(int));
		  (expression_responses+*Nexpression_responses-1)->bkgnd_dir=malloc(sizeof(int));
		  (expression_responses+*Nexpression_responses-1)->bkgnd_ind=malloc(sizeof(int));
		  (expression_responses+*Nexpression_responses-1)->effect_type=effect_type;
		  (expression_responses+*Nexpression_responses-1)->effect_dir=effect_dir;		  
		  (expression_responses+*Nexpression_responses-1)->effect_ind=*(subgenes+i);
		  (expression_responses+*Nexpression_responses-1)->perturb_response=perturb_response;
		  (expression_responses+*Nexpression_responses-1)->perturb_conf=1.0;
		  (expression_responses+*Nexpression_responses-1)->explained=0;		 
		}
	    }
	}
    }

  expression_responses=realloc(expression_responses,sizeof(struct perturb_effect)*(*Nexpression_responses));
  free(subgenes); free(s); free(logratios); free(conds);
  *expression_responses_pnt=expression_responses;

  return;
}


// Import perturbation flux data.
void load_perturb_flux(char *reaction_filename, char *cond_filename, char *data_filename, int Ngenes, struct gene *genes, int Nmetabolites, struct metabolite *metabolites, int Nreactions, struct reaction *reactions, int Nfluxes, struct flux *fluxes, int *Nflux_responses, int *flux_responses_int)
{
  int i, j, k, l, flag, length, Nsubfluxes, *subfluxes, Nconds;
  char ch, *item, *s;
  double *fluxdata, val;
  struct perturb_cond *conds;
  struct perturb_effect *flux_responses;
  FILE *fp;

  // Load flux names.
  if ((fp=fopen(reaction_filename,"r"))==NULL)
    {
      printf("Cannot open %s.\n",reaction_filename);
      return;
    }
  s=malloc(sizeof(char)*MAXLINEWIDTH); 
  Nsubfluxes=0; subfluxes=malloc(sizeof(int)*Nfluxes);
  while (fgets(s,MAXLINEWIDTH,fp)!=NULL)
    {
      int dir=0;

      item=getitemval(s,1,&length);
      if (strncmp(item,"+",1)==0)
	dir=+1;
      else if (strncmp(item,"-",1)==0)
	dir=-1;

      item=getitemval(s,0,&length);
      flag=0; i=0;
      while ((i<=(Nfluxes-1))&&(flag==0))
	{
	  int reacind=(fluxes+i)->reacind;

	  // Check if the flux is an internal reaction.
	  //if ((reacind>=0)&&(strncmp(item,(reactions+reacind)->id,max(length,(reactions+reacind)->idlength))==0)&&((fluxes+i)->dir==+1))
	  //flag=1;
	  
	  // Check if the flux is an external flux.
	  //else if ((reacind<0)&&(strncmp(item,(fluxes+i)->extfluxname,max(length,(fluxes+i)->length))==0))
	  //flag=1;


	  // Check if the flux is an internal reaction.
	  if ((reacind>=0)&&(strncmp(item,(reactions+reacind)->id,max(length,(reactions+reacind)->idlength))==0)&&((fluxes+i)->dir==dir))
	    flag=1;
	  
	  // Check if the flux is an external flux.
	  else if ((reacind<0)&&(strncmp(item,(fluxes+i)->extfluxname,max(length,(fluxes+i)->length))==0)&&((fluxes+i)->dir==dir))
	    flag=1;

	  i++;	  
	}
      i--;
      Nsubfluxes+=1; *(subfluxes+Nsubfluxes-1)=i;
      free(item);
    }
  fclose(fp); 

  
  // Load perturbation conditions.
  // In the trial version, manually load the conditions because there are few files.
  // Column 1: wild type glucose deficient.
  // Column 2: wild type ammonia deficient.
  // Column 3: pykA pykF deletion glucose deficient.
  // Column 4: pykA pykF deletion ammonia deficient.
  // Column 5: wild type glucose deficient.
  // Column 6: wild type ammonia deficient.
  // Column 7: pgi deletion glucose deficient.
  // Column 8: pgi deletion ammonia deficient.
  // Column 9: zwf deletion glucose deficient.
  // Column 10: zwf deletion ammonia deficient.
  // Column 11: glucose supply.
  // Column 12: glycerol supply.
  // Column 13: pyruvate supply.
  // Column 14: acetate supply.
  // Column 15: glucose 6-phosphate supply.
  // Column 16: fructose supply.
  // Column 17: gluconate supply.
  // Column 18: glucuronate supply.
  // Column 19: lactate supply.
  // Column 20: alpha-ketoglutarate supply.
  // Column 21: fumarate supply.
  
  Nconds=21;
  

  // Load flux data.
  // Replace NA entry with 1e6.
  fluxdata=malloc(sizeof(double)*Nsubfluxes*Nconds);
  if ((fp=fopen(data_filename,"r"))==NULL)
    {
      printf("Cannot open %s.\n",data_filename);
      return;
    }
  i=0;
  while (fgets(s,MAXLINEWIDTH,fp)!=NULL)
    {
      for (j=0; j<=(Nconds-1); j++)
	{
	  item=getitemval(s,j,&length);
	  if (strncmp(item,"NA",2)==0)
	    *(fluxdata+i*Nconds+j)=1e6;
	  else
	    {
	      val=atof2(item,length);
	      *(fluxdata+i*Nconds+j)=val;
	    }
	  free(item);
	}
      i++;
    }

  // Create flux responses.
  // Compare the flux data with the wild type reference.
  *Nflux_responses=0;
  curalloc=BLOCKSIZE;
  flux_responses=malloc(sizeof(struct perturb_effect)*curalloc);
  //flux_responses=malloc(sizeof(struct perturb_effect));
  
  for (i=0; i<=(Nsubfluxes-1); i++)
    {
      double val1, val2, perturb_response;
      struct perturb_cond *cond;
 
      cond=malloc(sizeof(struct perturb_cond));
      cond->stim_type=malloc(sizeof(int)*2);
      cond->stim_dir=malloc(sizeof(int)*2);
      cond->stim_ind=malloc(sizeof(int)*2);
      cond->bkgnd_type=malloc(sizeof(int)*1);
      cond->bkgnd_dir=malloc(sizeof(int)*1);
      cond->bkgnd_ind=malloc(sizeof(int)*1);

      
      // pykA-pykF deletion, glucose deficient vs wild type, glucose deficient.
      // If the reference flux flows in the opposite direction, then replace val1 with minus of the opposite flux.
      val1=*(fluxdata+i*Nconds+0); val2=*(fluxdata+i*Nconds+2);
      if (val1>1e4)
	{
	  j=0; flag=0;
	  while ((j<=(Nsubfluxes-1))&&(flag==0))
	    {
	      if (((fluxes+*(subfluxes+i))->reacind==(fluxes+*(subfluxes+j))->reacind)&&(j!=i)&&((fluxes+*(subfluxes+j))->reacind>=0))
		flag=1;
	      else if (((fluxes+*(subfluxes+i))->reacind<0)&&((fluxes+*(subfluxes+j))->reacind<0)&&(j!=i)&&(strncmp((fluxes+*(subfluxes+i))->extfluxname,(fluxes+*(subfluxes+j))->extfluxname,max((fluxes+*(subfluxes+i))->length,(fluxes+*(subfluxes+j))->length))==0))
		flag=1;
	      j++;
	    }
	  if (flag==1)
	    {
	      j--;
	      if (*(fluxdata+j*Nconds+0)<1e4)
		val1=*(fluxdata+j*Nconds+0)*(-1);
	    }
	}
      cond->Nstimuli=2;
      *(cond->stim_type+0)=0; *(cond->stim_type+1)=0; 
      *(cond->stim_dir+0)=-1; *(cond->stim_dir+1)=-1; 
      *(cond->stim_ind+0)=37; *(cond->stim_ind+1)=38; 
      cond->Nbackground=1;
      *(cond->bkgnd_type+0)=1; *(cond->bkgnd_dir+0)=-1; 
      *(cond->bkgnd_ind+0)=0; 
      //flux_responses=add_flux_response(Nfluxes,fluxes,*(subfluxes+i),val1,val2,cond,Nflux_responses,flux_responses);
      

      // pykA-pykF deletion, ammonia deficient vs wild type, glucose deficient.
      val1=*(fluxdata+i*Nconds+1); val2=*(fluxdata+i*Nconds+3);
      *(cond->bkgnd_ind+0)=46;
      if (val1>1e4)
	{
	  j=0; flag=0;
	  while ((j<=(Nsubfluxes-1))&&(flag==0))
	    {
	      if (((fluxes+*(subfluxes+i))->reacind==(fluxes+*(subfluxes+j))->reacind)&&(j!=i)&&((fluxes+*(subfluxes+j))->reacind>=0))
		flag=1;
	      else if (((fluxes+*(subfluxes+i))->reacind<0)&&((fluxes+*(subfluxes+j))->reacind<0)&&(j!=i)&&(strncmp((fluxes+*(subfluxes+i))->extfluxname,(fluxes+*(subfluxes+j))->extfluxname,max((fluxes+*(subfluxes+i))->length,(fluxes+*(subfluxes+j))->length))==0))
		flag=1;
	      j++;
	    }
	  if (flag==1)
	    {
	      j--;
	      if (*(fluxdata+j*Nconds+1)<1e4)
		val1=*(fluxdata+j*Nconds+1)*(-1);
	    }
	}
      flux_responses=add_flux_response(Nfluxes,fluxes,*(subfluxes+i),val1,val2,cond,Nflux_responses,flux_responses);

      // pgi deletion, glucose deficient vs wild type, glucose deficient.
      val1=*(fluxdata+i*Nconds+4); val2=*(fluxdata+i*Nconds+6);
      cond->Nstimuli=1;
      *(cond->stim_type+0)=0; 
      *(cond->stim_dir+0)=-1; 
      *(cond->stim_ind+0)=24; 
      cond->Nbackground=1;
      *(cond->bkgnd_type+0)=1; *(cond->bkgnd_dir+0)=-1; 
      *(cond->bkgnd_ind+0)=0; 
      if (val1>1e4)
	{
	  j=0; flag=0;
	  while ((j<=(Nsubfluxes-1))&&(flag==0))
	    {
	      if (((fluxes+*(subfluxes+i))->reacind==(fluxes+*(subfluxes+j))->reacind)&&(j!=i)&&((fluxes+*(subfluxes+j))->reacind>=0))
		flag=1;
	      else if (((fluxes+*(subfluxes+i))->reacind<0)&&((fluxes+*(subfluxes+j))->reacind<0)&&(j!=i)&&(strncmp((fluxes+*(subfluxes+i))->extfluxname,(fluxes+*(subfluxes+j))->extfluxname,max((fluxes+*(subfluxes+i))->length,(fluxes+*(subfluxes+j))->length))==0))
		flag=1;
	      j++;
	    }
	  if (flag==1)
	    {
	      j--;
	      if (*(fluxdata+j*Nconds+4)<1e4)
		val1=*(fluxdata+j*Nconds+4)*(-1);
	    }
	}      
      //flux_responses=add_flux_response(Nfluxes,fluxes,*(subfluxes+i),val1,val2,cond,Nflux_responses,flux_responses);

      // pgi deletion, ammonia deficient vs wild type, glucose deficient.
      val1=*(fluxdata+i*Nconds+5); val2=*(fluxdata+i*Nconds+7);
      *(cond->bkgnd_ind+0)=46;
      if (val1>1e4)
	{
	  j=0; flag=0;
	  while ((j<=(Nsubfluxes-1))&&(flag==0))
	    {
	      if (((fluxes+*(subfluxes+i))->reacind==(fluxes+*(subfluxes+j))->reacind)&&(j!=i)&&((fluxes+*(subfluxes+j))->reacind>=0))
		flag=1;
	      else if (((fluxes+*(subfluxes+i))->reacind<0)&&((fluxes+*(subfluxes+j))->reacind<0)&&(j!=i)&&(strncmp((fluxes+*(subfluxes+i))->extfluxname,(fluxes+*(subfluxes+j))->extfluxname,max((fluxes+*(subfluxes+i))->length,(fluxes+*(subfluxes+j))->length))==0))
		flag=1;
	      j++;
	    }
	  if (flag==1)
	    {
	      j--;
	      if (*(fluxdata+j*Nconds+5)<1e4)
		val1=*(fluxdata+j*Nconds+5)*(-1);
	    }
	}
      flux_responses=add_flux_response(Nfluxes,fluxes,*(subfluxes+i),val1,val2,cond,Nflux_responses,flux_responses);

      // zwf deletion, glucose deficient vs wild type, glucose deficient.
      val1=*(fluxdata+i*Nconds+4); val2=*(fluxdata+i*Nconds+8);
      cond->Nstimuli=1;
      *(cond->stim_type+0)=0; 
      *(cond->stim_dir+0)=-1; 
      *(cond->stim_ind+0)=63; 
      cond->Nbackground=1;
      *(cond->bkgnd_type+0)=1; *(cond->bkgnd_dir+0)=-1; 
      *(cond->bkgnd_ind+0)=0; 
      if (val1>1e4)
	{
	  j=0; flag=0;
	  while ((j<=(Nsubfluxes-1))&&(flag==0))
	    {
	      if (((fluxes+*(subfluxes+i))->reacind==(fluxes+*(subfluxes+j))->reacind)&&(j!=i)&&((fluxes+*(subfluxes+j))->reacind>=0))
		flag=1;
	      else if (((fluxes+*(subfluxes+i))->reacind<0)&&((fluxes+*(subfluxes+j))->reacind<0)&&(j!=i)&&(strncmp((fluxes+*(subfluxes+i))->extfluxname,(fluxes+*(subfluxes+j))->extfluxname,max((fluxes+*(subfluxes+i))->length,(fluxes+*(subfluxes+j))->length))==0))
		flag=1;
	      j++;
	    }
	  if (flag==1)
	    {
	      j--;
	      if (*(fluxdata+j*Nconds+4)<1e4)
		val1=*(fluxdata+j*Nconds+4)*(-1);
	    }
	}
      //flux_responses=add_flux_response(Nfluxes,fluxes,*(subfluxes+i),val1,val2,cond,Nflux_responses,flux_responses);

      // zwf deletion, ammonia deficient vs wild type, glucose deficient.
      val1=*(fluxdata+i*Nconds+5); val2=*(fluxdata+i*Nconds+9);
      *(cond->bkgnd_ind+0)=46;
      if (val1>1e4)
	{
	  j=0; flag=0;
	  while ((j<=(Nsubfluxes-1))&&(flag==0))
	    {
	      if (((fluxes+*(subfluxes+i))->reacind==(fluxes+*(subfluxes+j))->reacind)&&(j!=i)&&((fluxes+*(subfluxes+j))->reacind>=0))
		flag=1;
	      else if (((fluxes+*(subfluxes+i))->reacind<0)&&((fluxes+*(subfluxes+j))->reacind<0)&&(j!=i)&&(strncmp((fluxes+*(subfluxes+i))->extfluxname,(fluxes+*(subfluxes+j))->extfluxname,max((fluxes+*(subfluxes+i))->length,(fluxes+*(subfluxes+j))->length))==0))
		flag=1;
	      j++;
	    }
	  if (flag==1)
	    {
	      j--;
	      if (*(fluxdata+j*Nconds+5)<1e4)
		val1=*(fluxdata+j*Nconds+5)*(-1);
	    }
	}      
      flux_responses=add_flux_response(Nfluxes,fluxes,*(subfluxes+i),val1,val2,cond,Nflux_responses,flux_responses);

      free(cond->stim_type); free(cond->stim_dir); free(cond->stim_ind);
      free(cond->bkgnd_type); free(cond->bkgnd_dir); free(cond->bkgnd_ind);
      free(cond);
    }

  flux_responses=realloc(flux_responses,sizeof(struct perturb_effect)*(*Nflux_responses));

  free(subfluxes); free(s); free(fluxdata); 
  *flux_responses_int=flux_responses;
  
  return;
}


// Add a flux perturbation response.
struct perturb_effect * add_flux_response(int Nfluxes, struct flux *fluxes, int fluxind, double val1, double val2, struct perturb_cond *cond, int *Nflux_responses, struct perturb_effect *flux_responses)
{
  int i, j, flag;
  double perturb_response=val2-val1;

  if ((val1<1e4)&&(val2<1e4)&&(fabs(perturb_response)>=flux_change_thre))
    {
      *Nflux_responses+=1;
      if (*Nflux_responses>=curalloc)
	{
	  curalloc+=BLOCKSIZE;
	  flux_responses=realloc(flux_responses,sizeof(struct perturb_effect)*curalloc);
	}
      //flux_responses=realloc(flux_responses,sizeof(struct perturb_effect)*(*Nflux_responses));
      (flux_responses+*Nflux_responses-1)->ind=*Nflux_responses-1;
      (flux_responses+*Nflux_responses-1)->Nstimuli=cond->Nstimuli;
      (flux_responses+*Nflux_responses-1)->stim_type=malloc(sizeof(int)*cond->Nstimuli);
      (flux_responses+*Nflux_responses-1)->stim_dir=malloc(sizeof(int)*cond->Nstimuli);
      (flux_responses+*Nflux_responses-1)->stim_ind=malloc(sizeof(int)*cond->Nstimuli);
      for (i=0; i<=(cond->Nstimuli-1); i++)
	{
	  *((flux_responses+*Nflux_responses-1)->stim_type+i)=*(cond->stim_type+i);
	  *((flux_responses+*Nflux_responses-1)->stim_dir+i)=*(cond->stim_dir+i);
	  *((flux_responses+*Nflux_responses-1)->stim_ind+i)=*(cond->stim_ind+i);
	}
      (flux_responses+*Nflux_responses-1)->Nbackground=cond->Nbackground;
      (flux_responses+*Nflux_responses-1)->bkgnd_type=malloc(sizeof(int)*cond->Nbackground);
      (flux_responses+*Nflux_responses-1)->bkgnd_dir=malloc(sizeof(int)*cond->Nbackground);
      (flux_responses+*Nflux_responses-1)->bkgnd_ind=malloc(sizeof(int)*cond->Nbackground);
      for (i=0; i<=(cond->Nbackground-1); i++)
	{
	  *((flux_responses+*Nflux_responses-1)->bkgnd_type+i)=*(cond->bkgnd_type+i);
	  *((flux_responses+*Nflux_responses-1)->bkgnd_dir+i)=*(cond->bkgnd_dir+i);
	  *((flux_responses+*Nflux_responses-1)->bkgnd_ind+i)=*(cond->bkgnd_ind+i);
	}

      (flux_responses+*Nflux_responses-1)->effect_type=1;
      (flux_responses+*Nflux_responses-1)->effect_dir=(perturb_response > 0 ? 1 : -1);
      (flux_responses+*Nflux_responses-1)->perturb_response=perturb_response;
     
      // If the flux value > 0, then it is the positive flux, otherwise it is the reverse flux.
      if (val2>0)
	(flux_responses+*Nflux_responses-1)->effect_ind=fluxind;
      else
	{
	  j=0; flag=0;
	  while ((j<=(Nfluxes-1))&&(flag==0))
	    {
	      if (((fluxes+fluxind)->reacind>=0)&&((fluxes+fluxind)->reacind==(fluxes+j)->reacind)&&((fluxes+fluxind)->dir!=(fluxes+j)->dir))
		flag=1;
	      else if (((fluxes+fluxind)->reacind<0)&&(strncmp((fluxes+fluxind)->extfluxname,(fluxes+j)->extfluxname,max((fluxes+fluxind)->length,(fluxes+j)->length))==0)&&((fluxes+fluxind)->dir!=(fluxes+j)->dir))
		flag=1;
	      j++;
	    }
	  if (flag==1)
	    {
	      (flux_responses+*Nflux_responses-1)->effect_ind=j-1;
	      (flux_responses+*Nflux_responses-1)->effect_dir=(-1)*(flux_responses+*Nflux_responses-1)->effect_dir;
	      (flux_responses+*Nflux_responses-1)->perturb_response=(-1)*(flux_responses+*Nflux_responses-1)->perturb_response;
	    }
	  else
	    *Nflux_responses-=1;
	}
      (flux_responses+*Nflux_responses-1)->perturb_conf=1.0;
      (flux_responses+*Nflux_responses-1)->explained=0;
    }
      
  return flux_responses;
}
