# Supplementary material for: A joint model of regulatory and metabolic networks
Source: BMC Bioinformatics. 2006 Jul 4;7:332. doi: 10.1186/1471-2105-7-332 (PMC1559649; doi:10.1186/1471-2105-7-332)
Supplement: Additional file 15 — The source codes of the model inference programs. [file 1471-2105-7-332-S15.zip › import_utility3.c]

// Utility functions of importing various types of data.

# include <stdio.h>
# include <stdlib.h>
# include <string.h>
# include <math.h>
# include <time.h>
# include "../include/network.h"
# include "../include/facgraph.h"
# define MAXLINEWIDTH 5000
# define GENENAMELENGTH 9
# define METABOLITENAMELENGTH 50
# define REACTIONNAMELENGTH 50
# define ENZYMENAMELENGTH 200
# define INFINITY 1e10
# define max(i,j) (i>j ? i : j)
# define min(i,j) (i<j ? i : j)
# define BLOCKSIZE 1000

extern double atof2(char *s, int length);
extern struct perturb_effect * add_flux_response(int Nfluxes, struct flux *fluxes, int fluxind, double val1, double val2, struct perturb_cond *cond, int *Nflux_responses, struct perturb_effect *flux_responses);
extern char * getitemval(char *s, int ind, int *length);

void load_perturb_expression2(char *genename_filename, char *cond_filename, char *data_filename, int Ngenes, struct gene *genes, int Nmetabolites, struct metabolite *metabolites, int *Nexpression_responses, int *expression_responses_pnt);
void load_perturb_flux2(char *reaction_filename, char *cond_filename, char *data_filename, int Ngenes, struct gene *genes, int Nmetabolites, struct metabolite *metabolites, int Nreactions, struct reaction *reactions, int Nfluxes, struct flux *fluxes, int *Nflux_responses, int *flux_responses_int, int *Ninsig_flux_responses, int *insig_flux_responses_int);
struct perturb_effect * add_insig_flux_response(int Nfluxes, struct flux *fluxes, int fluxind, double val1, double val2, struct perturb_cond *cond, int *Ninsig_flux_responses, struct perturb_effect *insig_flux_responses);
void load_perturb_expression3(char *genename_filename, char *cond_filename, char *data_filename, int Ngenes, struct gene *genes, int Nmetabolites, struct metabolite *metabolites, int *Nexpression_responses, int *expression_responses_pnt, int *Ninsig_expression_responses, int *insig_expression_responses_int);


extern int maxpathlength;
extern double err_tolerance;
extern double expression_log2ratio_thre, relax_expression_up_ratio_thre, relax_expression_down_ratio_thre;
extern double flux_change_thre;
static int curalloc, curalloc2;


// Import perturbation gene expression data.
// Load Siddiquee data, use different ratio threshold on Siddiquee data to determine significant changes.
void load_perturb_expression2(char *genename_filename, char *cond_filename, char *data_filename, int Ngenes, struct gene *genes, int Nmetabolites, struct metabolite *metabolites, int *Nexpression_responses, int *expression_responses_pnt)
{
  int i, j, k, l, flag, length, Nsubgenes, *subgenes, Nconds;
  char ch, *item, *s;
  double *logratios, val;
  struct perturb_cond *conds;
  struct perturb_effect *expression_responses;
  FILE *fp;
  char *condnames0="acetate", *condnames1="glycerol", *condnames2="acetate", *condnames3="glucose", *condnames4="pykF";

  // Load gene names.
  if ((fp=fopen(genename_filename,"r"))==NULL)
    {
      printf("Cannot open %s.\n",genename_filename);
      return;
    }
  s=malloc(sizeof(char)*MAXLINEWIDTH); 
  Nsubgenes=0; subgenes=malloc(sizeof(int)*Ngenes);
  while (fgets(s,MAXLINEWIDTH,fp)!=NULL)
    {
      item=getitemval(s,0,&length);
      flag=0; i=0;
      while ((i<=(Ngenes-1))&&(flag==0))
	{
	  if (strncmp((genes+i)->name,item,max((genes+i)->length,length))==0)
	    flag=1;
	  i++;
	}
      i--;
      Nsubgenes++; *(subgenes+Nsubgenes-1)=i;
      free(item);
    }
  fclose(fp);

  
  // Load perturbation conditions.
  // In the trial version, manually load the conditions because there are few files.
  // Columns 1-3: ratios of gene expression under a nutrient versus the glucose environment.  Column 4: log2 ratio of gene expression of amino deficient versus glucose deficient.  Column 5: ratio of gene expression of pkyF knockout versus wildtype.
  // cond.i: metabolite of 
  Nconds=5; conds=malloc(sizeof(struct perturb_cond)*Nconds);
  for (i=0; i<=4; i++)
    {
      (conds+i)->ind=i;
      (conds+i)->Nstimuli=1;
      (conds+i)->stim_type=malloc(sizeof(int)*(conds+i)->Nstimuli);
      (conds+i)->stim_dir=malloc(sizeof(int)*(conds+i)->Nstimuli);
      (conds+i)->stim_ind=malloc(sizeof(int)*(conds+i)->Nstimuli);
    }
  *((conds+0)->stim_type+0)=1; *((conds+0)->stim_dir+0)=+1;
  //*((conds+0)->stim_ind+0)=32;
  i=0; j=-1;
  while ((i<=(Nmetabolites-1))&&(j==-1))
    {
      if (strncmp((metabolites+i)->name,condnames0,max((metabolites+i)->length,7))==0)
	j=i;
      i++;
    }
  *((conds+0)->stim_ind+0)=j;

  *((conds+1)->stim_type+0)=1; *((conds+1)->stim_dir+0)=+1;
  //*((conds+1)->stim_ind+0)=34;
  i=0; j=-1;
  while ((i<=(Nmetabolites-1))&&(j==-1))
    {
      if (strncmp((metabolites+i)->name,condnames1,max((metabolites+i)->length,8))==0)
	j=i;
      i++;
    }
  *((conds+1)->stim_ind+0)=j;

  *((conds+2)->stim_type+0)=1; *((conds+2)->stim_dir+0)=+1;
  //*((conds+2)->stim_ind+0)=32;
  i=0; j=-1;
  while ((i<=(Nmetabolites-1))&&(j==-1))
    {
      if (strncmp((metabolites+i)->name,condnames2,max((metabolites+i)->length,7))==0)
	j=i;
      i++;
    }
  *((conds+2)->stim_ind+0)=j;

  *((conds+3)->stim_type+0)=1; //*((conds+3)->stim_dir+0)=+1;
  *((conds+3)->stim_dir+0)=-1;
  //*((conds+3)->stim_ind+0)=32;
  i=0; j=-1;
  while ((i<=(Nmetabolites-1))&&(j==-1))
    {
      if (strncmp((metabolites+i)->name,condnames3,max((metabolites+i)->length,7))==0)
	j=i;
      i++;
    }
  *((conds+3)->stim_ind+0)=j;

  *((conds+4)->stim_type+0)=0;
  *((conds+4)->stim_dir+0)=-1;
  //*((conds+4)->stim_ind+0)=0;
  i=0; j=-1;
  while ((i<=(Ngenes-1))&&(j==-1))
    {
      if (strncmp((genes+i)->name,condnames4,max((genes+i)->length,4))==0)
	j=i;
      i++;
    }
  *((conds+4)->stim_ind+0)=j;


  // Debug
  //for (i=0; i<=4; i++)
  //printf("conds[%d]=(%d %d %d)\n",i,*((conds+i)->stim_type),*((conds+i)->stim_dir),*((conds+i)->stim_ind));


  // Load gene expression data.
  // Convert every element into log2 ratio.
  logratios=malloc(sizeof(double)*Nsubgenes*Nconds);
  if ((fp=fopen(data_filename,"r"))==NULL)
    {
      printf("Cannot open %s.\n",genename_filename);
      return;
    }
  i=0;
  while (fgets(s,MAXLINEWIDTH,fp)!=NULL)
    {
      for (j=0; j<=(Nconds-1); j++)
	{
	  item=getitemval(s,j,&length);

	  if (strncmp(item,"NA",2)==0)
	    *(logratios+i*Nconds+j)=0;
	  else
	    {
	      val=atof2(item,length);
	      
	      // First three columns and column five: log2 of value.
	      //if (j<=2)
	      if ((j<=2)||(j==4))
		val=(double)log(val)/(double)log(2);
	      // Column four: invert the log2ratio.
	      else if (j==3)
		val=(-1)*val;
	      
	      *(logratios+i*Nconds+j)=val;
	    }
	  free(item);
	}
      i++;
    }
  fclose(fp);


  // Create expression responses.
  // Only the responses which are significant and consistent in both columns 1 and 3 are reported.
  *Nexpression_responses=0;
  //expression_responses=malloc(sizeof(struct perturb_effect));

  curalloc=BLOCKSIZE;
  expression_responses=malloc(sizeof(struct perturb_effect)*curalloc);

  for (i=0; i<=(Nsubgenes-1); i++)
    {
      int effect_type=0, effect_dir;
      double val1, val2, perturb_response=-1;

      // Columns 0 and 2.  Only consider the responses which appear significant in both acetate data.
      val1=*(logratios+i*Nconds+0); val2=*(logratios+i*Nconds+2);
      val1=fabs(val1); val2=fabs(val2);
      if ((val1>=expression_log2ratio_thre)&&(val2>=expression_log2ratio_thre)&&(*(logratios+i*Nconds+0)*(*(logratios+i*Nconds+2))>0))
	{
	  val1=*(logratios+i*Nconds+0);
	  effect_dir=(val1>0 ? 1 : -1);
	  val1=fabs(val1);
	  perturb_response=max(val1,val2);
	  perturb_response*=effect_dir;
	  *Nexpression_responses+=1;

	  if (*Nexpression_responses>=curalloc)
	    {
	      curalloc+=BLOCKSIZE;
	      expression_responses=realloc(expression_responses,sizeof(struct perturb_effect)*curalloc);
	    }
	  //expression_responses=realloc(expression_responses,sizeof(struct perturb_effect)*(*Nexpression_responses));
	  (expression_responses+*Nexpression_responses-1)->ind=*Nexpression_responses-1;
	  (expression_responses+*Nexpression_responses-1)->Nstimuli=(conds+0)->Nstimuli;
	  (expression_responses+*Nexpression_responses-1)->stim_type=malloc(sizeof(int)*(expression_responses+*Nexpression_responses-1)->Nstimuli);
	  for (j=0; j<=((expression_responses+*Nexpression_responses-1)->Nstimuli-1); j++)
	    *((expression_responses+*Nexpression_responses-1)->stim_type+j)=*((conds+0)->stim_type+j);
	  (expression_responses+*Nexpression_responses-1)->stim_dir=malloc(sizeof(int)*(expression_responses+*Nexpression_responses-1)->Nstimuli);
	  for (j=0; j<=((expression_responses+*Nexpression_responses-1)->Nstimuli-1); j++)
	    *((expression_responses+*Nexpression_responses-1)->stim_dir+j)=*((conds+0)->stim_dir+j);
	  (expression_responses+*Nexpression_responses-1)->stim_ind=malloc(sizeof(int)*(expression_responses+*Nexpression_responses-1)->Nstimuli);
	  for (j=0; j<=((expression_responses+*Nexpression_responses-1)->Nstimuli-1); j++)
	    *((expression_responses+*Nexpression_responses-1)->stim_ind+j)=*((conds+0)->stim_ind+j);

	  (expression_responses+*Nexpression_responses-1)->Nbackground=0;
	  (expression_responses+*Nexpression_responses-1)->bkgnd_type=malloc(sizeof(int));
	  (expression_responses+*Nexpression_responses-1)->bkgnd_dir=malloc(sizeof(int));
	  (expression_responses+*Nexpression_responses-1)->bkgnd_ind=malloc(sizeof(int));
	  (expression_responses+*Nexpression_responses-1)->effect_type=effect_type;
	  (expression_responses+*Nexpression_responses-1)->effect_dir=effect_dir;
	  (expression_responses+*Nexpression_responses-1)->effect_ind=*(subgenes+i);
	  (expression_responses+*Nexpression_responses-1)->perturb_response=perturb_response;
	  (expression_responses+*Nexpression_responses-1)->perturb_conf=1.0;
	  (expression_responses+*Nexpression_responses-1)->explained=0;	  
	}
     
      // Column 1 and 3 and 4.
      for (j=0; j<=4; j++)
	{
	  int flag=0;

	  // Column 1 and 3: |log2 ratio|>=expression_log2ratio_thre.
	  if ((j==1)||(j==3))
	    {
	      val=*(logratios+i*Nconds+j); val=fabs(val);
	      if (val>=expression_log2ratio_thre)
		flag=1;
	    }
	  // Column 4: positive logratio>=relax_expression_up_ratio_thre, or negative logratio<=relax_expression_down_ratio_thre.
	  else if (j==4)
	    {
	      val=*(logratios+i*Nconds+j); 
	      if (((val>0)&&(val>=relax_expression_up_ratio_thre))||((val<0)&&(val<=relax_expression_down_ratio_thre)))
		flag=1;

	      // Avoid including the response of pykF.
	      if (*(subgenes+i)==*((conds+j)->stim_ind))
		flag=0;

	    }

	  if (flag==1)
	    {
	      val=*(logratios+i*Nconds+j);
	      // Invert glucose response.
	      //if (j==3)
	      //val=(-1)*val;
	      effect_dir=(val>0 ? 1 : -1);
	      perturb_response=fabs(val);
	      perturb_response*=effect_dir;
	      
	      *Nexpression_responses+=1;
	      if (*Nexpression_responses>=curalloc)
		{
		  curalloc+=BLOCKSIZE;
		  expression_responses=realloc(expression_responses,sizeof(struct perturb_effect)*curalloc);
		}
	      (expression_responses+*Nexpression_responses-1)->ind=*Nexpression_responses-1;
	      (expression_responses+*Nexpression_responses-1)->Nstimuli=(conds+j)->Nstimuli;
	      (expression_responses+*Nexpression_responses-1)->stim_type=malloc(sizeof(int)*(expression_responses+*Nexpression_responses-1)->Nstimuli);
	      for (k=0; k<=((expression_responses+*Nexpression_responses-1)->Nstimuli-1); k++)
		*((expression_responses+*Nexpression_responses-1)->stim_type+k)=*((conds+j)->stim_type+k);
	      (expression_responses+*Nexpression_responses-1)->stim_dir=malloc(sizeof(int)*(expression_responses+*Nexpression_responses-1)->Nstimuli);
	      for (k=0; k<=((expression_responses+*Nexpression_responses-1)->Nstimuli-1); k++)
		*((expression_responses+*Nexpression_responses-1)->stim_dir+k)=*((conds+j)->stim_dir+k);
	      (expression_responses+*Nexpression_responses-1)->stim_ind=malloc(sizeof(int)*(expression_responses+*Nexpression_responses-1)->Nstimuli);
	      for (k=0; k<=((expression_responses+*Nexpression_responses-1)->Nstimuli-1); k++)
		*((expression_responses+*Nexpression_responses-1)->stim_ind+k)=*((conds+j)->stim_ind+k);
	      (expression_responses+*Nexpression_responses-1)->Nbackground=0;
	      (expression_responses+*Nexpression_responses-1)->bkgnd_type=malloc(sizeof(int));
	      (expression_responses+*Nexpression_responses-1)->bkgnd_dir=malloc(sizeof(int));
	      (expression_responses+*Nexpression_responses-1)->bkgnd_ind=malloc(sizeof(int));
	      (expression_responses+*Nexpression_responses-1)->effect_type=effect_type;
	      (expression_responses+*Nexpression_responses-1)->effect_dir=effect_dir;		  
	      (expression_responses+*Nexpression_responses-1)->effect_ind=*(subgenes+i);
	      (expression_responses+*Nexpression_responses-1)->perturb_response=perturb_response;
	      (expression_responses+*Nexpression_responses-1)->perturb_conf=1.0;
	      (expression_responses+*Nexpression_responses-1)->explained=0;		 
	    }	
	}
      
    }

  expression_responses=realloc(expression_responses,sizeof(struct perturb_effect)*(*Nexpression_responses));
  free(subgenes); free(s); free(logratios); free(conds);
  *expression_responses_pnt=expression_responses;

  return;
}


// Import perturbation flux data.
// Separately report insignificant responses.  Notice they don't include the NA entries.
void load_perturb_flux2(char *reaction_filename, char *cond_filename, char *data_filename, int Ngenes, struct gene *genes, int Nmetabolites, struct metabolite *metabolites, int Nreactions, struct reaction *reactions, int Nfluxes, struct flux *fluxes, int *Nflux_responses, int *flux_responses_int, int *Ninsig_flux_responses, int *insig_flux_responses_int)
{
  int i, j, k, l, flag, length, Nsubfluxes, *subfluxes, Nconds;
  char ch, *item, *s;
  double *fluxdata, val;
  struct perturb_cond *conds;
  struct perturb_effect *flux_responses, *insig_flux_responses;
  FILE *fp;

  // Load flux names.
  if ((fp=fopen(reaction_filename,"r"))==NULL)
    {
      printf("Cannot open %s.\n",reaction_filename);
      return;
    }
  s=malloc(sizeof(char)*MAXLINEWIDTH); 
  Nsubfluxes=0; subfluxes=malloc(sizeof(int)*Nfluxes);
  while (fgets(s,MAXLINEWIDTH,fp)!=NULL)
    {
      int dir=0;

      item=getitemval(s,1,&length);
      if (strncmp(item,"+",1)==0)
	dir=+1;
      else if (strncmp(item,"-",1)==0)
	dir=-1;

      item=getitemval(s,0,&length);
      flag=0; i=0;
      while ((i<=(Nfluxes-1))&&(flag==0))
	{
	  int reacind=(fluxes+i)->reacind;

	  // Check if the flux is an internal reaction.
	  //if ((reacind>=0)&&(strncmp(item,(reactions+reacind)->id,max(length,(reactions+reacind)->idlength))==0)&&((fluxes+i)->dir==+1))
	  //flag=1;
	  
	  // Check if the flux is an external flux.
	  //else if ((reacind<0)&&(strncmp(item,(fluxes+i)->extfluxname,max(length,(fluxes+i)->length))==0))
	  //flag=1;


	  // Check if the flux is an internal reaction.
	  if ((reacind>=0)&&(strncmp(item,(reactions+reacind)->id,max(length,(reactions+reacind)->idlength))==0)&&((fluxes+i)->dir==dir))
	    flag=1;
	  
	  // Check if the flux is an external flux.
	  else if ((reacind<0)&&(strncmp(item,(fluxes+i)->extfluxname,max(length,(fluxes+i)->length))==0)&&((fluxes+i)->dir==dir))
	    flag=1;

	  i++;	  
	}
      i--;
      Nsubfluxes+=1; *(subfluxes+Nsubfluxes-1)=i;
      free(item);
    }
  fclose(fp); 

  
  // Load perturbation conditions.
  // In the trial version, manually load the conditions because there are few files.
  // Column 1: wild type glucose deficient.
  // Column 2: wild type ammonia deficient.
  // Column 3: pykA pykF deletion glucose deficient.
  // Column 4: pykA pykF deletion ammonia deficient.
  // Column 5: wild type glucose deficient.
  // Column 6: wild type ammonia deficient.
  // Column 7: pgi deletion glucose deficient.
  // Column 8: pgi deletion ammonia deficient.
  // Column 9: zwf deletion glucose deficient.
  // Column 10: zwf deletion ammonia deficient.
  // Column 11: glucose supply.
  // Column 12: glycerol supply.
  // Column 13: pyruvate supply.
  // Column 14: acetate supply.
  // Column 15: glucose 6-phosphate supply.
  // Column 16: fructose supply.
  // Column 17: gluconate supply.
  // Column 18: glucuronate supply.
  // Column 19: lactate supply.
  // Column 20: alpha-ketoglutarate supply.
  // Column 21: fumarate supply.
  
  Nconds=21;
  

  // Load flux data.
  // Replace NA entry with 1e6.
  fluxdata=malloc(sizeof(double)*Nsubfluxes*Nconds);
  if ((fp=fopen(data_filename,"r"))==NULL)
    {
      printf("Cannot open %s.\n",data_filename);
      return;
    }
  i=0;
  while (fgets(s,MAXLINEWIDTH,fp)!=NULL)
    {
      for (j=0; j<=(Nconds-1); j++)
	{
	  item=getitemval(s,j,&length);
	  if (strncmp(item,"NA",2)==0)
	    *(fluxdata+i*Nconds+j)=1e6;
	  else
	    {
	      val=atof2(item,length);
	      *(fluxdata+i*Nconds+j)=val;
	    }
	  free(item);
	}
      i++;
    }

  // Create flux responses.
  // Compare the flux data with the wild type reference.
  *Nflux_responses=0;
  curalloc=BLOCKSIZE;
  flux_responses=malloc(sizeof(struct perturb_effect)*curalloc);
  //flux_responses=malloc(sizeof(struct perturb_effect));

  *Ninsig_flux_responses=0;
  curalloc2=BLOCKSIZE;
  insig_flux_responses=malloc(sizeof(struct perturb_effect)*curalloc2);


  for (i=0; i<=(Nsubfluxes-1); i++)
    {
      double val1, val2, perturb_response;
      struct perturb_cond *cond;
 
      cond=malloc(sizeof(struct perturb_cond));
      cond->stim_type=malloc(sizeof(int)*2);
      cond->stim_dir=malloc(sizeof(int)*2);
      cond->stim_ind=malloc(sizeof(int)*2);
      cond->bkgnd_type=malloc(sizeof(int)*1);
      cond->bkgnd_dir=malloc(sizeof(int)*1);
      cond->bkgnd_ind=malloc(sizeof(int)*1);

      
      // pykA-pykF deletion, glucose deficient vs wild type, glucose deficient.
      // If the reference flux flows in the opposite direction, then replace val1 with minus of the opposite flux.
      val1=*(fluxdata+i*Nconds+0); val2=*(fluxdata+i*Nconds+2);
      if (val1>1e4)
	{
	  j=0; flag=0;
	  while ((j<=(Nsubfluxes-1))&&(flag==0))
	    {
	      if (((fluxes+*(subfluxes+i))->reacind==(fluxes+*(subfluxes+j))->reacind)&&(j!=i)&&((fluxes+*(subfluxes+j))->reacind>=0))
		flag=1;
	      else if (((fluxes+*(subfluxes+i))->reacind<0)&&((fluxes+*(subfluxes+j))->reacind<0)&&(j!=i)&&(strncmp((fluxes+*(subfluxes+i))->extfluxname,(fluxes+*(subfluxes+j))->extfluxname,max((fluxes+*(subfluxes+i))->length,(fluxes+*(subfluxes+j))->length))==0))
		flag=1;
	      j++;
	    }
	  if (flag==1)
	    {
	      j--;
	      if (*(fluxdata+j*Nconds+0)<1e4)
		val1=*(fluxdata+j*Nconds+0)*(-1);
	    }
	}
      cond->Nstimuli=2;
      *(cond->stim_type+0)=0; *(cond->stim_type+1)=0; 
      *(cond->stim_dir+0)=-1; *(cond->stim_dir+1)=-1; 
      *(cond->stim_ind+0)=37; *(cond->stim_ind+1)=38; 
      cond->Nbackground=1;
      *(cond->bkgnd_type+0)=1; *(cond->bkgnd_dir+0)=-1; 
      *(cond->bkgnd_ind+0)=0; 
      //flux_responses=add_flux_response(Nfluxes,fluxes,*(subfluxes+i),val1,val2,cond,Nflux_responses,flux_responses);
      

      // pykA-pykF deletion, ammonia deficient vs wild type, glucose deficient.
      val1=*(fluxdata+i*Nconds+1); val2=*(fluxdata+i*Nconds+3);
      *(cond->bkgnd_ind+0)=46;
      if (val1>1e4)
	{
	  j=0; flag=0;
	  while ((j<=(Nsubfluxes-1))&&(flag==0))
	    {
	      if (((fluxes+*(subfluxes+i))->reacind==(fluxes+*(subfluxes+j))->reacind)&&(j!=i)&&((fluxes+*(subfluxes+j))->reacind>=0))
		flag=1;
	      else if (((fluxes+*(subfluxes+i))->reacind<0)&&((fluxes+*(subfluxes+j))->reacind<0)&&(j!=i)&&(strncmp((fluxes+*(subfluxes+i))->extfluxname,(fluxes+*(subfluxes+j))->extfluxname,max((fluxes+*(subfluxes+i))->length,(fluxes+*(subfluxes+j))->length))==0))
		flag=1;
	      j++;
	    }
	  if (flag==1)
	    {
	      j--;
	      if (*(fluxdata+j*Nconds+1)<1e4)
		val1=*(fluxdata+j*Nconds+1)*(-1);
	    }
	}
      flux_responses=add_flux_response(Nfluxes,fluxes,*(subfluxes+i),val1,val2,cond,Nflux_responses,flux_responses);

      insig_flux_responses=add_insig_flux_response(Nfluxes,fluxes,*(subfluxes+i),val1,val2,cond,Ninsig_flux_responses,insig_flux_responses);


      // pgi deletion, glucose deficient vs wild type, glucose deficient.
      val1=*(fluxdata+i*Nconds+4); val2=*(fluxdata+i*Nconds+6);
      cond->Nstimuli=1;
      *(cond->stim_type+0)=0; 
      *(cond->stim_dir+0)=-1; 
      *(cond->stim_ind+0)=24; 
      cond->Nbackground=1;
      *(cond->bkgnd_type+0)=1; *(cond->bkgnd_dir+0)=-1; 
      *(cond->bkgnd_ind+0)=0; 
      if (val1>1e4)
	{
	  j=0; flag=0;
	  while ((j<=(Nsubfluxes-1))&&(flag==0))
	    {
	      if (((fluxes+*(subfluxes+i))->reacind==(fluxes+*(subfluxes+j))->reacind)&&(j!=i)&&((fluxes+*(subfluxes+j))->reacind>=0))
		flag=1;
	      else if (((fluxes+*(subfluxes+i))->reacind<0)&&((fluxes+*(subfluxes+j))->reacind<0)&&(j!=i)&&(strncmp((fluxes+*(subfluxes+i))->extfluxname,(fluxes+*(subfluxes+j))->extfluxname,max((fluxes+*(subfluxes+i))->length,(fluxes+*(subfluxes+j))->length))==0))
		flag=1;
	      j++;
	    }
	  if (flag==1)
	    {
	      j--;
	      if (*(fluxdata+j*Nconds+4)<1e4)
		val1=*(fluxdata+j*Nconds+4)*(-1);
	    }
	}      
      //flux_responses=add_flux_response(Nfluxes,fluxes,*(subfluxes+i),val1,val2,cond,Nflux_responses,flux_responses);

      // pgi deletion, ammonia deficient vs wild type, glucose deficient.
      val1=*(fluxdata+i*Nconds+5); val2=*(fluxdata+i*Nconds+7);
      *(cond->bkgnd_ind+0)=46;
      if (val1>1e4)
	{
	  j=0; flag=0;
	  while ((j<=(Nsubfluxes-1))&&(flag==0))
	    {
	      if (((fluxes+*(subfluxes+i))->reacind==(fluxes+*(subfluxes+j))->reacind)&&(j!=i)&&((fluxes+*(subfluxes+j))->reacind>=0))
		flag=1;
	      else if (((fluxes+*(subfluxes+i))->reacind<0)&&((fluxes+*(subfluxes+j))->reacind<0)&&(j!=i)&&(strncmp((fluxes+*(subfluxes+i))->extfluxname,(fluxes+*(subfluxes+j))->extfluxname,max((fluxes+*(subfluxes+i))->length,(fluxes+*(subfluxes+j))->length))==0))
		flag=1;
	      j++;
	    }
	  if (flag==1)
	    {
	      j--;
	      if (*(fluxdata+j*Nconds+5)<1e4)
		val1=*(fluxdata+j*Nconds+5)*(-1);
	    }
	}
      flux_responses=add_flux_response(Nfluxes,fluxes,*(subfluxes+i),val1,val2,cond,Nflux_responses,flux_responses);

      insig_flux_responses=add_insig_flux_response(Nfluxes,fluxes,*(subfluxes+i),val1,val2,cond,Ninsig_flux_responses,insig_flux_responses);

      // zwf deletion, glucose deficient vs wild type, glucose deficient.
      val1=*(fluxdata+i*Nconds+4); val2=*(fluxdata+i*Nconds+8);
      cond->Nstimuli=1;
      *(cond->stim_type+0)=0; 
      *(cond->stim_dir+0)=-1; 
      *(cond->stim_ind+0)=63; 
      cond->Nbackground=1;
      *(cond->bkgnd_type+0)=1; *(cond->bkgnd_dir+0)=-1; 
      *(cond->bkgnd_ind+0)=0; 
      if (val1>1e4)
	{
	  j=0; flag=0;
	  while ((j<=(Nsubfluxes-1))&&(flag==0))
	    {
	      if (((fluxes+*(subfluxes+i))->reacind==(fluxes+*(subfluxes+j))->reacind)&&(j!=i)&&((fluxes+*(subfluxes+j))->reacind>=0))
		flag=1;
	      else if (((fluxes+*(subfluxes+i))->reacind<0)&&((fluxes+*(subfluxes+j))->reacind<0)&&(j!=i)&&(strncmp((fluxes+*(subfluxes+i))->extfluxname,(fluxes+*(subfluxes+j))->extfluxname,max((fluxes+*(subfluxes+i))->length,(fluxes+*(subfluxes+j))->length))==0))
		flag=1;
	      j++;
	    }
	  if (flag==1)
	    {
	      j--;
	      if (*(fluxdata+j*Nconds+4)<1e4)
		val1=*(fluxdata+j*Nconds+4)*(-1);
	    }
	}
      //flux_responses=add_flux_response(Nfluxes,fluxes,*(subfluxes+i),val1,val2,cond,Nflux_responses,flux_responses);

      // zwf deletion, ammonia deficient vs wild type, glucose deficient.
      val1=*(fluxdata+i*Nconds+5); val2=*(fluxdata+i*Nconds+9);
      *(cond->bkgnd_ind+0)=46;
      if (val1>1e4)
	{
	  j=0; flag=0;
	  while ((j<=(Nsubfluxes-1))&&(flag==0))
	    {
	      if (((fluxes+*(subfluxes+i))->reacind==(fluxes+*(subfluxes+j))->reacind)&&(j!=i)&&((fluxes+*(subfluxes+j))->reacind>=0))
		flag=1;
	      else if (((fluxes+*(subfluxes+i))->reacind<0)&&((fluxes+*(subfluxes+j))->reacind<0)&&(j!=i)&&(strncmp((fluxes+*(subfluxes+i))->extfluxname,(fluxes+*(subfluxes+j))->extfluxname,max((fluxes+*(subfluxes+i))->length,(fluxes+*(subfluxes+j))->length))==0))
		flag=1;
	      j++;
	    }
	  if (flag==1)
	    {
	      j--;
	      if (*(fluxdata+j*Nconds+5)<1e4)
		val1=*(fluxdata+j*Nconds+5)*(-1);
	    }
	}      
      flux_responses=add_flux_response(Nfluxes,fluxes,*(subfluxes+i),val1,val2,cond,Nflux_responses,flux_responses);

      insig_flux_responses=add_insig_flux_response(Nfluxes,fluxes,*(subfluxes+i),val1,val2,cond,Ninsig_flux_responses,insig_flux_responses);

      /*
      // glycerol supply.
      val1=*(fluxdata+i*Nconds+10); val2=*(fluxdata+i*Nconds+11);
      cond->Nstimuli=1;
      *(cond->stim_type+0)=1; 
      *(cond->stim_dir+0)=1; 
      *(cond->stim_ind+0)=34; 
      cond->Nbackground=1;
      *(cond->bkgnd_type+0)=1; *(cond->bkgnd_dir+0)=-1; 
      *(cond->bkgnd_ind+0)=0;
      if (val1>1e4)
	{
	  j=0; flag=0;
	  while ((j<=(Nsubfluxes-1))&&(flag==0))
	    {
	      if (((fluxes+*(subfluxes+i))->reacind==(fluxes+*(subfluxes+j))->reacind)&&(j!=i)&&((fluxes+*(subfluxes+j))->reacind>=0))
		flag=1;
	      else if (((fluxes+*(subfluxes+i))->reacind<0)&&((fluxes+*(subfluxes+j))->reacind<0)&&(j!=i)&&(strncmp((fluxes+*(subfluxes+i))->extfluxname,(fluxes+*(subfluxes+j))->extfluxname,max((fluxes+*(subfluxes+i))->length,(fluxes+*(subfluxes+j))->length))==0))
		flag=1;
	      j++;
	    }
	  if (flag==1)
	    { 
	      j--;
	      if (*(fluxdata+j*Nconds+10)<1e4)
		val1=*(fluxdata+j*Nconds+10)*(-1);
	    }
	}

      // If the flux at glucose supply is not specified, then set it to 0.
      if (val1>1e4)
	val1=0;

      flux_responses=add_flux_response(Nfluxes,fluxes,*(subfluxes+i),val1,val2,cond,Nflux_responses,flux_responses);

      // pyruvate supply.
      //val1=*(fluxdata+i*Nconds+10); 
      val2=*(fluxdata+i*Nconds+12);
      cond->Nstimuli=1;
      *(cond->stim_type+0)=1; 
      *(cond->stim_dir+0)=1; 
      *(cond->stim_ind+0)=10; 
      cond->Nbackground=1;
      *(cond->bkgnd_type+0)=1; *(cond->bkgnd_dir+0)=-1; 
      *(cond->bkgnd_ind+0)=0; 
      flux_responses=add_flux_response(Nfluxes,fluxes,*(subfluxes+i),val1,val2,cond,Nflux_responses,flux_responses);

      // acetate supply.
      //val1=*(fluxdata+i*Nconds+10); 
      val2=*(fluxdata+i*Nconds+13);
      cond->Nstimuli=1;
      *(cond->stim_type+0)=1; 
      *(cond->stim_dir+0)=1; 
      *(cond->stim_ind+0)=32; 
      cond->Nbackground=1;
      *(cond->bkgnd_type+0)=1; *(cond->bkgnd_dir+0)=-1; 
      *(cond->bkgnd_ind+0)=0; 
      flux_responses=add_flux_response(Nfluxes,fluxes,*(subfluxes+i),val1,val2,cond,Nflux_responses,flux_responses);

      // glucose-6-phosphate supply.
      //val1=*(fluxdata+i*Nconds+10); 
      val2=*(fluxdata+i*Nconds+14);
      cond->Nstimuli=1;
      *(cond->stim_type+0)=1; 
      *(cond->stim_dir+0)=1; 
      *(cond->stim_ind+0)=1; 
      cond->Nbackground=1;
      *(cond->bkgnd_type+0)=1; *(cond->bkgnd_dir+0)=-1; 
      *(cond->bkgnd_ind+0)=0; 
      flux_responses=add_flux_response(Nfluxes,fluxes,*(subfluxes+i),val1,val2,cond,Nflux_responses,flux_responses);

      // fructose supply.
      //val1=*(fluxdata+i*Nconds+10); 
      val2=*(fluxdata+i*Nconds+15);
      cond->Nstimuli=1;
      *(cond->stim_type+0)=1; 
      *(cond->stim_dir+0)=1; 
      *(cond->stim_ind+0)=45; 
      cond->Nbackground=1;
      *(cond->bkgnd_type+0)=1; *(cond->bkgnd_dir+0)=-1; 
      *(cond->bkgnd_ind+0)=0; 
      flux_responses=add_flux_response(Nfluxes,fluxes,*(subfluxes+i),val1,val2,cond,Nflux_responses,flux_responses);

      // gluconate supply.
      //val1=*(fluxdata+i*Nconds+10); 
      val2=*(fluxdata+i*Nconds+16);
      cond->Nstimuli=1;
      *(cond->stim_type+0)=1; 
      *(cond->stim_dir+0)=1; 
      *(cond->stim_ind+0)=38; 
      cond->Nbackground=1;
      *(cond->bkgnd_type+0)=1; *(cond->bkgnd_dir+0)=-1; 
      *(cond->bkgnd_ind+0)=0; 
      flux_responses=add_flux_response(Nfluxes,fluxes,*(subfluxes+i),val1,val2,cond,Nflux_responses,flux_responses);

      // glucuronate supply.
      //val1=*(fluxdata+i*Nconds+10); 
      val2=*(fluxdata+i*Nconds+17);
      cond->Nstimuli=1;
      *(cond->stim_type+0)=1; 
      *(cond->stim_dir+0)=1; 
      *(cond->stim_ind+0)=40; 
      cond->Nbackground=1;
      *(cond->bkgnd_type+0)=1; *(cond->bkgnd_dir+0)=-1; 
      *(cond->bkgnd_ind+0)=0; 
      flux_responses=add_flux_response(Nfluxes,fluxes,*(subfluxes+i),val1,val2,cond,Nflux_responses,flux_responses);

      // lactate supply.
      //val1=*(fluxdata+i*Nconds+10); 
      val2=*(fluxdata+i*Nconds+18);
      cond->Nstimuli=1;
      *(cond->stim_type+0)=1; 
      *(cond->stim_dir+0)=1; 
      *(cond->stim_ind+0)=44; 
      cond->Nbackground=1;
      *(cond->bkgnd_type+0)=1; *(cond->bkgnd_dir+0)=-1; 
      *(cond->bkgnd_ind+0)=0; 
      flux_responses=add_flux_response(Nfluxes,fluxes,*(subfluxes+i),val1,val2,cond,Nflux_responses,flux_responses);

      // alpha-ketoglutarate supply.
      //val1=*(fluxdata+i*Nconds+10); 
      val2=*(fluxdata+i*Nconds+19);
      cond->Nstimuli=1;
      *(cond->stim_type+0)=1; 
      *(cond->stim_dir+0)=1; 
      *(cond->stim_ind+0)=16; 
      cond->Nbackground=1;
      *(cond->bkgnd_type+0)=1; *(cond->bkgnd_dir+0)=-1; 
      *(cond->bkgnd_ind+0)=0; 
      flux_responses=add_flux_response(Nfluxes,fluxes,*(subfluxes+i),val1,val2,cond,Nflux_responses,flux_responses);

      // fumarate supply.
      //val1=*(fluxdata+i*Nconds+10); 
      val2=*(fluxdata+i*Nconds+20);
      cond->Nstimuli=1;
      *(cond->stim_type+0)=1; 
      *(cond->stim_dir+0)=1; 
      *(cond->stim_ind+0)=21; 
      cond->Nbackground=1;
      *(cond->bkgnd_type+0)=1; *(cond->bkgnd_dir+0)=-1; 
      *(cond->bkgnd_ind+0)=0; 
      flux_responses=add_flux_response(Nfluxes,fluxes,*(subfluxes+i),val1,val2,cond,Nflux_responses,flux_responses);
      */

      free(cond->stim_type); free(cond->stim_dir); free(cond->stim_ind);
      free(cond->bkgnd_type); free(cond->bkgnd_dir); free(cond->bkgnd_ind);
      free(cond);
    }

  flux_responses=realloc(flux_responses,sizeof(struct perturb_effect)*(*Nflux_responses));

  
  insig_flux_responses=realloc(insig_flux_responses,sizeof(struct perturb_effect)*(*Ninsig_flux_responses));


  free(subfluxes); free(s); free(fluxdata); 
  *flux_responses_int=flux_responses;
  *insig_flux_responses_int=insig_flux_responses;
  
  return;
}


// Add an insignificant flux perturbation response.
struct perturb_effect * add_insig_flux_response(int Nfluxes, struct flux *fluxes, int fluxind, double val1, double val2, struct perturb_cond *cond, int *Ninsig_flux_responses, struct perturb_effect *insig_flux_responses)
{
  int i, j, flag;
  double perturb_response=val2-val1;

  //if ((val1<1e4)&&(val2<1e4)&&(fabs(perturb_response)>=flux_change_thre))
  if ((val1<1e4)&&(val2<1e4)&&(fabs(perturb_response)<flux_change_thre))
    {
      *Ninsig_flux_responses+=1;
      if (*Ninsig_flux_responses>=curalloc2)
	{
	  curalloc2+=BLOCKSIZE;
	  insig_flux_responses=realloc(insig_flux_responses,sizeof(struct perturb_effect)*curalloc2);
	}
      //flux_responses=realloc(flux_responses,sizeof(struct perturb_effect)*(*Nflux_responses));
      (insig_flux_responses+*Ninsig_flux_responses-1)->ind=*Ninsig_flux_responses-1;
      (insig_flux_responses+*Ninsig_flux_responses-1)->Nstimuli=cond->Nstimuli;
      (insig_flux_responses+*Ninsig_flux_responses-1)->stim_type=malloc(sizeof(int)*cond->Nstimuli);
      (insig_flux_responses+*Ninsig_flux_responses-1)->stim_dir=malloc(sizeof(int)*cond->Nstimuli);
      (insig_flux_responses+*Ninsig_flux_responses-1)->stim_ind=malloc(sizeof(int)*cond->Nstimuli);
      for (i=0; i<=(cond->Nstimuli-1); i++)
	{
	  *((insig_flux_responses+*Ninsig_flux_responses-1)->stim_type+i)=*(cond->stim_type+i);
	  *((insig_flux_responses+*Ninsig_flux_responses-1)->stim_dir+i)=*(cond->stim_dir+i);
	  *((insig_flux_responses+*Ninsig_flux_responses-1)->stim_ind+i)=*(cond->stim_ind+i);
	}
      (insig_flux_responses+*Ninsig_flux_responses-1)->Nbackground=cond->Nbackground;
      (insig_flux_responses+*Ninsig_flux_responses-1)->bkgnd_type=malloc(sizeof(int)*cond->Nbackground);
      (insig_flux_responses+*Ninsig_flux_responses-1)->bkgnd_dir=malloc(sizeof(int)*cond->Nbackground);
      (insig_flux_responses+*Ninsig_flux_responses-1)->bkgnd_ind=malloc(sizeof(int)*cond->Nbackground);
      for (i=0; i<=(cond->Nbackground-1); i++)
	{
	  *((insig_flux_responses+*Ninsig_flux_responses-1)->bkgnd_type+i)=*(cond->bkgnd_type+i);
	  *((insig_flux_responses+*Ninsig_flux_responses-1)->bkgnd_dir+i)=*(cond->bkgnd_dir+i);
	  *((insig_flux_responses+*Ninsig_flux_responses-1)->bkgnd_ind+i)=*(cond->bkgnd_ind+i);
	}

      (insig_flux_responses+*Ninsig_flux_responses-1)->effect_type=1;
      (insig_flux_responses+*Ninsig_flux_responses-1)->effect_dir=(perturb_response > 0 ? 1 : -1);
      (insig_flux_responses+*Ninsig_flux_responses-1)->perturb_response=perturb_response;
     
      // If the flux value > 0, then it is the positive flux, otherwise it is the reverse flux.
      if (val2>0)
	(insig_flux_responses+*Ninsig_flux_responses-1)->effect_ind=fluxind;
      else
	{
	  j=0; flag=0;
	  while ((j<=(Nfluxes-1))&&(flag==0))
	    {
	      if (((fluxes+fluxind)->reacind>=0)&&((fluxes+fluxind)->reacind==(fluxes+j)->reacind)&&((fluxes+fluxind)->dir!=(fluxes+j)->dir))
		flag=1;
	      else if (((fluxes+fluxind)->reacind<0)&&(strncmp((fluxes+fluxind)->extfluxname,(fluxes+j)->extfluxname,max((fluxes+fluxind)->length,(fluxes+j)->length))==0)&&((fluxes+fluxind)->dir!=(fluxes+j)->dir))
		flag=1;
	      j++;
	    }
	  if (flag==1)
	    {
	      (insig_flux_responses+*Ninsig_flux_responses-1)->effect_ind=j-1;
	      (insig_flux_responses+*Ninsig_flux_responses-1)->effect_dir=(-1)*(insig_flux_responses+*Ninsig_flux_responses-1)->effect_dir;
	      (insig_flux_responses+*Ninsig_flux_responses-1)->perturb_response=(-1)*(insig_flux_responses+*Ninsig_flux_responses-1)->perturb_response;
	    }
	  else
	    *Ninsig_flux_responses-=1;
	}
      (insig_flux_responses+*Ninsig_flux_responses-1)->perturb_conf=1.0;
      (insig_flux_responses+*Ninsig_flux_responses-1)->explained=0;
    }
      
  return insig_flux_responses;
}


// Import perturbation gene expression data.
// Load Siddiquee data, use different ratio threshold on Siddiquee data to determine significant changes.
// Separately report insignificant responses.  Notice they don't include the NA entries.
void load_perturb_expression3(char *genename_filename, char *cond_filename, char *data_filename, int Ngenes, struct gene *genes, int Nmetabolites, struct metabolite *metabolites, int *Nexpression_responses, int *expression_responses_pnt, int *Ninsig_expression_responses, int *insig_expression_responses_int)
{
  int i, j, k, l, flag, length, Nsubgenes, *subgenes, Nconds;
  char ch, *item, *s;
  double *logratios, val;
  struct perturb_cond *conds;
  struct perturb_effect *expression_responses, *insig_expression_responses;
  FILE *fp;
  char *condnames0="acetate", *condnames1="glycerol", *condnames2="acetate", *condnames3="glucose", *condnames4="pykF";

  // Load gene names.
  if ((fp=fopen(genename_filename,"r"))==NULL)
    {
      printf("Cannot open %s.\n",genename_filename);
      return;
    }
  s=malloc(sizeof(char)*MAXLINEWIDTH); 
  Nsubgenes=0; subgenes=malloc(sizeof(int)*Ngenes);
  while (fgets(s,MAXLINEWIDTH,fp)!=NULL)
    {
      item=getitemval(s,0,&length);
      flag=0; i=0;
      while ((i<=(Ngenes-1))&&(flag==0))
	{
	  if (strncmp((genes+i)->name,item,max((genes+i)->length,length))==0)
	    flag=1;
	  i++;
	}
      i--;
      Nsubgenes++; *(subgenes+Nsubgenes-1)=i;
      free(item);
    }
  fclose(fp);

  
  // Load perturbation conditions.
  // In the trial version, manually load the conditions because there are few files.
  // Columns 1-3: ratios of gene expression under a nutrient versus the glucose environment.  Column 4: log2 ratio of gene expression of amino deficient versus glucose deficient.  Column 5: ratio of gene expression of pkyF knockout versus wildtype.
  // cond.i: metabolite of 
  Nconds=5; conds=malloc(sizeof(struct perturb_cond)*Nconds);
  for (i=0; i<=4; i++)
    {
      (conds+i)->ind=i;
      (conds+i)->Nstimuli=1;
      (conds+i)->stim_type=malloc(sizeof(int)*(conds+i)->Nstimuli);
      (conds+i)->stim_dir=malloc(sizeof(int)*(conds+i)->Nstimuli);
      (conds+i)->stim_ind=malloc(sizeof(int)*(conds+i)->Nstimuli);
    }
  *((conds+0)->stim_type+0)=1; *((conds+0)->stim_dir+0)=+1;
  //*((conds+0)->stim_ind+0)=32;
  i=0; j=-1;
  while ((i<=(Nmetabolites-1))&&(j==-1))
    {
      if (strncmp((metabolites+i)->name,condnames0,max((metabolites+i)->length,7))==0)
	j=i;
      i++;
    }
  *((conds+0)->stim_ind+0)=j;

  *((conds+1)->stim_type+0)=1; *((conds+1)->stim_dir+0)=+1;
  //*((conds+1)->stim_ind+0)=34;
  i=0; j=-1;
  while ((i<=(Nmetabolites-1))&&(j==-1))
    {
      if (strncmp((metabolites+i)->name,condnames1,max((metabolites+i)->length,8))==0)
	j=i;
      i++;
    }
  *((conds+1)->stim_ind+0)=j;

  *((conds+2)->stim_type+0)=1; *((conds+2)->stim_dir+0)=+1;
  //*((conds+2)->stim_ind+0)=32;
  i=0; j=-1;
  while ((i<=(Nmetabolites-1))&&(j==-1))
    {
      if (strncmp((metabolites+i)->name,condnames2,max((metabolites+i)->length,7))==0)
	j=i;
      i++;
    }
  *((conds+2)->stim_ind+0)=j;

  *((conds+3)->stim_type+0)=1; //*((conds+3)->stim_dir+0)=+1;
  *((conds+3)->stim_dir+0)=-1;
  //*((conds+3)->stim_ind+0)=32;
  i=0; j=-1;
  while ((i<=(Nmetabolites-1))&&(j==-1))
    {
      if (strncmp((metabolites+i)->name,condnames3,max((metabolites+i)->length,7))==0)
	j=i;
      i++;
    }
  *((conds+3)->stim_ind+0)=j;

  *((conds+4)->stim_type+0)=0;
  *((conds+4)->stim_dir+0)=-1;
  //*((conds+4)->stim_ind+0)=0;
  i=0; j=-1;
  while ((i<=(Ngenes-1))&&(j==-1))
    {
      if (strncmp((genes+i)->name,condnames4,max((genes+i)->length,4))==0)
	j=i;
      i++;
    }
  *((conds+4)->stim_ind+0)=j;


  // Debug
  //for (i=0; i<=4; i++)
  //printf("conds[%d]=(%d %d %d)\n",i,*((conds+i)->stim_type),*((conds+i)->stim_dir),*((conds+i)->stim_ind));


  // Load gene expression data.
  // Convert every element into log2 ratio.
  logratios=malloc(sizeof(double)*Nsubgenes*Nconds);
  if ((fp=fopen(data_filename,"r"))==NULL)
    {
      printf("Cannot open %s.\n",genename_filename);
      return;
    }
  i=0;
  while (fgets(s,MAXLINEWIDTH,fp)!=NULL)
    {
      for (j=0; j<=(Nconds-1); j++)
	{
	  item=getitemval(s,j,&length);

	  if (strncmp(item,"NA",2)==0)
	    *(logratios+i*Nconds+j)=1e6;
	  else
	    {
	      val=atof2(item,length);
	      
	      // First three columns and column five: log2 of value.
	      //if (j<=2)
	      if ((j<=2)||(j==4))
		val=(double)log(val)/(double)log(2);
	      // Column four: invert the log2ratio.
	      else if (j==3)
		val=(-1)*val;
	      
	      *(logratios+i*Nconds+j)=val;
	    }
	  free(item);
	}
      i++;
    }
  fclose(fp);


  // Create expression responses.
  // Only the responses which are significant and consistent in both columns 1 and 3 are reported.
  *Nexpression_responses=0;
  //expression_responses=malloc(sizeof(struct perturb_effect));

  curalloc=BLOCKSIZE;
  expression_responses=malloc(sizeof(struct perturb_effect)*curalloc);


  
  *Ninsig_expression_responses=0;
  curalloc2=BLOCKSIZE;
  insig_expression_responses=malloc(sizeof(struct perturb_effect)*curalloc2);


  for (i=0; i<=(Nsubgenes-1); i++)
    {
      int effect_type=0, effect_dir;
      double val1, val2, perturb_response=-1;

      // Columns 0 and 2.  Only consider the responses which appear significant in both acetate data.
      val1=*(logratios+i*Nconds+0); val2=*(logratios+i*Nconds+2);
      val1=fabs(val1); val2=fabs(val2);
      //if ((val1>=expression_log2ratio_thre)&&(val2>=expression_log2ratio_thre)&&(*(logratios+i*Nconds+0)*(*(logratios+i*Nconds+2))>0))
      if ((val1>=expression_log2ratio_thre)&&(val2>=expression_log2ratio_thre)&&(*(logratios+i*Nconds+0)*(*(logratios+i*Nconds+2))>0)&&(val1<1e5)&&(val2<1e5))
	{
	  val1=*(logratios+i*Nconds+0);
	  effect_dir=(val1>0 ? 1 : -1);
	  val1=fabs(val1);
	  perturb_response=max(val1,val2);
	  perturb_response*=effect_dir;
	  *Nexpression_responses+=1;

	  if (*Nexpression_responses>=curalloc)
	    {
	      curalloc+=BLOCKSIZE;
	      expression_responses=realloc(expression_responses,sizeof(struct perturb_effect)*curalloc);
	    }
	  //expression_responses=realloc(expression_responses,sizeof(struct perturb_effect)*(*Nexpression_responses));
	  (expression_responses+*Nexpression_responses-1)->ind=*Nexpression_responses-1;
	  (expression_responses+*Nexpression_responses-1)->Nstimuli=(conds+0)->Nstimuli;
	  (expression_responses+*Nexpression_responses-1)->stim_type=malloc(sizeof(int)*(expression_responses+*Nexpression_responses-1)->Nstimuli);
	  for (j=0; j<=((expression_responses+*Nexpression_responses-1)->Nstimuli-1); j++)
	    *((expression_responses+*Nexpression_responses-1)->stim_type+j)=*((conds+0)->stim_type+j);
	  (expression_responses+*Nexpression_responses-1)->stim_dir=malloc(sizeof(int)*(expression_responses+*Nexpression_responses-1)->Nstimuli);
	  for (j=0; j<=((expression_responses+*Nexpression_responses-1)->Nstimuli-1); j++)
	    *((expression_responses+*Nexpression_responses-1)->stim_dir+j)=*((conds+0)->stim_dir+j);
	  (expression_responses+*Nexpression_responses-1)->stim_ind=malloc(sizeof(int)*(expression_responses+*Nexpression_responses-1)->Nstimuli);
	  for (j=0; j<=((expression_responses+*Nexpression_responses-1)->Nstimuli-1); j++)
	    *((expression_responses+*Nexpression_responses-1)->stim_ind+j)=*((conds+0)->stim_ind+j);

	  (expression_responses+*Nexpression_responses-1)->Nbackground=0;
	  (expression_responses+*Nexpression_responses-1)->bkgnd_type=malloc(sizeof(int));
	  (expression_responses+*Nexpression_responses-1)->bkgnd_dir=malloc(sizeof(int));
	  (expression_responses+*Nexpression_responses-1)->bkgnd_ind=malloc(sizeof(int));
	  (expression_responses+*Nexpression_responses-1)->effect_type=effect_type;
	  (expression_responses+*Nexpression_responses-1)->effect_dir=effect_dir;
	  (expression_responses+*Nexpression_responses-1)->effect_ind=*(subgenes+i);
	  (expression_responses+*Nexpression_responses-1)->perturb_response=perturb_response;
	  (expression_responses+*Nexpression_responses-1)->perturb_conf=1.0;
	  (expression_responses+*Nexpression_responses-1)->explained=0;	  
	}

      // Columns 0 and 2.  Insignificant responses.  Only consider the responses which appear insignificant in both acetate data.
      if ((val1<expression_log2ratio_thre)&&(val2<expression_log2ratio_thre)&&(*(logratios+i*Nconds+0)*(*(logratios+i*Nconds+2))>0)&&(val1<1e5)&&(val2<1e5))
	{
	  val1=*(logratios+i*Nconds+0);
	  effect_dir=(val1>0 ? 1 : -1);
	  val1=fabs(val1);
	  perturb_response=max(val1,val2);
	  perturb_response*=effect_dir;
	  *Ninsig_expression_responses+=1;

	  if (*Ninsig_expression_responses>=curalloc)
	    {
	      curalloc2+=BLOCKSIZE;
	      insig_expression_responses=realloc(insig_expression_responses,sizeof(struct perturb_effect)*curalloc2);
	    }
	  //insig_expression_responses=realloc(insig_expression_responses,sizeof(struct perturb_effect)*(*Ninsig_expression_responses));
	  (insig_expression_responses+*Ninsig_expression_responses-1)->ind=*Ninsig_expression_responses-1;
	  (insig_expression_responses+*Ninsig_expression_responses-1)->Nstimuli=(conds+0)->Nstimuli;
	  (insig_expression_responses+*Ninsig_expression_responses-1)->stim_type=malloc(sizeof(int)*(insig_expression_responses+*Ninsig_expression_responses-1)->Nstimuli);
	  for (j=0; j<=((insig_expression_responses+*Ninsig_expression_responses-1)->Nstimuli-1); j++)
	    *((insig_expression_responses+*Ninsig_expression_responses-1)->stim_type+j)=*((conds+0)->stim_type+j);
	  (insig_expression_responses+*Ninsig_expression_responses-1)->stim_dir=malloc(sizeof(int)*(insig_expression_responses+*Ninsig_expression_responses-1)->Nstimuli);
	  for (j=0; j<=((insig_expression_responses+*Ninsig_expression_responses-1)->Nstimuli-1); j++)
	    *((insig_expression_responses+*Ninsig_expression_responses-1)->stim_dir+j)=*((conds+0)->stim_dir+j);
	  (insig_expression_responses+*Ninsig_expression_responses-1)->stim_ind=malloc(sizeof(int)*(insig_expression_responses+*Ninsig_expression_responses-1)->Nstimuli);
	  for (j=0; j<=((insig_expression_responses+*Ninsig_expression_responses-1)->Nstimuli-1); j++)
	    *((insig_expression_responses+*Ninsig_expression_responses-1)->stim_ind+j)=*((conds+0)->stim_ind+j);

	  (insig_expression_responses+*Ninsig_expression_responses-1)->Nbackground=0;
	  (insig_expression_responses+*Ninsig_expression_responses-1)->bkgnd_type=malloc(sizeof(int));
	  (insig_expression_responses+*Ninsig_expression_responses-1)->bkgnd_dir=malloc(sizeof(int));
	  (insig_expression_responses+*Ninsig_expression_responses-1)->bkgnd_ind=malloc(sizeof(int));
	  (insig_expression_responses+*Ninsig_expression_responses-1)->effect_type=effect_type;
	  (insig_expression_responses+*Ninsig_expression_responses-1)->effect_dir=effect_dir;
	  (insig_expression_responses+*Ninsig_expression_responses-1)->effect_ind=*(subgenes+i);
	  (insig_expression_responses+*Ninsig_expression_responses-1)->perturb_response=perturb_response;
	  (insig_expression_responses+*Ninsig_expression_responses-1)->perturb_conf=1.0;
	  (insig_expression_responses+*Ninsig_expression_responses-1)->explained=0;	  
	}
     
      // Column 1 and 3 and 4.
      for (j=0; j<=4; j++)
	{
	  int flag=0;

	  // Column 1 and 3: |log2 ratio|>=expression_log2ratio_thre.
	  if ((j==1)||(j==3))
	    {
	      val=*(logratios+i*Nconds+j); val=fabs(val);
	      //if (val>=expression_log2ratio_thre)
	      if ((val>=expression_log2ratio_thre)&&(val<1e5))
		flag=1;
	    }
	  // Column 4: positive logratio>=relax_expression_up_ratio_thre, or negative logratio<=relax_expression_down_ratio_thre.
	  else if (j==4)
	    {
	      val=*(logratios+i*Nconds+j); 
	      //if (((val>0)&&(val>=relax_expression_up_ratio_thre))||((val<0)&&(val<=relax_expression_down_ratio_thre)))
	      if ((((val>0)&&(val>=relax_expression_up_ratio_thre))||((val<0)&&(val<=relax_expression_down_ratio_thre)))&&(val<1e5))
		flag=1;

	      // Avoid including the response of pykF.
	      if (*(subgenes+i)==*((conds+j)->stim_ind))
		flag=0;

	    }

	  if (flag==1)
	    {
	      val=*(logratios+i*Nconds+j);
	      // Invert glucose response.
	      //if (j==3)
	      //val=(-1)*val;
	      effect_dir=(val>0 ? 1 : -1);
	      perturb_response=fabs(val);
	      perturb_response*=effect_dir;
	      
	      *Nexpression_responses+=1;
	      if (*Nexpression_responses>=curalloc)
		{
		  curalloc+=BLOCKSIZE;
		  expression_responses=realloc(expression_responses,sizeof(struct perturb_effect)*curalloc);
		}
	      (expression_responses+*Nexpression_responses-1)->ind=*Nexpression_responses-1;
	      (expression_responses+*Nexpression_responses-1)->Nstimuli=(conds+j)->Nstimuli;
	      (expression_responses+*Nexpression_responses-1)->stim_type=malloc(sizeof(int)*(expression_responses+*Nexpression_responses-1)->Nstimuli);
	      for (k=0; k<=((expression_responses+*Nexpression_responses-1)->Nstimuli-1); k++)
		*((expression_responses+*Nexpression_responses-1)->stim_type+k)=*((conds+j)->stim_type+k);
	      (expression_responses+*Nexpression_responses-1)->stim_dir=malloc(sizeof(int)*(expression_responses+*Nexpression_responses-1)->Nstimuli);
	      for (k=0; k<=((expression_responses+*Nexpression_responses-1)->Nstimuli-1); k++)
		*((expression_responses+*Nexpression_responses-1)->stim_dir+k)=*((conds+j)->stim_dir+k);
	      (expression_responses+*Nexpression_responses-1)->stim_ind=malloc(sizeof(int)*(expression_responses+*Nexpression_responses-1)->Nstimuli);
	      for (k=0; k<=((expression_responses+*Nexpression_responses-1)->Nstimuli-1); k++)
		*((expression_responses+*Nexpression_responses-1)->stim_ind+k)=*((conds+j)->stim_ind+k);
	      (expression_responses+*Nexpression_responses-1)->Nbackground=0;
	      (expression_responses+*Nexpression_responses-1)->bkgnd_type=malloc(sizeof(int));
	      (expression_responses+*Nexpression_responses-1)->bkgnd_dir=malloc(sizeof(int));
	      (expression_responses+*Nexpression_responses-1)->bkgnd_ind=malloc(sizeof(int));
	      (expression_responses+*Nexpression_responses-1)->effect_type=effect_type;
	      (expression_responses+*Nexpression_responses-1)->effect_dir=effect_dir;		  
	      (expression_responses+*Nexpression_responses-1)->effect_ind=*(subgenes+i);
	      (expression_responses+*Nexpression_responses-1)->perturb_response=perturb_response;
	      (expression_responses+*Nexpression_responses-1)->perturb_conf=1.0;
	      (expression_responses+*Nexpression_responses-1)->explained=0;		 
	    }	
	}


      // Column 1 and 3 and 4.  Insiginificant responses.
      for (j=0; j<=4; j++)
	{
	  int flag=0;

	  // Column 1 and 3: |log2 ratio|>=expression_log2ratio_thre.
	  if ((j==1)||(j==3))
	    {
	      val=*(logratios+i*Nconds+j); val=fabs(val);
	      if (val<expression_log2ratio_thre)
		flag=1;
	    }
	  // Column 4: positive logratio>=relax_expression_up_ratio_thre, or negative logratio<=relax_expression_down_ratio_thre.
	  else if (j==4)
	    {
	      val=*(logratios+i*Nconds+j); 
	      if ((((val>0)&&(val<relax_expression_up_ratio_thre))||((val<0)&&(val>relax_expression_down_ratio_thre)))&&(val<1e5))
		flag=1;

	      // Avoid including the response of pykF.
	      if (*(subgenes+i)==*((conds+j)->stim_ind))
		flag=0;

	    }

	  if (flag==1)
	    {
	      val=*(logratios+i*Nconds+j);
	      // Invert glucose response.
	      //if (j==3)
	      //val=(-1)*val;
	      effect_dir=(val>0 ? 1 : -1);
	      perturb_response=fabs(val);
	      perturb_response*=effect_dir;
	      
	      *Ninsig_expression_responses+=1;
	      if (*Ninsig_expression_responses>=curalloc2)
		{
		  curalloc2+=BLOCKSIZE;
		  insig_expression_responses=realloc(insig_expression_responses,sizeof(struct perturb_effect)*curalloc2);
		}
	      (insig_expression_responses+*Ninsig_expression_responses-1)->ind=*Ninsig_expression_responses-1;
	      (insig_expression_responses+*Ninsig_expression_responses-1)->Nstimuli=(conds+j)->Nstimuli;
	      (insig_expression_responses+*Ninsig_expression_responses-1)->stim_type=malloc(sizeof(int)*(insig_expression_responses+*Ninsig_expression_responses-1)->Nstimuli);
	      for (k=0; k<=((insig_expression_responses+*Ninsig_expression_responses-1)->Nstimuli-1); k++)
		*((insig_expression_responses+*Ninsig_expression_responses-1)->stim_type+k)=*((conds+j)->stim_type+k);
	      (insig_expression_responses+*Ninsig_expression_responses-1)->stim_dir=malloc(sizeof(int)*(insig_expression_responses+*Ninsig_expression_responses-1)->Nstimuli);
	      for (k=0; k<=((insig_expression_responses+*Ninsig_expression_responses-1)->Nstimuli-1); k++)
		*((insig_expression_responses+*Ninsig_expression_responses-1)->stim_dir+k)=*((conds+j)->stim_dir+k);
	      (insig_expression_responses+*Ninsig_expression_responses-1)->stim_ind=malloc(sizeof(int)*(insig_expression_responses+*Ninsig_expression_responses-1)->Nstimuli);
	      for (k=0; k<=((insig_expression_responses+*Ninsig_expression_responses-1)->Nstimuli-1); k++)
		*((insig_expression_responses+*Ninsig_expression_responses-1)->stim_ind+k)=*((conds+j)->stim_ind+k);
	      (insig_expression_responses+*Ninsig_expression_responses-1)->Nbackground=0;
	      (insig_expression_responses+*Ninsig_expression_responses-1)->bkgnd_type=malloc(sizeof(int));
	      (insig_expression_responses+*Ninsig_expression_responses-1)->bkgnd_dir=malloc(sizeof(int));
	      (insig_expression_responses+*Ninsig_expression_responses-1)->bkgnd_ind=malloc(sizeof(int));
	      (insig_expression_responses+*Ninsig_expression_responses-1)->effect_type=effect_type;
	      (insig_expression_responses+*Ninsig_expression_responses-1)->effect_dir=effect_dir;		  
	      (insig_expression_responses+*Ninsig_expression_responses-1)->effect_ind=*(subgenes+i);
	      (insig_expression_responses+*Ninsig_expression_responses-1)->perturb_response=perturb_response;
	      (insig_expression_responses+*Ninsig_expression_responses-1)->perturb_conf=1.0;
	      (insig_expression_responses+*Ninsig_expression_responses-1)->explained=0;		 
	    }	
	}

      
    }

  expression_responses=realloc(expression_responses,sizeof(struct perturb_effect)*(*Nexpression_responses));

  insig_expression_responses=realloc(insig_expression_responses,sizeof(struct perturb_effect)*(*Ninsig_expression_responses));

  free(subgenes); free(s); free(logratios); free(conds);
  *expression_responses_pnt=expression_responses;

  *insig_expression_responses_int=insig_expression_responses;

  return;
}
