# Supplementary material for: A joint model of regulatory and metabolic networks
Source: BMC Bioinformatics. 2006 Jul 4;7:332. doi: 10.1186/1471-2105-7-332 (PMC1559649; doi:10.1186/1471-2105-7-332)
Supplement: Additional file 15 — The source codes of the model inference programs. [file 1471-2105-7-332-S15.zip › import_utility4.c]

// Utility functions of importing various types of data.
// For general principles.

# include <stdio.h>
# include <stdlib.h>
# include <string.h>
# include <math.h>
# include <time.h>
# include "../include/network.h"
# include "../include/network2.h"
# include "../include/facgraph.h"
# define MAXLINEWIDTH 5000
# define GENENAMELENGTH 9
# define METABOLITENAMELENGTH 50
# define REACTIONNAMELENGTH 50
# define ENZYMENAMELENGTH 200
# define INFINITY 1e10
# define max(i,j) (i>j ? i : j)
# define min(i,j) (i<j ? i : j)
# define BLOCKSIZE 1000


extern int inlist(int Nv, int *v, int target);
extern char * getitemval(char *s, int ind, int *length);

void loadmetabolicpathway(char *pathway_filename, int Nmetabolites, struct metabolite *metabolites, int Nreactions, struct reaction *reactions, int Nenzymes, struct enzyme *enzymes, int Nfluxes, struct flux *fluxes, int *Npathways, int *pathway_pnt);


// Load metabolic pathways explicitly.
void loadmetabolicpathway(char *pathway_filename, int Nmetabolites, struct metabolite *metabolites, int Nreactions, struct reaction *reactions, int Nenzymes, struct enzyme *enzymes, int Nfluxes, struct flux *fluxes, int *Npathways, int *pathway_pnt)
{
  int i, j, k, l, flag, length, pathwaystart=1, cnt, linecnt;
  char ch, *item, *s, *keyword="pathway";
  struct metabolic_pathway *pathways;
  FILE *fp;


  *Npathways=0;
  
  if ((fp=fopen(pathway_filename,"r"))==NULL)
    {
      printf("Cannot open %s.\n",pathway_filename);
      return;
    }
  s=malloc(sizeof(char)*MAXLINEWIDTH);


  
  // Skip the first 3 lines.
  for (i=0; i<=2; i++)
    fgets(s,MAXLINEWIDTH,fp);
  
  pathwaystart=1; pathways=malloc(sizeof(struct metabolic_pathway)); cnt=0; linecnt=0;

  while (fgets(s,MAXLINEWIDTH,fp)!=NULL)
    {
      // First line: beginning of a new pathway.
      if (strncmp(s,keyword,7)==0)
	{
	  *Npathways+=1; linecnt=0;
	  pathways=realloc(pathways,sizeof(struct metabolic_pathway)*(*Npathways));
	  (pathways+*Npathways-1)->ind=cnt;
	  (pathways+*Npathways-1)->Nreactions=0;
	  (pathways+*Npathways-1)->reacind=malloc(sizeof(int));
	  (pathways+*Npathways-1)->Nenzymes=0;
	  (pathways+*Npathways-1)->enzind=malloc(sizeof(int));
	}

      // Second line: pathway name.
      else if (linecnt==1)
	{
	  item=getitemval(s,0,&length);
	  (pathways+*Npathways-1)->length=length;
	  (pathways+*Npathways-1)->name=malloc(sizeof(char)*length);
	  strncpy((pathways+*Npathways-1)->name,item,length);
	  free(item);
	  (pathways+*Npathways-1)->Nreactions=0;
	  (pathways+*Npathways-1)->reacind=malloc(sizeof(int));
	}

      // Other non-empty lines: reaction ids.
      else
	{
	  item=getitemval(s,0,&length);
	  if (length>0)
	    {
	      (pathways+*Npathways-1)->Nreactions+=1;
	      (pathways+*Npathways-1)->reacind=realloc((pathways+*Npathways-1)->reacind,sizeof(int)*(pathways+*Npathways-1)->Nreactions);
	      *((pathways+*Npathways-1)->reacind+(pathways+*Npathways-1)->Nreactions-1)=-1;
	      i=0;
	      while ((i<=(Nreactions-1))&&(*((pathways+*Npathways-1)->reacind+(pathways+*Npathways-1)->Nreactions-1)==-1))
		{
		  if (strncmp((reactions+i)->id,item,max((reactions+i)->idlength,length))==0)
		    *((pathways+*Npathways-1)->reacind+(pathways+*Npathways-1)->Nreactions-1)=i;
		  i++;
		}

	      free(item);
	    }
	}
	      
      linecnt++;
    }

  fclose(fp);
  
  
  // Identify the enzymes catalyzing reactions and the mappings between enzymes and reactions.
  for (i=0; i<=(*Npathways-1); i++)
    {
      (pathways+i)->Nenzymes=0;
      (pathways+i)->enzind=malloc(sizeof(int)*Nenzymes);
      for (j=0; j<=((pathways+i)->Nreactions-1); j++)
	{
	  int ind=*((pathways+i)->reacind+j);
	  for (k=0; k<=((reactions+ind)->Nenz-1); k++)
	    {
	      int ind2=*((reactions+ind)->enz+k);
	      if (inlist((pathways+i)->Nenzymes,(pathways+i)->enzind,ind2)==0)
		{
		  (pathways+i)->Nenzymes+=1;
		  //(pathways+i)->enzind=realloc((pathways+i)->enzind,sizeof(int)*(pathways+i)->Nenzymes);
		  *((pathways+i)->enzind+(pathways+i)->Nenzymes-1)=ind2;
		}
	    }
	}
      (pathways+i)->enzind=realloc((pathways+i)->enzind,sizeof(int)*(pathways+i)->Nenzymes);

      
      (pathways+i)->reac2enz=malloc(sizeof(int)*(pathways+i)->Nreactions);
      
      for (j=0; j<=((pathways+i)->Nreactions-1); j++)
	{
	  int ind=*((pathways+i)->reacind+j);

	  *((pathways+i)->reac2enz+j)=malloc(sizeof(int)*(1+(reactions+ind)->Nenz));
	  **((pathways+i)->reac2enz+j)=(reactions+ind)->Nenz;	  
	  for (k=1; k<=**((pathways+i)->reac2enz+j); k++)
	    *(*((pathways+i)->reac2enz+j)+k)=*((reactions+ind)->enz+k-1);    
	}      
   
      (pathways+i)->enz2reac=malloc(sizeof(int)*(pathways+i)->Nenzymes);
      for (j=0; j<=((pathways+i)->Nenzymes-1); j++)
	{
	  int ind=*((pathways+i)->enzind+j);

	  *((pathways+i)->enz2reac+j)=malloc(sizeof(int)*(1+(enzymes+ind)->Nreacs));
	  **((pathways+i)->enz2reac+j)=(enzymes+ind)->Nreacs;
	  for (k=1; k<=**((pathways+i)->enz2reac+j); k++)
	    *(*((pathways+i)->enz2reac+j)+k)=*((enzymes+ind)->reac+k-1);
	}
    }
  
  // Identify input and output metabolites.
  // If a metabolite is both a substrate of the first reaction and a product of the last reaction, then it is recycled and is neither input nor output.
  for (i=0; i<=(*Npathways-1); i++)
    {
      int ind1, ind2, cnt2;

      ind1=*((pathways+i)->reacind+0); 
      ind2=*((pathways+i)->reacind+(pathways+i)->Nreactions-1);

      (pathways+i)->Ninputs=0;
      (pathways+i)->input=malloc(sizeof(int)*(reactions+ind1)->Nsubs);
      for (j=0; j<=((reactions+ind1)->Nsubs-1); j++)
	{
	  if (inlist((reactions+ind2)->Nprod,(reactions+ind2)->prod,*((reactions+ind1)->subs+j))==0)
	    {
	      (pathways+i)->Ninputs+=1;
	      *((pathways+i)->input+(pathways+i)->Ninputs-1)=*((reactions+ind1)->subs+j);
	    }
	}

      (pathways+i)->Noutputs=0;
      (pathways+i)->output=malloc(sizeof(int)*(reactions+ind2)->Nprod);
      for (j=0; j<=((reactions+ind2)->Nprod-1); j++)
	{
	  if (inlist((reactions+ind1)->Nsubs,(reactions+ind1)->subs,*((reactions+ind2)->prod+j))==0)
	    {
	      (pathways+i)->Noutputs+=1;
	      *((pathways+i)->output+(pathways+i)->Noutputs-1)=*((reactions+ind2)->prod+j);
	    }
	}
    }

  free(s);
  
  *pathway_pnt=pathways;

}
