# Supplementary material for: A joint model of regulatory and metabolic networks
Source: BMC Bioinformatics. 2006 Jul 4;7:332. doi: 10.1186/1471-2105-7-332 (PMC1559649; doi:10.1186/1471-2105-7-332)
Supplement: Additional file 15 — The source codes of the model inference programs. [file 1471-2105-7-332-S15.zip › missing_links_utility.c]

// Utility functions regarding adding missing links to the model.


# include <stdio.h>
# include <stdlib.h>
# include <string.h>
# include <math.h>
# include <time.h>
# include "../include/network.h"
# include "../include/network2.h"
# include "../include/facgraph.h"
# define MAXLINEWIDTH 1000
# define GENENAMELENGTH 9
# define INFINITY 1e10
# define max(i,j) (i>j ? i : j)
# define min(i,j) (i<j ? i : j)
# define BLOCKSIZE 1000
# define max(i,j) (i>j ? i : j)
# define min(i,j) (i<j ? i : j)


extern void find_joint_paths4(struct joint_network *joint_net, int Nmetabolites, struct metabolite *metabolites, int Nreactions, struct reaction *reactions, int Nenzymes, struct enzyme *enzymes, int Nregulators, struct regulator *regulators, int Ngenes, struct gene *genes, int Noperons, struct operon *operons, int Nfluxes, struct flux *fluxes, int Nperturb_responses, struct perturb_effect *perturb_responses, struct perturb_flux_prediction *perturb_fluxes_predict, int *Njoint_paths, int *valid_joint_pathspnt);
extern void prune_joint_paths5(struct joint_network *joint_net, int Nmetabolites, struct metabolite *metabolites, int Nreactions, struct reaction *reactions, int Nenzymes, struct enzyme *enzymes, int Nregulators, struct regulator *regulators, int Ngenes, struct gene *genes, int Noperons, struct operon *operons, int Nfluxes, struct flux *fluxes, int Nperturb_responses, struct perturb_effect *perturb_responses, int Ninsig_perturb_responses, struct perturb_effect *insig_perturb_responses, struct perturb_flux_prediction *perturb_fluxes_predict, int Noldpaths, struct joint_network_path *oldpaths, int *Nnewpaths, int *newpathspnt);
extern void generate_all_MAP_configs4(struct joint_network *joint_net, int Nmetabolites, struct metabolite *metabolites, int Nreactions, struct reaction *reactions, int Nenzymes, struct enzyme *enzymes, int Nregulators, struct regulator *regulators, int Ngenes, struct gene *genes, int Noperons, struct operon *operons, int Nfluxes, struct flux *fluxes, int Nperturb_responses, struct perturb_effect *perturb_responses, struct perturb_flux_prediction *perturb_fluxes_predict, int Njoint_paths, struct joint_network_path *joint_paths, int *degmodelspnt, int *fgraphpnt);
extern void explain_perturb_responses4(struct model_configuration *degmodels, struct facgraph *fgraph, struct joint_network *joint_net, int Nmetabolites, struct metabolite *metabolites, int Nreactions, struct reaction *reactions, int Nenzymes, struct enzyme *enzymes, int Nregulators, struct regulator *regulators, int Ngenes, struct gene *genes, int Nperturb_responses, struct perturb_effect *perturb_responses, int Nperturb_fluxes_predict, struct perturb_flux_prediction *perturb_fluxes_predict, int Njoint_paths, struct joint_network_path *joint_paths);
extern void clear_model_configuration(struct model_configuration *configs);
extern void clear_facgraph(struct facgraph *fgraph);
extern void clear_joint_paths(int Npaths, struct joint_network_path *paths);
extern int inlist(int Nv, int *v, int target);


void fit_explain_model3(struct joint_network *joint_net, int Nmetabolites, struct metabolite *metabolites, int Nreactions, struct reaction *reactions, int Nenzymes, struct enzyme *enzymes, int Nregulators, struct regulator *regulators, int Ngenes, struct gene *genes, int Noperons, struct operon *operons, int Nfluxes, struct flux *fluxes, int Nperturb_responses, struct perturb_effect *perturb_responses, int Nexpression_responses, int Nflux_responses, int Ninsig_perturb_responses, struct perturb_effect *insig_perturb_responses, struct perturb_flux_prediction *perturb_fluxes_predict, int Nlinks, struct joint_network_edge *links, int report_file, int *Nexplained, int *Ncontradict, int *explained, int *Nconn, int *Nexpression_conn, int *Nflux_conn, int *Ngene_explained, int *Nflux_explained, int *Nexplained_by_metabolic, int *Nexplained_by_regulatory, int *Nexplained_by_mix, char *filename);
void recurse_create_missing_link_sets2(struct joint_network *joint_net, int Nmetabolites, struct metabolite *metabolites, int Nreactions, struct reaction *reactions, int Nenzymes, struct enzyme *enzymes, int Nregulators, struct regulator *regulators, int Ngenes, struct gene *genes, int Noperons, struct operon *operons, int Nfluxes, struct flux *fluxes, int Nperturb_responses, struct perturb_effect *perturb_responses, int Ninsig_perturb_responses, struct perturb_effect *insig_perturb_responses, struct perturb_flux_prediction *perturb_fluxes_predict, int Nlinks, struct joint_network_edge *links, int *single_link_explained, struct confignode *cur_missing_link_set);


extern double koinv, epsilon1, epsilon2, epsilon3;
extern int maxpathlength;
extern int Nmax_missing_links, Nconn_diff, level_limit, Nexplain_diff;
extern int Nmissing_link_sets, **missing_link_sets;
static int indcnt=0;


// Given a joint network and perturbation datasets, build the model, learn the optimal configurations of the model and return the explained perturbation responses.

void fit_explain_model3(struct joint_network *joint_net, int Nmetabolites, struct metabolite *metabolites, int Nreactions, struct reaction *reactions, int Nenzymes, struct enzyme *enzymes, int Nregulators, struct regulator *regulators, int Ngenes, struct gene *genes, int Noperons, struct operon *operons, int Nfluxes, struct flux *fluxes, int Nperturb_responses, struct perturb_effect *perturb_responses, int Nexpression_responses, int Nflux_responses, int Ninsig_perturb_responses, struct perturb_effect *insig_perturb_responses, struct perturb_flux_prediction *perturb_fluxes_predict, int Nlinks, struct joint_network_edge *links, int report_file, int *Nexplained, int *Ncontradict, int *explained, int *Nconn, int *Nexpression_conn, int *Nflux_conn, int *Ngene_explained, int *Nflux_explained, int *Nexplained_by_metabolic, int *Nexplained_by_regulatory, int *Nexplained_by_mix, char *filename)
{
  int i, j, k, l, m, pnt1, pnt2, *isregulatory, *ismetabolic, *isconn, *explained_types;
  struct facgraph *fgraph;
  struct model_configuration *MAP_configs;
  struct model_configuration *degmodels;
  int Njoint_paths, Nnew_joint_paths, Noldedges;
  struct joint_network_path *joint_paths, *new_joint_paths;
  FILE *fp;
  

  // Add (metabolite,regulator) edges in the link set to the joint network.
  Noldedges=joint_net->Nedges;
  joint_net->edges=realloc(joint_net->edges,sizeof(struct joint_network_edge)*(joint_net->Nedges+Nlinks));
  
  
  for (i=0; i<=(Nlinks-1); i++)
    {
      int node1=(links+i)->from, node2=(links+i)->to;
      node1=*(joint_net->metabolite2node+node1);
      node2=*(joint_net->regulator2node+node2);
      joint_net->Nedges+=1;
      (joint_net->edges+joint_net->Nedges-1)->ind=joint_net->Nedges-1;
      (joint_net->edges+joint_net->Nedges-1)->from=node1;
      (joint_net->edges+joint_net->Nedges-1)->to=node2;
      (joint_net->edges+joint_net->Nedges-1)->type=UNDETERMINED;
    }
    

  // Generate paths of restricted length connecting perturbations and responses.
  find_joint_paths4(joint_net,Nmetabolites,metabolites,Nreactions,reactions,Nenzymes,enzymes,Nregulators,regulators,Ngenes,genes,Noperons,operons,Nfluxes,fluxes,Nperturb_responses,perturb_responses,perturb_fluxes_predict,&Njoint_paths,&pnt1);  
  joint_paths=pnt1;
  
  // Debug
  //printf("Njoint_paths=%d\n",Njoint_paths);
  
  // Remove the joint paths whose explanatory functions can be replaced by metabolic paths.
  prune_joint_paths5(joint_net,Nmetabolites,metabolites,Nreactions,reactions,Nenzymes,enzymes,Nregulators,regulators,Ngenes,genes,Noperons,operons,Nfluxes,fluxes,Nperturb_responses,perturb_responses,Ninsig_perturb_responses,insig_perturb_responses,perturb_fluxes_predict,Njoint_paths,joint_paths,&Nnew_joint_paths,&pnt1);
  new_joint_paths=pnt1;

  // Debug
  //printf("Nnew_joint_paths=%d\n",Nnew_joint_paths);


  // Construct the factor graph and generate all MAP configurations of the model.
  generate_all_MAP_configs4(joint_net,Nmetabolites,metabolites,Nreactions,reactions,Nenzymes,enzymes,Nregulators,regulators,Ngenes,genes,Noperons,operons,Nfluxes,fluxes,Nperturb_responses,perturb_responses,perturb_fluxes_predict,Nnew_joint_paths,new_joint_paths,&pnt1,&pnt2);

  MAP_configs=pnt1; fgraph=pnt2;
      

  // Explain the perturbation responses with the inferred model configurations.
  explain_perturb_responses4(MAP_configs,fgraph,joint_net,Nmetabolites,metabolites,Nreactions,reactions,Nenzymes,enzymes,Nregulators,regulators,Ngenes,genes,Nperturb_responses,perturb_responses,(Nmetabolites+Nenzymes)*2,perturb_fluxes_predict,Nnew_joint_paths,new_joint_paths);


  *Nexplained=0; *Ncontradict=0;
  for (i=0; i<=(Nperturb_responses-1); i++)
    {
      *(explained+i)=(perturb_responses+i)->explained;
      if ((perturb_responses+i)->explained==1)
	*Nexplained+=1;
      else if ((perturb_responses+i)->explained==-1)
	*Ncontradict+=1;
    }

  
  // Debug
  //printf("Nexplained=%d, Ncontradict=%d\n",*Nexplained,*Ncontradict);


  // Identify the paths which are purely metabolic and regulatory.
  ismetabolic=malloc(sizeof(int)*Nnew_joint_paths);
  for (i=0; i<=(Nnew_joint_paths-1); i++)
    *(ismetabolic+i)=0;
  for (i=0; i<=(Nnew_joint_paths-1); i++)
    {
      int flag=1;
      
      // A metabolic pathway does not contain (regulator,operon), (operon,gene) and (metabolite,regulator) edges.
      j=0;
      while ((j<=((new_joint_paths+i)->Nedges-1))&&(flag==1))
	{
	  int edgeind=*((new_joint_paths+i)->edges+j);
	  if (((joint_net->edges+edgeind)->type==UNDETERMINED)||((joint_net->edges+edgeind)->type==BUNDLE))
	    flag=0;
	  j++;
	}
      if (flag==1)
	*(ismetabolic+i)=1;
    }
  

  // Identify the purely regulatory pathways.
  isregulatory=malloc(sizeof(int)*Nnew_joint_paths);
  for (i=0; i<=(Nnew_joint_paths-1); i++)
    *(isregulatory+i)=0;
  for (i=0; i<=(Nnew_joint_paths-1); i++)
    {
      int flag=1;
      
      // A regulatory pathway does not contain (metabolite,flux), (flux,metabolite) edges.
      j=0;
      while ((j<=((new_joint_paths+i)->Nedges-1))&&(flag==1))
	{
	  int edgeind=*((new_joint_paths+i)->edges+j);
	  int node1=(joint_net->edges+edgeind)->from;
	  int node2=(joint_net->edges+edgeind)->to;
	  if (((*(joint_net->types+node1)==METABOLITE)&&(*(joint_net->types+node2)==FLUX))||((*(joint_net->types+node1)==FLUX)&&(*(joint_net->types+node2)==METABOLITE)))
	    flag=0;
	  j++;
	}
      if (flag==1)
	*(isregulatory+i)=1;
    }
  
  *Nflux_explained=0; *Ngene_explained=0;
  *Nexplained_by_metabolic=0; *Nexplained_by_regulatory=0; *Nexplained_by_mix=0;
  explained_types=malloc(sizeof(int)*Nperturb_responses);
  for (i=0; i<=(Nperturb_responses-1); i++)
    *(explained_types+i)=0;
      
  for (i=0; i<=(Nperturb_responses-1); i++)
    {
      if ((perturb_responses+i)->explained==1)
	{
	  int Npaths=0, *pathinds, expbyreg=0, expbymet=0, expbymix=0;
	  
	  if ((perturb_responses+i)->effect_type==0)
	    *Ngene_explained+=1;
	  else if ((perturb_responses+i)->effect_type==1)
	    *Nflux_explained+=1;
	      
	  pathinds=malloc(sizeof(int)*100);
	  for (j=0; j<=(fgraph->Nvars-1); j++)
	    {
	      if (((fgraph->varnodes+j)->type==PATHSEL)&&((fgraph->varnodes+j)->pathinfo->i==i))
		{
		  int pathind=(fgraph->varnodes+j)->pathinfo->k;  
		  Npaths++; *(pathinds+Npaths-1)=pathind;
		}
	    }
	  for (j=0; j<=(Npaths-1); j++)
	    {
	      if (*(ismetabolic+*(pathinds+j))==1)
		expbymet=1;
	      if (*(isregulatory+*(pathinds+j))==1)
		expbyreg=1;	      
	    }
	  
	  if ((expbymet==1)&&(expbyreg==1))
	    {
	      expbymix=1; expbymet=0; expbyreg=0;
	    }
	  else if ((expbymet==0)&&(expbyreg==0))
	    expbymix=1;
	  
	  if (expbymix==1)
	    *(explained_types+i)=3;
	  else if (expbymet==1)
	    *(explained_types+i)=1;
	  else if (expbyreg==1)
	    *(explained_types+i)=2;
	  
	  
	  if (*(explained_types+i)==1)
	    *Nexplained_by_metabolic+=1;
	  else if (*(explained_types+i)==2)
	    *Nexplained_by_regulatory+=1;
	  else if (*(explained_types+i)==3)
	    *Nexplained_by_mix+=1;
	      free(pathinds);
	}
    }
      
  
  *Nexpression_conn=0; *Nflux_conn=0; *Nconn=0; 
  isconn=malloc(sizeof(int)*Nperturb_responses);
  for (i=0; i<=(Nperturb_responses-1); i++)
    *(isconn+i)=0;
  for (i=0; i<=(Nnew_joint_paths-1); i++)
    if ((new_joint_paths+i)->perturbresponseind>=0)
      *(isconn+(new_joint_paths+i)->perturbresponseind)=1;
      
  for (i=0; i<=(Nperturb_responses-1); i++)
    {
      if (*(isconn+i)==1)
	{
	  *Nconn+=1;
	  if ((perturb_responses+i)->effect_type==0)
	    *Nexpression_conn+=1;
	  else if ((perturb_responses+i)->effect_type==1)
	    *Nflux_conn+=1;
	}
    }

  // If report_file=1, then report explanation results.
  if (report_file==1)
    {        
      // Output the explanation and pathways.
      if ((fp=fopen(filename,"a"))==NULL)
	{
	  printf("Cannot open %s.\n",filename);
	  return;
	}
      
      fprintf(fp,"Ngenes=%d, Nregulators=%d, Nenzymes=%d, Nmetabolites=%d, Nreactions=%d, Nfluxes=%d, Noperons=%d.\n",Ngenes,Nregulators,Nenzymes,Nmetabolites,Nreactions,Nfluxes,Noperons);
      fprintf(fp,"facgraph has %d variables, %d factors, %d edges.\n",fgraph->Nvars,fgraph->Nfactors,fgraph->Ne);
      fprintf(fp,"There are %d perturbation responses, %d of them can be explained by paths of length <= %d, %d yield contradicted predictions.\n\n",Nperturb_responses,*Nexplained,maxpathlength,*Ncontradict);
      
      
      for (i=0; i<=(Nperturb_responses-1); i++)
	{      
	  if (*(explained_types+i)==1)
	    fprintf(fp,"*");
	  else if (*(explained_types+i)==2)
	    fprintf(fp,"**");
	  else if (*(explained_types+i)==3)
	    fprintf(fp,"***");
	  
	  if ((perturb_responses+i)->explained==-1)
	    fprintf(fp,"$");

	  fprintf(fp,"response %d, %d stimuli: ",(perturb_responses+i)->ind,(perturb_responses+i)->Nstimuli);
  
	  for (j=0; j<=((perturb_responses+i)->Nstimuli-1); j++)
	    {
	      if (*((perturb_responses+i)->stim_dir+j)<0)
		fprintf(fp,"delete ");
	      else
		fprintf(fp,"enhance ");
	      if (*((perturb_responses+i)->stim_type+j)==0)
		{
		  fprintf(fp,"gene ");
		  for (k=0; k<=((genes+*((perturb_responses+i)->stim_ind+j))->length-1); k++)
		    fprintf(fp,"%c",*((genes+*((perturb_responses+i)->stim_ind+j))->name+k));
		}
	      else
		{
		  fprintf(fp,"metabolite ");
		  for (k=0; k<=((metabolites+*((perturb_responses+i)->stim_ind+j))->length-1); k++)
		    fprintf(fp,"%c",*((metabolites+*((perturb_responses+i)->stim_ind+j))->name+k));
		}
	      fprintf(fp," ");
	    }

	  if ((perturb_responses+i)->Nbackground>0)
	    {
	      fprintf(fp,", %d background: ",(perturb_responses+i)->Nbackground);
	      for (j=0; j<=((perturb_responses+i)->Nbackground-1); j++)
		{	      
		  if (*((perturb_responses+i)->bkgnd_dir+j)<0)
		    fprintf(fp,"delete ");
		  else
		    fprintf(fp,"enhance ");
		  if (*((perturb_responses+i)->bkgnd_type+j)==0)
		    {
		      fprintf(fp,"gene ");
		      for (k=0; k<=((genes+*((perturb_responses+i)->bkgnd_ind+j))->length-1); k++)
			fprintf(fp,"%c",*((genes+*((perturb_responses+i)->bkgnd_ind+j))->name+k));
		    }
		  else
		    {
		      fprintf(fp,"metabolite ");
		      for (k=0; k<=((metabolites+*((perturb_responses+i)->bkgnd_ind+j))->length-1); k++)
			fprintf(fp,"%c",*((metabolites+*((perturb_responses+i)->bkgnd_ind+j))->name+k));
		    }
		  fprintf(fp," ");
		}
	    }

	  fprintf(fp,", response ");
	  if ((perturb_responses+i)->effect_type==0)
	    {
	      fprintf(fp,"gene ");
	      for (j=0; j<=((genes+(perturb_responses+i)->effect_ind)->length-1); j++)
		fprintf(fp,"%c",*((genes+(perturb_responses+i)->effect_ind)->name+j));
	      fprintf(fp," ");
	    }
	  else
	    {
	      int reacind=(fluxes+(perturb_responses+i)->effect_ind)->reacind;
	      
	      fprintf(fp,"flux ");
	      if (reacind>=0)
		{
		  for (j=0; j<=((reactions+reacind)->idlength-1); j++)
		    fprintf(fp,"%c",*((reactions+reacind)->id+j));
		}
	      else
		{
		  for (j=0; j<=((fluxes+(perturb_responses+i)->effect_ind)->length-1); j++)
		    fprintf(fp,"%c",*((fluxes+(perturb_responses+i)->effect_ind)->extfluxname+j));
		}
	      fprintf(fp," ");
	      if ((fluxes+(perturb_responses+i)->effect_ind)->dir==1)
		fprintf(fp,"positive dir ");
	      else if ((fluxes+(perturb_responses+i)->effect_ind)->dir==-1)
		fprintf(fp,"negative dir ");
	    }
      
	  if ((perturb_responses+i)->effect_dir<0)
	    fprintf(fp,"is reduced, ");
	  else
	    fprintf(fp,"is increased, ");     
	  fprintf(fp,"val=%.2f\n",(perturb_responses+i)->perturb_response);
	  
	  
	  for (j=0; j<=(fgraph->Nvars-1); j++)
	    {
	      //if (((fgraph->varnodes+j)->type==PATHSEL)&&((fgraph->varnodes+j)->pathinfo->i==i))
	      //if (((fgraph->varnodes+j)->type==PATHSEL)&&((fgraph->varnodes+j)->pathinfo->i==i)&&(*(MAP_configs->mapconfigs+j)==1))
	      
	      if (((fgraph->varnodes+j)->type==PATHSEL)&&((fgraph->varnodes+j)->pathinfo->i==i)&&(((*(MAP_configs->mapconfigs+j)==1)&&((perturb_responses+i)->explained==1))||((*(MAP_configs->mapconfigs+j)==0)&&((perturb_responses+i)->explained==-1))))
		{
		  int pathind=(fgraph->varnodes+j)->pathinfo->k;
		  fprintf(fp,"path %d: ",pathind);
		  
		  for (k=0; k<=((new_joint_paths+pathind)->Nnodes-1); k++)
		    {
		      int node=*((new_joint_paths+pathind)->nodes+k);
		      int type=*(joint_net->types+node);
		      int ind;
		      
		      if (type==0)
			{
			  fprintf(fp,"regulator ");
			  ind=*(joint_net->node2regulator+node);
			  for (l=0; l<=((regulators+ind)->length-1); l++)
			    fprintf(fp,"%c",*((regulators+ind)->name+l));
			  fprintf(fp,", ");
			}
		      else if (type==1)
			{
			  fprintf(fp,"operon ");
			  ind=*(joint_net->node2operon+node);
			  for (l=0; l<=((operons+ind)->length-1); l++)
			    fprintf(fp,"%c",*((operons+ind)->name+l));
			  fprintf(fp,", ");
			}
		      else if (type==2)
			{
			  fprintf(fp,"gene ");
			  ind=*(joint_net->node2gene+node);
			  for (l=0; l<=((genes+ind)->length-1); l++)
			    fprintf(fp,"%c",*((genes+ind)->name+l));
			  fprintf(fp,", ");
			}
		      else if (type==3)
			{
			  fprintf(fp,"enzyme ");
			  ind=*(joint_net->node2enzyme+node);
			  for (l=0; l<=((enzymes+ind)->length-1); l++)
			    fprintf(fp,"%c",*((enzymes+ind)->name+l));
			  fprintf(fp,", ");
			}
		      else if (type==4)
			{
			  fprintf(fp,"metabolite ");
			  ind=*(joint_net->node2metabolite+node);
			  for (l=0; l<=((metabolites+ind)->length-1); l++)
			    fprintf(fp,"%c",*((metabolites+ind)->name+l));
			  fprintf(fp,", ");
			}		      
		      else if (type==5)
			{
			  fprintf(fp,"flux ");
			  ind=*(joint_net->node2flux+node);
			  if ((fluxes+ind)->reacind>=0)
			    {
			      int ind2=(fluxes+ind)->reacind;
			      for (l=0; l<=((reactions+ind2)->idlength-1); l++)
				fprintf(fp,"%c",*((reactions+ind2)->id+l));
			      fprintf(fp,", ");
			    }
			  else
			    {			  
			      for (l=0; l<=((fluxes+ind)->length-1); l++)
				fprintf(fp,"%c",*((fluxes+ind)->extfluxname+l));
			      fprintf(fp,", ");
			    }                  
			}		  
		    }
		  
		  fprintf(fp,"\n");
		}
	    }	     
      
	  fprintf(fp,"\n");
	}
      

      fprintf(fp,"There are %d perturbation responses, %d of them are connected, %d of them can be explained by paths of length <= %d.\n",Nperturb_responses,*Nconn,*Nexplained,maxpathlength);
      //fprintf(fp,"There are %d expression responses, %d of them are explained, %d flux responses, %d of them are explained.  %d responses are explained by pure metabolic pathways, %d responses are explained by pure regulatory pathways, %d responses are explained by mixed pathways.\n",Nexpression_responses,Ngene_explained,Nflux_responses,Nflux_explained,Nexplained_by_metabolic,Nexplained_by_regulatory,Nexplained_by_mix);
      
      fprintf(fp,"There are %d expression responses, %d of them are connected, %d of them are explained.  %d flux responses, %d of them are connected, %d of them are explained.  %d responses are explained by pure metabolic pathways, %d responses are explained by pure regulatory pathways, %d responses are explained by mixed pathways.\n",Nexpression_responses,*Nexpression_conn,*Ngene_explained,Nflux_responses,*Nflux_conn,*Nflux_explained,*Nexplained_by_metabolic,*Nexplained_by_regulatory,*Nexplained_by_mix);
      
      fclose(fp);      
    }


  // Clear created data structures.
  free(isregulatory); free(ismetabolic); 
  free(explained_types); free(isconn);
  clear_model_configuration(MAP_configs); 
  clear_facgraph(fgraph); 
  clear_joint_paths(Njoint_paths,joint_paths); clear_joint_paths(Nnew_joint_paths,new_joint_paths);

  
  // Retract the joint network.
  joint_net->Nedges=Noldedges;
  joint_net->edges=realloc(joint_net->edges,sizeof(struct joint_network_edge)*joint_net->Nedges);

  return;
}


// Recursively add missing links to a set until further addition can no longer improve explanation significantly.  If multiple links explain the same number of effects, spin off by adding each link separately and continue the process.

void recurse_create_missing_link_sets2(struct joint_network *joint_net, int Nmetabolites, struct metabolite *metabolites, int Nreactions, struct reaction *reactions, int Nenzymes, struct enzyme *enzymes, int Nregulators, struct regulator *regulators, int Ngenes, struct gene *genes, int Noperons, struct operon *operons, int Nfluxes, struct flux *fluxes, int Nperturb_responses, struct perturb_effect *perturb_responses, int Ninsig_perturb_responses, struct perturb_effect *insig_perturb_responses, struct perturb_flux_prediction *perturb_fluxes_predict, int Nlinks, struct joint_network_edge *links, int *single_link_explained, struct confignode *cur_missing_link_set)
{
  int i, j, k, *explained, Ndeglinks, *deglinks, flag;
  int maxval=(-1)*Nperturb_responses, *Nexplained, Noldexplained=0;

  explained=malloc(sizeof(int)*Nperturb_responses);
  for (i=0; i<=(Nperturb_responses-1); i++)
    *(explained+i)=0;

  Nexplained=malloc(sizeof(int)*Nlinks);
  for (i=0; i<=(Nlinks-1); i++)
    *(Nexplained+i)=0;

  // Identify the new link which maximizes the net explained responses when adding to the current list.
  
  for (i=0; i<=(Nlinks-1); i++)
    {
      if (inlist(cur_missing_link_set->Nvars,cur_missing_link_set->config,i)==0)
	{
	  for (j=0; j<=(Nperturb_responses-1); j++)
	    *(explained+j)=0;

	  // If a response has contradiction by adding one link but is explained by adding another, then there is a way to avoid using the contradictory path, so new explained=1.
	  for (j=0; j<=(cur_missing_link_set->Nvars-1); j++)
	    {
	      int ind=*(cur_missing_link_set->config+j);
	      for (k=0; k<=(Nperturb_responses-1); k++)
		{
		  if (*(single_link_explained+ind*Nperturb_responses+k)==1)
		    *(explained+k)=1;
		  else if ((*(single_link_explained+ind*Nperturb_responses+k)==-1)&&(*(explained+k)!=1))
		    *(explained+k)=-1;
		}
	    }

	  Noldexplained=0;
	  for (j=0; j<=(Nperturb_responses-1); j++)
	    {
	      if (*(explained+j)==1)
		Noldexplained++;
	      else if (*(explained+j)==-1)
		Noldexplained--;
	    }

	  for (k=0; k<=(Nperturb_responses-1); k++)
	    {
	      if (*(single_link_explained+i*Nperturb_responses+k)==1)
		*(explained+k)=1;
	      else if ((*(single_link_explained+i*Nperturb_responses+k)==-1)&&(*(explained+k)!=1))
		*(explained+k)=-1;
	    }

	  *(Nexplained+i)=0;
	  for (j=0; j<=(Nperturb_responses-1); j++)
	    {
	      if (*(explained+j)==1)
		*(Nexplained+i)+=1;
	      else if (*(explained+j)==-1)
		*(Nexplained+i)-=1;
	    }

	  if (*(Nexplained+i)>maxval)
	    maxval=*(Nexplained+i);
	}
    }

  /*
  // Debug
  Nexplain_diff=1;
  //printf("level=%d, maxval=%d, Noldexplained=%d, Nexplain_diff=%d\n",cur_missing_link_set->level,maxval,Noldexplained,Nexplain_diff);
  printf("level=%d, %d vars: ",cur_missing_link_set->Nvars);
  for (i=0; i<=(cur_missing_link_set->Nvars-1); i++)
    printf("%d ",*(cur_missing_link_set->config+i));
  printf("\n");
  */


  // If adding a new link can not explain more than Nexplain_diff interactions, then discard this link and return to the upper level.
  if (maxval<(Noldexplained+Nexplain_diff))
    {
      free(explained); free(Nexplained);
      return;
    }

  // Otherwise identify the links which best explain the effects, spin off from each of these links.
  else
    {
      Ndeglinks=0; deglinks=malloc(sizeof(int)*Nlinks);
      for (i=0; i<=(Nlinks-1); i++)
	{
	  if (*(Nexplained+i)==maxval)
	    {
	      Ndeglinks++; deglinks=realloc(deglinks,sizeof(int)*Ndeglinks);
	      *(deglinks+Ndeglinks-1)=i;
	    }
	}
      free(explained); free(Nexplained);

      cur_missing_link_set->Nchildren=Ndeglinks;
      cur_missing_link_set->children=malloc(sizeof(struct confignode)*Ndeglinks);

      // Debug
      //printf("level=%d, Ndeglinks=%d\n",cur_missing_link_set->level,Ndeglinks);

      
      // Branch out to each child.
      for (i=0; i<=(Ndeglinks-1); i++)
	{
	  struct confignode *child;

	  indcnt++;
	  child=(cur_missing_link_set->children+i);
	  child->ind=indcnt;
	  indcnt++;
	  child->level=cur_missing_link_set->level+1;
	  child->Nvars=cur_missing_link_set->Nvars+1;
	  child->config=malloc(sizeof(int)*child->Nvars);
	  for (j=0; j<=(cur_missing_link_set->Nvars-1); j++)
	    *(child->config+j)=*(cur_missing_link_set->config+j);
	  *(child->config+child->Nvars-1)=*(deglinks+i);
	  child->Nchildren=0;

	  recurse_create_missing_link_sets2(joint_net,Nmetabolites,metabolites,Nreactions,reactions,Nenzymes,enzymes,Nregulators,regulators,Ngenes,genes,Noperons,operons,Nfluxes,fluxes,Nperturb_responses,perturb_responses,Ninsig_perturb_responses,insig_perturb_responses,perturb_fluxes_predict,Nlinks,links,single_link_explained,child);
	}
      
	
      free(deglinks);
    }

  return;
}
