# Supplementary material for: A joint model of regulatory and metabolic networks
Source: BMC Bioinformatics. 2006 Jul 4;7:332. doi: 10.1186/1471-2105-7-332 (PMC1559649; doi:10.1186/1471-2105-7-332)
Supplement: Additional file 15 — The source codes of the model inference programs. [file 1471-2105-7-332-S15.zip › network_utility.c]

// Utility functions of generating networks.

# include <stdio.h>
# include <stdlib.h>
# include <string.h>
# include <math.h>
# include <time.h>
# include "../include/network.h"
# include "../include/facgraph.h"
# define MAXLINEWIDTH 1000
# define GENENAMELENGTH 9
# define INFINITY 1e10
# define max(i,j) (i>j ? i : j)
# define min(i,j) (i<j ? i : j)
# define BLOCKSIZE 1000

static int curalloc;

// Construct the metabolic network.
// So far do not consider the balance equations of external fluxes.
void construct_metabolic_network(int Nmetabolites, struct metabolite *metabolites, int Nreactions, struct reaction *reactions, int *metabolic_net_pnt, int *metabolic_dir_net_pnt)
{
  int i, j, k, l;
  struct metabolic_network *metabolic_net;
  struct metabolic_dir_graph *metabolic_dir_net;

  metabolic_net=malloc(sizeof(struct metabolic_network));
  metabolic_net->Nmetabolites=Nmetabolites;
  metabolic_net->metaboliteinds=malloc(sizeof(int)*Nmetabolites);
  for (i=0; i<=(Nmetabolites-1); i++)
    *(metabolic_net->metaboliteinds+i)=(metabolites+i)->ind;
  metabolic_net->Nreactions=Nreactions;
  metabolic_net->reactioninds=malloc(sizeof(int)*Nreactions);
  for (i=0; i<=(Nreactions-1); i++)
    *(metabolic_net->reactioninds+i)=(reactions+i)->ind;
  //metabolic_net->stoic_matrix=malloc(sizeof(int)*Nmetabolites*(Nreactions+1));
  metabolic_net->stoic_matrix=malloc(sizeof(int)*Nmetabolites*Nreactions);
  
  for (i=0; i<=(Nmetabolites-1); i++)
    {
      //for (j=0; j<=Nreactions; j++)
      //*(metabolic_net->stoic_matrix+i*(Nreactions+1)+j)=0;
      for (j=0; j<=(Nreactions-1); j++)
	*(metabolic_net->stoic_matrix+i*Nreactions+j)=0;
    }
  
  for (i=0; i<=(Nreactions-1); i++)
    {
      for (j=0; j<=((reactions+i)->Nsubs-1); j++)
	{
	  int metind=*((reactions+i)->subs+j);
	  //*(metabolic_net->stoic_matrix+metind*(Nreactions+1)+i)=*((reactions+i)->subs_stoic+j)*(-1);
	  *(metabolic_net->stoic_matrix+metind*Nreactions+i)=*((reactions+i)->subs_stoic+j)*(-1);
	}
      for (j=0; j<=((reactions+i)->Nprod-1); j++)
	{
	  int metind=*((reactions+i)->prod+j);
	  //*(metabolic_net->stoic_matrix+metind*(Nreactions+1)+i)=*((reactions+i)->prod_stoic+j);
	  *(metabolic_net->stoic_matrix+metind*Nreactions+i)=*((reactions+i)->prod_stoic+j);
	}
    }      
  
  //
  //for (i=0; i<=(Nextfluxes-1); i++)
  //{
  //  int metind=*(extfluxes+i*2), coeff=*(extfluxes+i*2+1);
  //  *(metabolic_net->stoic_matrix+metind*(Nreactions+1)+Nreactions)=coeff;
  //}
  //  
  // Construct the directed graph of the metabolic network.
  metabolic_dir_net=malloc(sizeof(struct metabolic_dir_graph));
  metabolic_dir_net->Nnodes=Nmetabolites;
  metabolic_dir_net->nodes=malloc(sizeof(int)*Nmetabolites);
  metabolic_dir_net->Nedges=0; //metabolic_dir_net->edges=malloc(sizeof(struct metabolic_dir_edge));
  metabolic_dir_net->edges=malloc(sizeof(struct metabolic_dir_edge)*curalloc);

  metabolic_dir_net->neighbornodes=malloc(sizeof(int)*Nmetabolites);
  for (i=0; i<=(Nmetabolites-1); i++)
    {
      *(metabolic_dir_net->nodes+i)=i;
      *(metabolic_dir_net->neighbornodes+i)=malloc(sizeof(int));
      **(metabolic_dir_net->neighbornodes+i)=0;
    }
  metabolic_dir_net->neighboredges=malloc(sizeof(int)*Nmetabolites);
  for (i=0; i<=(Nmetabolites-1); i++)
    {
      *(metabolic_dir_net->neighboredges+i)=malloc(sizeof(int));
      **(metabolic_dir_net->neighboredges+i)=0;
    }
  for (i=0; i<=(metabolic_net->Nreactions-1); i++)
    {
      int reacind=*(metabolic_net->reactioninds+i);
      for (j=0; j<=((reactions+reacind)->Nsubs-1); j++)
	{
	  for (k=0; k<=((reactions+reacind)->Nprod-1); k++)
	    {
	      int subsind=*((reactions+reacind)->subs+j);
	      int prodind=*((reactions+reacind)->prod+k);

	      metabolic_dir_net->Nedges++;

	      if (metabolic_dir_net->Nedges>=curalloc)
		{
		  curalloc+=BLOCKSIZE;
		  metabolic_dir_net->edges=realloc(metabolic_dir_net->edges,sizeof(struct metabolic_dir_edge)*curalloc);
		}
	      //metabolic_dir_net->edges=realloc(metabolic_dir_net->edges,sizeof(struct metabolic_dir_edge)*metabolic_dir_net->Nedges);
	      (metabolic_dir_net->edges+metabolic_dir_net->Nedges-1)->ind=metabolic_dir_net->Nedges-1;
	      (metabolic_dir_net->edges+metabolic_dir_net->Nedges-1)->from=subsind;
	      (metabolic_dir_net->edges+metabolic_dir_net->Nedges-1)->to=prodind;
	      (metabolic_dir_net->edges+metabolic_dir_net->Nedges-1)->reacind=reacind;
	      (metabolic_dir_net->edges+metabolic_dir_net->Nedges-1)->dir=1;
	      **(metabolic_dir_net->neighbornodes+subsind)+=1;
	      *(metabolic_dir_net->neighbornodes+subsind)=realloc(*(metabolic_dir_net->neighbornodes+subsind),sizeof(int)*(1+**(metabolic_dir_net->neighbornodes+subsind)));
	      *(*(metabolic_dir_net->neighbornodes+subsind)+**(metabolic_dir_net->neighbornodes+subsind))=prodind;
	      
	      **(metabolic_dir_net->neighboredges+subsind)+=1;
	      *(metabolic_dir_net->neighboredges+subsind)=realloc(*(metabolic_dir_net->neighboredges+subsind),sizeof(int)*(1+**(metabolic_dir_net->neighboredges+subsind)));
	      *(*(metabolic_dir_net->neighboredges+subsind)+**(metabolic_dir_net->neighboredges+subsind))=metabolic_dir_net->Nedges-1;
	    }
	}

    
      // If the reaction is reversible, also draw edges of the reverse direction.
      if ((reactions+reacind)->rev==1)
	{
	  for (j=0; j<=((reactions+reacind)->Nsubs-1); j++)
	    {
	      for (k=0; k<=((reactions+reacind)->Nprod-1); k++)
		{
		  int subsind=*((reactions+reacind)->subs+j);
		  int prodind=*((reactions+reacind)->prod+k);
		  
		  metabolic_dir_net->Nedges++;
		  
		  if (metabolic_dir_net->Nedges>=curalloc)
		    {
		      curalloc+=BLOCKSIZE;
		      metabolic_dir_net->edges=realloc(metabolic_dir_net->edges,sizeof(struct metabolic_dir_edge)*curalloc);
		    }
		  //metabolic_dir_net->edges=realloc(metabolic_dir_net->edges,sizeof(struct metabolic_dir_edge)*metabolic_dir_net->Nedges);
		  (metabolic_dir_net->edges+metabolic_dir_net->Nedges-1)->ind=metabolic_dir_net->Nedges-1;
		  (metabolic_dir_net->edges+metabolic_dir_net->Nedges-1)->from=prodind;
		  (metabolic_dir_net->edges+metabolic_dir_net->Nedges-1)->to=subsind;
		  (metabolic_dir_net->edges+metabolic_dir_net->Nedges-1)->reacind=reacind;
		  (metabolic_dir_net->edges+metabolic_dir_net->Nedges-1)->dir=-1;
		  
		  **(metabolic_dir_net->neighbornodes+prodind)+=1;
		  *(metabolic_dir_net->neighbornodes+prodind)=realloc(*(metabolic_dir_net->neighbornodes+prodind),sizeof(int)*(1+**(metabolic_dir_net->neighbornodes+prodind)));
		  *(*(metabolic_dir_net->neighbornodes+prodind)+**(metabolic_dir_net->neighbornodes+prodind))=subsind;
		  **(metabolic_dir_net->neighboredges+prodind)+=1;
		  *(metabolic_dir_net->neighboredges+prodind)=realloc(*(metabolic_dir_net->neighboredges+prodind),sizeof(int)*(1+**(metabolic_dir_net->neighboredges+prodind)));
		  *(*(metabolic_dir_net->neighboredges+prodind)+**(metabolic_dir_net->neighboredges+prodind))=metabolic_dir_net->Nedges-1;
		}
	    }
	}
    }  
  metabolic_dir_net->edges=realloc(metabolic_dir_net->edges,sizeof(struct metabolic_dir_edge)*metabolic_dir_net->Nedges);
  *metabolic_net_pnt=metabolic_net;
  *metabolic_dir_net_pnt=metabolic_dir_net;
  
  return;
}


// Construct the regulatory network.
void construct_regulatory_network(int Ngenes, struct gene *genes, int Nregulators, struct regulator *regulators, int Noperons, struct operon *operons, int Nmetabolites, struct metabolite *metabolites, int *regulatory_net_pnt)
{
  int i, j, k;
  struct regulatory_network *regulatory_net;

  regulatory_net=malloc(sizeof(struct regulatory_network));
  regulatory_net->Ngenes=Ngenes;
  regulatory_net->geneinds=malloc(sizeof(int)*Ngenes);
  for (i=0; i<=(Ngenes-1); i++)
    *(regulatory_net->geneinds+i)=(genes+i)->ind;
  regulatory_net->Nregulators=Nregulators;
  regulatory_net->regulatorinds=malloc(sizeof(int)*Nregulators);
  for (i=0; i<=(Nregulators-1); i++)
    *(regulatory_net->regulatorinds+i)=(regulators+i)->ind;
  regulatory_net->Noperons=Noperons;
  regulatory_net->operoninds=malloc(sizeof(int)*Noperons);
  for (i=0; i<=(Noperons-1); i++)
    *(regulatory_net->operoninds+i)=(operons+i)->ind;
  regulatory_net->Nmetabolites=Nmetabolites;
  regulatory_net->metaboliteinds=malloc(sizeof(int)*Nmetabolites);
  for (i=0; i<=(Nmetabolites-1); i++)
    *(regulatory_net->metaboliteinds+i)=(metabolites+i)->ind;

  *regulatory_net_pnt=regulatory_net;

  return;

}


// Construct the joint network.
// Notice make each metabolite reaction is reversible in the joint network even though the reaction is irreversible.  This is because the perturbation effects in the metabolic network can traverse against the upstream of metabolic pathways.
void construct_joint_network(int Nmetabolites, struct metabolite *metabolites, int Nreactions, struct reaction *reactions, int Nenzymes, struct enzyme *enzymes, int Nregulators, struct regulator *regulators, int Ngenes, struct gene *genes, int Noperons, struct operon *operons, int Nfluxes, struct flux *fluxes, int *joint_net_pnt)
{
  int i, j, k, N, tmpNedges;
  struct joint_network *joint_net;

  joint_net=malloc(sizeof(struct joint_network));
  joint_net->Nnodes=Nregulators+Noperons+Ngenes+Nenzymes+Nmetabolites+Nfluxes;
  joint_net->nodes=malloc(sizeof(int)*joint_net->Nnodes);
  joint_net->types=malloc(sizeof(int)*joint_net->Nnodes);
  joint_net->node2regulator=malloc(sizeof(int)*joint_net->Nnodes);
  joint_net->node2operon=malloc(sizeof(int)*joint_net->Nnodes);
  joint_net->node2gene=malloc(sizeof(int)*joint_net->Nnodes);
  joint_net->node2enzyme=malloc(sizeof(int)*joint_net->Nnodes);
  joint_net->node2metabolite=malloc(sizeof(int)*joint_net->Nnodes);
  joint_net->node2flux=malloc(sizeof(int)*joint_net->Nnodes);
  joint_net->regulator2node=malloc(sizeof(int)*Nregulators);
  joint_net->operon2node=malloc(sizeof(int)*Noperons);
  joint_net->gene2node=malloc(sizeof(int)*Ngenes);
  joint_net->enzyme2node=malloc(sizeof(int)*Nenzymes);
  joint_net->metabolite2node=malloc(sizeof(int)*Nmetabolites);
  joint_net->flux2node=malloc(sizeof(int)*Nfluxes);

  for (i=0; i<=(joint_net->Nnodes-1); i++)
    {
      *(joint_net->node2regulator+i)=-1;
      *(joint_net->node2operon+i)=-1;
      *(joint_net->node2gene+i)=-1;
      *(joint_net->node2enzyme+i)=-1;
      *(joint_net->node2metabolite+i)=-1;
      *(joint_net->node2flux+i)=-1;
    }
  for (i=0; i<=(Nregulators-1); i++)
    *(joint_net->regulator2node+i)=-1;
  for (i=0; i<=(Noperons-1); i++)
    *(joint_net->operon2node+i)=-1;
  for (i=0; i<=(Ngenes-1); i++)
    *(joint_net->gene2node+i)=-1;
  for (i=0; i<=(Nenzymes-1); i++)
    *(joint_net->enzyme2node+i)=-1;
  for (i=0; i<=(Nmetabolites-1); i++)
    *(joint_net->metabolite2node+i)=-1;
  for (i=0; i<=(Nfluxes-1); i++)
    *(joint_net->flux2node+i)=-1;

  for (i=0; i<=(joint_net->Nnodes-1); i++)
    *(joint_net->nodes+i)=i;
  for (i=0; i<=(Nregulators-1); i++)
    {
      *(joint_net->types+i)=REGULATOR;
      *(joint_net->node2regulator+i)=i;
      *(joint_net->regulator2node+i)=i;
    }
  N=Nregulators;
  for (i=0; i<=(Noperons-1); i++)
    {
      *(joint_net->types+Nregulators+i)=OPERON;
      *(joint_net->node2operon+N+i)=i;
      *(joint_net->operon2node+i)=N+i;
    }
  N+=Noperons;
  for (i=0; i<=(Ngenes-1); i++)
    {
      *(joint_net->types+N+i)=GENE;
      *(joint_net->node2gene+N+i)=i;
      *(joint_net->gene2node+i)=N+i;
    }
  N+=Ngenes;
  for (i=0; i<=(Nenzymes-1); i++)
    {
      *(joint_net->types+N+i)=ENZYME;
      *(joint_net->node2enzyme+N+i)=i;
      *(joint_net->enzyme2node+i)=N+i;
    }
  N+=Nenzymes;
  for (i=0; i<=(Nmetabolites-1); i++)
    {
      *(joint_net->types+N+i)=METABOLITE;
      *(joint_net->node2metabolite+N+i)=i;
      *(joint_net->metabolite2node+i)=N+i;
    }
  N+=Nmetabolites;
  for (i=0; i<=(Nfluxes-1); i++)
    {
      *(joint_net->types+N+i)=FLUX;
      *(joint_net->node2flux+N+i)=i;
      *(joint_net->flux2node+i)=N+i;
    }

  joint_net->Nedges=0; tmpNedges=BLOCKSIZE;
  joint_net->edges=malloc(sizeof(struct joint_network_edge)*tmpNedges);

  // Regulators to operons.
  for (i=0; i<=(Nregulators-1); i++)
    {
      int node1=*(joint_net->regulator2node+i);
      for (j=0; j<=((regulators+i)->Noperons-1); j++)
	{
	  int node2=*(joint_net->operon2node+*((regulators+i)->operoninds+j));
	  joint_net->Nedges+=1;
	  if (joint_net->Nedges>tmpNedges)
	    {
	      tmpNedges+=BLOCKSIZE;
	      joint_net->edges=realloc(joint_net->edges,sizeof(struct joint_network_edge)*tmpNedges);
	    }
	  (joint_net->edges+joint_net->Nedges-1)->ind=joint_net->Nedges-1;
	  (joint_net->edges+joint_net->Nedges-1)->from=node1;
	  (joint_net->edges+joint_net->Nedges-1)->to=node2;
	  (joint_net->edges+joint_net->Nedges-1)->type=UNDETERMINED;
	}
    }

  // Operons to genes.
  for (i=0; i<=(Noperons-1); i++)
    {
      int node1=*(joint_net->operon2node+i);
      for (j=0; j<=((operons+i)->Ngenes-1); j++)
	{
	  int node2=*(joint_net->gene2node+*((operons+i)->geneinds+j));
	  joint_net->Nedges+=1;
	  if (joint_net->Nedges>tmpNedges)
	    {
	      tmpNedges+=BLOCKSIZE;
	      joint_net->edges=realloc(joint_net->edges,sizeof(struct joint_network_edge)*tmpNedges);
	    }
	  (joint_net->edges+joint_net->Nedges-1)->ind=joint_net->Nedges-1;
	  (joint_net->edges+joint_net->Nedges-1)->from=node1;
	  (joint_net->edges+joint_net->Nedges-1)->to=node2;
	  (joint_net->edges+joint_net->Nedges-1)->type=BUNDLE;
	}
    }

  // Genes to enzymes.
  for (i=0; i<=(Nenzymes-1); i++)
    {
      int node1=*(joint_net->gene2node+(enzymes+i)->geneind), node2=*(joint_net->enzyme2node+(enzymes+i)->ind);
      joint_net->Nedges+=1;
      
      if (joint_net->Nedges>tmpNedges)
	{
	  tmpNedges+=BLOCKSIZE;
	  joint_net->edges=realloc(joint_net->edges,sizeof(struct joint_network_edge)*tmpNedges);
	}
      (joint_net->edges+joint_net->Nedges-1)->ind=joint_net->Nedges-1;
      (joint_net->edges+joint_net->Nedges-1)->from=node1;
      (joint_net->edges+joint_net->Nedges-1)->to=node2;
      (joint_net->edges+joint_net->Nedges-1)->type=MAPPING;
    }

  // Genes to regulators.
  // If the regulators are virtual, then do not create these links.

  for (i=0; i<=(Nregulators-1); i++)
    {
      if ((regulators+i)->geneind>=0)
	{
	  int node1=*(joint_net->gene2node+(regulators+i)->geneind);
	  int node2=*(joint_net->regulator2node+(regulators+i)->ind);
	  joint_net->Nedges+=1;
	  if (joint_net->Nedges>tmpNedges)
	    {
	      tmpNedges+=BLOCKSIZE;
	      joint_net->edges=realloc(joint_net->edges,sizeof(struct joint_network_edge)*tmpNedges);
	    }
	  (joint_net->edges+joint_net->Nedges-1)->ind=joint_net->Nedges-1;
	  (joint_net->edges+joint_net->Nedges-1)->from=node1;
	  (joint_net->edges+joint_net->Nedges-1)->to=node2;
	  (joint_net->edges+joint_net->Nedges-1)->type=MAPPING;
	}
    }

  // Enzymes and substrates to fluxes.
  for (i=0; i<=(Nreactions-1); i++)
    {
      int node2=*(joint_net->flux2node+(reactions+i)->posfluxind), enztype=(reactions+i)->enz_type;
      for (j=0; j<=((reactions+i)->Nsubs-1); j++)
	{
	  int metind=*((reactions+i)->subs+j), node1=*(joint_net->metabolite2node+metind);
	  joint_net->Nedges+=1;
	  if (joint_net->Nedges>tmpNedges)
	    {
	      tmpNedges+=BLOCKSIZE;
	      joint_net->edges=realloc(joint_net->edges,sizeof(struct joint_network_edge)*tmpNedges);
	    }
	  (joint_net->edges+joint_net->Nedges-1)->ind=joint_net->Nedges-1;
	  (joint_net->edges+joint_net->Nedges-1)->from=node1;
	  (joint_net->edges+joint_net->Nedges-1)->to=node2;
	  (joint_net->edges+joint_net->Nedges-1)->type=ESSENTIAL;
	}
      for (j=0; j<=((reactions+i)->Nenz-1); j++)
	{
	  int enzind=*((reactions+i)->enz+j), node1=*(joint_net->enzyme2node+enzind);
	  joint_net->Nedges+=1;
	  if (joint_net->Nedges>tmpNedges)
	    {
	      tmpNedges+=BLOCKSIZE;
	      joint_net->edges=realloc(joint_net->edges,sizeof(struct joint_network_edge)*tmpNedges);
	    }
	  (joint_net->edges+joint_net->Nedges-1)->ind=joint_net->Nedges-1;
	  (joint_net->edges+joint_net->Nedges-1)->from=node1;
	  (joint_net->edges+joint_net->Nedges-1)->to=node2;

	  if (enztype==0)
	    (joint_net->edges+joint_net->Nedges-1)->type=ESSENTIAL;
	  else
	    (joint_net->edges+joint_net->Nedges-1)->type=COMPLEMENTARY;
	}
      
      // If the reaction is reversible, add links from enzymes to reverse the flux.
      if ((reactions+i)->rev==1)
	{
	  node2=*(joint_net->flux2node+(reactions+i)->negfluxind);
	  for (j=0; j<=((reactions+i)->Nenz-1); j++)
	    {
	      int enzind=*((reactions+i)->enz+j), node1=*(joint_net->enzyme2node+enzind);
	      joint_net->Nedges+=1;
	      if (joint_net->Nedges>tmpNedges)
		{
		  tmpNedges+=BLOCKSIZE;
		  joint_net->edges=realloc(joint_net->edges,sizeof(struct joint_network_edge)*tmpNedges);
		}
	      (joint_net->edges+joint_net->Nedges-1)->ind=joint_net->Nedges-1;
	      (joint_net->edges+joint_net->Nedges-1)->from=node1;
	      (joint_net->edges+joint_net->Nedges-1)->to=node2;
	      
	      if (enztype==0)
		(joint_net->edges+joint_net->Nedges-1)->type=ESSENTIAL;
	      else
		(joint_net->edges+joint_net->Nedges-1)->type=COMPLEMENTARY;
	    }
	}
      
      // If the reaction is reversible, add links from products to reverse flux.
      if ((reactions+i)->rev==1)
	{
	  node2=*(joint_net->flux2node+(reactions+i)->negfluxind);
	  for (j=0; j<=((reactions+i)->Nprod-1); j++)
	    {
	      int metind=*((reactions+i)->prod+j), node1=*(joint_net->metabolite2node+metind);
	      joint_net->Nedges+=1;
	      if (joint_net->Nedges>tmpNedges)
		{
		  tmpNedges+=BLOCKSIZE;
		  joint_net->edges=realloc(joint_net->edges,sizeof(struct joint_network_edge)*tmpNedges);
		}
	      (joint_net->edges+joint_net->Nedges-1)->ind=joint_net->Nedges-1;
	      (joint_net->edges+joint_net->Nedges-1)->from=node1;
	      (joint_net->edges+joint_net->Nedges-1)->to=node2;
	      (joint_net->edges+joint_net->Nedges-1)->type=ESSENTIAL;
	    }
	}
    }	  
 
  // Fluxes to metabolites.
  for (i=0; i<=(Nreactions-1); i++)
    {
      //int node1=*(joint_net->flux2node+i);
      int node1=*(joint_net->flux2node+(reactions+i)->posfluxind);
      for (j=0; j<=((reactions+i)->Nprod-1); j++)
	{
	  int prodind=*((reactions+i)->prod+j), node2=*(joint_net->metabolite2node+prodind);
	  joint_net->Nedges+=1;
	  if (joint_net->Nedges>tmpNedges)
	    {
	      tmpNedges+=BLOCKSIZE;
	      joint_net->edges=realloc(joint_net->edges,sizeof(struct joint_network_edge)*tmpNedges);
	    }
	  (joint_net->edges+joint_net->Nedges-1)->ind=joint_net->Nedges-1;
	  (joint_net->edges+joint_net->Nedges-1)->from=node1;
	  (joint_net->edges+joint_net->Nedges-1)->to=node2;
	  (joint_net->edges+joint_net->Nedges-1)->type=MAPPING;
	}

      // If the reaction is reversible, add links from the flux to input substrates.
      // Even if the reaction is irreversible, still add links from the flux to input substrates.  This is because the perturbation effect can traverse against the direction of metabolic reactions.
      if ((reactions+i)->rev==1)
	node1=*(joint_net->flux2node+(reactions+i)->negfluxind);
      else
	node1=*(joint_net->flux2node+(reactions+i)->posfluxind);
      for (j=0; j<=((reactions+i)->Nsubs-1); j++)
	{
	  int subsind=*((reactions+i)->subs+j), node2=*(joint_net->metabolite2node+subsind);
	  joint_net->Nedges+=1;
	  if (joint_net->Nedges>tmpNedges)
	    {
	      tmpNedges+=BLOCKSIZE;
	      joint_net->edges=realloc(joint_net->edges,sizeof(struct joint_network_edge)*tmpNedges);
	    }
	  (joint_net->edges+joint_net->Nedges-1)->ind=joint_net->Nedges-1;
	  (joint_net->edges+joint_net->Nedges-1)->from=node1;
	  (joint_net->edges+joint_net->Nedges-1)->to=node2;
	  (joint_net->edges+joint_net->Nedges-1)->type=MAPPING;
	}
    }

  // Metabolites to regulators.
  for (i=0; i<=(Nregulators-1); i++)
    {
      int node2=*(joint_net->regulator2node+i);
      for (j=0; j<=((regulators+i)->Nmetabolites-1); j++)
	{
	  int node1=*(joint_net->metabolite2node+*((regulators+i)->metabolites+j));
	  joint_net->Nedges+=1;
	  if (joint_net->Nedges>tmpNedges)
	    {
	      tmpNedges+=BLOCKSIZE;
	      joint_net->edges=realloc(joint_net->edges,sizeof(struct joint_network_edge)*tmpNedges);
	    }
	  (joint_net->edges+joint_net->Nedges-1)->ind=joint_net->Nedges-1;
	  (joint_net->edges+joint_net->Nedges-1)->from=node1;
	  (joint_net->edges+joint_net->Nedges-1)->to=node2;
	  (joint_net->edges+joint_net->Nedges-1)->type=UNDETERMINED;
	}
    }

  *joint_net_pnt=joint_net;  

  return;

}
