# Supplementary material for: A joint model of regulatory and metabolic networks
Source: BMC Bioinformatics. 2006 Jul 4;7:332. doi: 10.1186/1471-2105-7-332 (PMC1559649; doi:10.1186/1471-2105-7-332)
Supplement: Additional file 15 — The source codes of the model inference programs. [file 1471-2105-7-332-S15.zip › network_utility2.c]

// Utility functions of generating networks.
// For general principles.

# include <stdio.h>
# include <stdlib.h>
# include <string.h>
# include <math.h>
# include <time.h>
# include "../include/network.h"
# include "../include/network2.h"
# include "../include/facgraph.h"
# define MAXLINEWIDTH 1000
# define GENENAMELENGTH 9
# define INFINITY 1e10
# define max(i,j) (i>j ? i : j)
# define min(i,j) (i<j ? i : j)
# define BLOCKSIZE 1000


extern int isoverlap(int Nv1, int *v1, int Nv2, int *v2);


void construct_regulatory_network2(int Ngenes, struct gene *genes, int Nenzymes, struct enzyme *enzymes, int Nmetabolites, struct metabolite *metabolites, int Npathways, struct metabolic_pathway *pathways, int *regulatory_net_pnt);
void construct_joint_network2(int Nmetabolites, struct metabolite *metabolites, int Nreactions, struct reaction *reactions, int Nenzymes, struct enzyme *enzymes, int Ngenes, struct gene *genes, int Nfluxes, struct flux *fluxes, int Npathways, struct metabolic_pathway *pathways, int *joint_net_pnt);


static int curalloc;


// Construct the regulatory network.
// Difference from construct_regulatory_network: instead of using regulators and operons, introduce general principles linking metabolites to genes directly.

void construct_regulatory_network2(int Ngenes, struct gene *genes, int Nenzymes, struct enzyme *enzymes, int Nmetabolites, struct metabolite *metabolites, int Npathways, struct metabolic_pathway *pathways, int *regulatory_net_pnt)
{
  int i, j, k;
  struct regulatory_network *regulatory_net;

  regulatory_net=malloc(sizeof(struct regulatory_network));
  regulatory_net->Ngenes=Ngenes;
  regulatory_net->geneinds=malloc(sizeof(int)*Ngenes);
  for (i=0; i<=(Ngenes-1); i++)
    *(regulatory_net->geneinds+i)=(genes+i)->ind;
  regulatory_net->Nregulators=0;
  regulatory_net->Noperons=0;
  regulatory_net->Nmetabolites=Nmetabolites;
  regulatory_net->metaboliteinds=malloc(sizeof(int)*Nmetabolites);
  for (i=0; i<=(Nmetabolites-1); i++)
    *(regulatory_net->metaboliteinds+i)=(metabolites+i)->ind;

  *regulatory_net_pnt=regulatory_net;

  return;

}


// Construct the joint network.
// Notice make each metabolite reaction is reversible in the joint network even though the reaction is irreversible.  This is because the perturbation effects in the metabolic network can traverse against the upstream of metabolic pathways.
// Difference from construct_joint_network: incorporate general principles instead of regulators and operons.

void construct_joint_network2(int Nmetabolites, struct metabolite *metabolites, int Nreactions, struct reaction *reactions, int Nenzymes, struct enzyme *enzymes, int Ngenes, struct gene *genes, int Nfluxes, struct flux *fluxes, int Npathways, struct metabolic_pathway *pathways, int *joint_net_pnt)
{
  int i, j, k, l, n, N, tmpNedges;
  struct joint_network2 *joint_net;

  joint_net=malloc(sizeof(struct joint_network2));
  joint_net->Nnodes=Ngenes+Nenzymes+Nmetabolites+Nfluxes;
  joint_net->nodes=malloc(sizeof(int)*joint_net->Nnodes);
  joint_net->types=malloc(sizeof(int)*joint_net->Nnodes);
  joint_net->node2gene=malloc(sizeof(int)*joint_net->Nnodes);
  joint_net->node2enzyme=malloc(sizeof(int)*joint_net->Nnodes);
  joint_net->node2metabolite=malloc(sizeof(int)*joint_net->Nnodes);
  joint_net->node2flux=malloc(sizeof(int)*joint_net->Nnodes);
  joint_net->gene2node=malloc(sizeof(int)*Ngenes);
  joint_net->enzyme2node=malloc(sizeof(int)*Nenzymes);
  joint_net->metabolite2node=malloc(sizeof(int)*Nmetabolites);
  joint_net->flux2node=malloc(sizeof(int)*Nfluxes);

  for (i=0; i<=(joint_net->Nnodes-1); i++)
    {
      *(joint_net->node2gene+i)=-1;
      *(joint_net->node2enzyme+i)=-1;
      *(joint_net->node2metabolite+i)=-1;
      *(joint_net->node2flux+i)=-1;
    }
  for (i=0; i<=(Ngenes-1); i++)
    *(joint_net->gene2node+i)=-1;
  for (i=0; i<=(Nenzymes-1); i++)
    *(joint_net->enzyme2node+i)=-1;
  for (i=0; i<=(Nmetabolites-1); i++)
    *(joint_net->metabolite2node+i)=-1;
  for (i=0; i<=(Nfluxes-1); i++)
    *(joint_net->flux2node+i)=-1;

  for (i=0; i<=(joint_net->Nnodes-1); i++)
    *(joint_net->nodes+i)=i;
  N=0;
  for (i=0; i<=(Ngenes-1); i++)
    {
      *(joint_net->types+N+i)=GENE;
      *(joint_net->node2gene+N+i)=i;
      *(joint_net->gene2node+i)=N+i;
    }
  N+=Ngenes;
  for (i=0; i<=(Nenzymes-1); i++)
    {
      *(joint_net->types+N+i)=ENZYME;
      *(joint_net->node2enzyme+N+i)=i;
      *(joint_net->enzyme2node+i)=N+i;
    }
  N+=Nenzymes;
  for (i=0; i<=(Nmetabolites-1); i++)
    {
      *(joint_net->types+N+i)=METABOLITE;
      *(joint_net->node2metabolite+N+i)=i;
      *(joint_net->metabolite2node+i)=N+i;
    }
  N+=Nmetabolites;
  for (i=0; i<=(Nfluxes-1); i++)
    {
      *(joint_net->types+N+i)=FLUX;
      *(joint_net->node2flux+N+i)=i;
      *(joint_net->flux2node+i)=N+i;
    }

  joint_net->Nedges=0; tmpNedges=BLOCKSIZE;
  joint_net->edges=malloc(sizeof(struct joint_network_edge2)*tmpNedges);


  // Genes to enzymes.
  for (i=0; i<=(Nenzymes-1); i++)
    {
      int node1=*(joint_net->gene2node+(enzymes+i)->geneind), node2=*(joint_net->enzyme2node+(enzymes+i)->ind);
      joint_net->Nedges+=1;
      
      if (joint_net->Nedges>tmpNedges)
	{
	  tmpNedges+=BLOCKSIZE;
	  joint_net->edges=realloc(joint_net->edges,sizeof(struct joint_network_edge2)*tmpNedges);
	}
      (joint_net->edges+joint_net->Nedges-1)->ind=joint_net->Nedges-1;
      (joint_net->edges+joint_net->Nedges-1)->from=node1;
      (joint_net->edges+joint_net->Nedges-1)->to=node2;
      (joint_net->edges+joint_net->Nedges-1)->type=GENE_ENZYME;
      (joint_net->edges+joint_net->Nedges-1)->sign=+1;
    }

  // Enzymes and substrates to fluxes.
  for (i=0; i<=(Nreactions-1); i++)
    {
      int node2=*(joint_net->flux2node+(reactions+i)->posfluxind), enztype=(reactions+i)->enz_type;
      for (j=0; j<=((reactions+i)->Nsubs-1); j++)
	{
	  int metind=*((reactions+i)->subs+j), node1=*(joint_net->metabolite2node+metind);
	  joint_net->Nedges+=1;
	  if (joint_net->Nedges>tmpNedges)
	    {
	      tmpNedges+=BLOCKSIZE;
	      joint_net->edges=realloc(joint_net->edges,sizeof(struct joint_network_edge2)*tmpNedges);
	    }
	  (joint_net->edges+joint_net->Nedges-1)->ind=joint_net->Nedges-1;
	  (joint_net->edges+joint_net->Nedges-1)->from=node1;
	  (joint_net->edges+joint_net->Nedges-1)->to=node2;
	  (joint_net->edges+joint_net->Nedges-1)->type=METABOLITE_FLUX;
	  (joint_net->edges+joint_net->Nedges-1)->sign=+1;
	}
      for (j=0; j<=((reactions+i)->Nenz-1); j++)
	{
	  int enzind=*((reactions+i)->enz+j), node1=*(joint_net->enzyme2node+enzind);
	  joint_net->Nedges+=1;
	  if (joint_net->Nedges>tmpNedges)
	    {
	      tmpNedges+=BLOCKSIZE;
	      joint_net->edges=realloc(joint_net->edges,sizeof(struct joint_network_edge2)*tmpNedges);
	    }
	  (joint_net->edges+joint_net->Nedges-1)->ind=joint_net->Nedges-1;
	  (joint_net->edges+joint_net->Nedges-1)->from=node1;
	  (joint_net->edges+joint_net->Nedges-1)->to=node2;
	  (joint_net->edges+joint_net->Nedges-1)->sign=+1;

	  if (enztype==0)
	    (joint_net->edges+joint_net->Nedges-1)->type=ENZYME_FLUX;
	  else
	    (joint_net->edges+joint_net->Nedges-1)->type=ENZYME_FLUX;
	}
      
      // If the reaction is reversible, add links from enzymes to reverse the flux.
      if ((reactions+i)->rev==1)
	{
	  node2=*(joint_net->flux2node+(reactions+i)->negfluxind);
	  for (j=0; j<=((reactions+i)->Nenz-1); j++)
	    {
	      int enzind=*((reactions+i)->enz+j), node1=*(joint_net->enzyme2node+enzind);
	      joint_net->Nedges+=1;
	      if (joint_net->Nedges>tmpNedges)
		{
		  tmpNedges+=BLOCKSIZE;
		  joint_net->edges=realloc(joint_net->edges,sizeof(struct joint_network_edge2)*tmpNedges);
		}
	      (joint_net->edges+joint_net->Nedges-1)->ind=joint_net->Nedges-1;
	      (joint_net->edges+joint_net->Nedges-1)->from=node1;
	      (joint_net->edges+joint_net->Nedges-1)->to=node2;
	      (joint_net->edges+joint_net->Nedges-1)->sign=+1;

	      if (enztype==0)
		(joint_net->edges+joint_net->Nedges-1)->type=ENZYME_FLUX;
	      else
		(joint_net->edges+joint_net->Nedges-1)->type=ENZYME_FLUX;
	    }
	}
      
      // If the reaction is reversible, add links from products to reverse flux.
      if ((reactions+i)->rev==1)
	{
	  node2=*(joint_net->flux2node+(reactions+i)->negfluxind);
	  for (j=0; j<=((reactions+i)->Nprod-1); j++)
	    {
	      int metind=*((reactions+i)->prod+j), node1=*(joint_net->metabolite2node+metind);
	      joint_net->Nedges+=1;
	      if (joint_net->Nedges>tmpNedges)
		{
		  tmpNedges+=BLOCKSIZE;
		  joint_net->edges=realloc(joint_net->edges,sizeof(struct joint_network_edge2)*tmpNedges);
		}
	      (joint_net->edges+joint_net->Nedges-1)->ind=joint_net->Nedges-1;
	      (joint_net->edges+joint_net->Nedges-1)->from=node1;
	      (joint_net->edges+joint_net->Nedges-1)->to=node2;
	      (joint_net->edges+joint_net->Nedges-1)->type=METABOLITE_FLUX;
	      (joint_net->edges+joint_net->Nedges-1)->sign=+1;
	    }
	}
    }	  
 
  // Fluxes to metabolites.
  for (i=0; i<=(Nreactions-1); i++)
    {
      //int node1=*(joint_net->flux2node+i);
      int node1=*(joint_net->flux2node+(reactions+i)->posfluxind);
      for (j=0; j<=((reactions+i)->Nprod-1); j++)
	{
	  int prodind=*((reactions+i)->prod+j), node2=*(joint_net->metabolite2node+prodind);
	  joint_net->Nedges+=1;
	  if (joint_net->Nedges>tmpNedges)
	    {
	      tmpNedges+=BLOCKSIZE;
	      joint_net->edges=realloc(joint_net->edges,sizeof(struct joint_network_edge2)*tmpNedges);
	    }
	  (joint_net->edges+joint_net->Nedges-1)->ind=joint_net->Nedges-1;
	  (joint_net->edges+joint_net->Nedges-1)->from=node1;
	  (joint_net->edges+joint_net->Nedges-1)->to=node2;
	  (joint_net->edges+joint_net->Nedges-1)->type=FLUX_METABOLITE;
	  (joint_net->edges+joint_net->Nedges-1)->sign=+1;
	}

      // If the reaction is reversible, add links from the flux to input substrates.
      // Even if the reaction is irreversible, still add links from the flux to input substrates.  This is because the perturbation effect can traverse against the direction of metabolic reactions.
      if ((reactions+i)->rev==1)
	node1=*(joint_net->flux2node+(reactions+i)->negfluxind);
      else
	node1=*(joint_net->flux2node+(reactions+i)->posfluxind);
      for (j=0; j<=((reactions+i)->Nsubs-1); j++)
	{
	  int subsind=*((reactions+i)->subs+j), node2=*(joint_net->metabolite2node+subsind);
	  joint_net->Nedges+=1;
	  if (joint_net->Nedges>tmpNedges)
	    {
	      tmpNedges+=BLOCKSIZE;
	      joint_net->edges=realloc(joint_net->edges,sizeof(struct joint_network_edge2)*tmpNedges);
	    }
	  (joint_net->edges+joint_net->Nedges-1)->ind=joint_net->Nedges-1;
	  (joint_net->edges+joint_net->Nedges-1)->from=node1;
	  (joint_net->edges+joint_net->Nedges-1)->to=node2;
	  (joint_net->edges+joint_net->Nedges-1)->type=FLUX_METABOLITE;
	  (joint_net->edges+joint_net->Nedges-1)->sign=+1;
	}
    }

  
  // Metabolites to genes.
  // According to the following principles.
  // 1. Input metabolites of a pathway activate its enzymes.
  // 2. Product metabolites of a pathway inhibit its enzymes.
  // 3. Product metabolites of a pathway inhibit its competing pathway.
  // 4. Major energy metabolite (glucose) represses TCA cycle and electron transfer.
  // Two pathways compete if they share input metabolites.

  n=0;

  // Inputs activate enzymes along the same pathway.
  for (i=0; i<=(Npathways-1); i++)
    {
      for (j=0; j<=((pathways+i)->Ninputs-1); j++)
	{
	  int node1=*((pathways+i)->input+j);
	  node1=*(joint_net->metabolite2node+node1);

	  for (k=0; k<=((pathways+i)->Nenzymes-1); k++)
	    {
	      int node2=*((pathways+i)->enzind+k);
	      node2=(enzymes+node2)->geneind;
	      node2=*(joint_net->gene2node+node2);

	      joint_net->Nedges+=1;
	      if (joint_net->Nedges>tmpNedges)
		{
		  tmpNedges+=BLOCKSIZE;
		  joint_net->edges=realloc(joint_net->edges,sizeof(struct joint_network_edge2)*tmpNedges);
		}
	      (joint_net->edges+joint_net->Nedges-1)->ind=joint_net->Nedges-1;
	      (joint_net->edges+joint_net->Nedges-1)->from=node1;
	      (joint_net->edges+joint_net->Nedges-1)->to=node2;
	      (joint_net->edges+joint_net->Nedges-1)->type=METABOLITE_GENE;
	      (joint_net->edges+joint_net->Nedges-1)->sign=+1;
	      (joint_net->edges+joint_net->Nedges-1)->pathwayind=n;
	    }
	}
      n++;
    }
  
  
  // Outputs repress enzymes along the pathway.
  for (i=0; i<=(Npathways-1); i++)
    {
      for (j=0; j<=((pathways+i)->Noutputs-1); j++)
	{
	  int node1=*((pathways+i)->output+j);
	  node1=*(joint_net->metabolite2node+node1);

	  for (k=0; k<=((pathways+i)->Nenzymes-1); k++)
	    {
	      int node2=*((pathways+i)->enzind+k);
	      node2=(enzymes+node2)->geneind;
	      node2=*(joint_net->gene2node+node2);

	      joint_net->Nedges+=1;
	      if (joint_net->Nedges>tmpNedges)
		{
		  tmpNedges+=BLOCKSIZE;
		  joint_net->edges=realloc(joint_net->edges,sizeof(struct joint_network_edge2)*tmpNedges);
		}
	      (joint_net->edges+joint_net->Nedges-1)->ind=joint_net->Nedges-1;
	      (joint_net->edges+joint_net->Nedges-1)->from=node1;
	      (joint_net->edges+joint_net->Nedges-1)->to=node2;
	      (joint_net->edges+joint_net->Nedges-1)->type=METABOLITE_GENE;
	      (joint_net->edges+joint_net->Nedges-1)->sign=-1;
	      (joint_net->edges+joint_net->Nedges-1)->pathwayind=n;
	    }
	}
      n++;
    }
  

  // Outputs of one pathway repress enzymes in competing pathway.
  for (i=0; i<=(Npathways-2); i++)
    {
      for (j=(i+1); j<=(Npathways-1); j++)
	{
	  if (isoverlap((pathways+i)->Ninputs,(pathways+i)->input,(pathways+j)->Ninputs,(pathways+j)->input)==1)
	    {
	      for (k=0; k<=((pathways+i)->Noutputs-1); k++)
		{
		  int node1=*((pathways+i)->output+k);
		  node1=*(joint_net->metabolite2node+node1);
  
		  for (l=0; l<=((pathways+j)->Nenzymes-1); l++)
		    {
		      int node2=*((pathways+j)->enzind+l);
		      node2=(enzymes+node2)->geneind;
		      node2=*(joint_net->gene2node+node2);

		      joint_net->Nedges+=1;
		      if (joint_net->Nedges>tmpNedges)
			{
			  tmpNedges+=BLOCKSIZE;
			  joint_net->edges=realloc(joint_net->edges,sizeof(struct joint_network_edge2)*tmpNedges);
			}
		      (joint_net->edges+joint_net->Nedges-1)->ind=joint_net->Nedges-1;
		      (joint_net->edges+joint_net->Nedges-1)->from=node1;
		      (joint_net->edges+joint_net->Nedges-1)->to=node2;
		      (joint_net->edges+joint_net->Nedges-1)->type=METABOLITE_GENE;
		      (joint_net->edges+joint_net->Nedges-1)->sign=-1;
		      (joint_net->edges+joint_net->Nedges-1)->pathwayind=n;
		    }
		}
	      n++;
	    }
	}
    }
  
  // Glucose represses TCA cycle.
  {
    int ind1, ind2, node1, node2;

    ind1=-1; ind2=-1; i=0;
    while ((i<=(Nmetabolites-1))&&(ind1==-1))
      {
	if (strncmp((metabolites+i)->name,"glucose",7)==0)
	  ind1=i;
	i++;
      }
    i=0;
    while ((i<=(Npathways-1))&&(ind2==-1))
      {
	if (strncmp((pathways+i)->name,"TCA cycle",9)==0)
	  ind2=i;
	i++;
      }
    
    if ((ind1>=0)&&(ind2>=0))
      {    
	//node1=*(joint_net->metabolite2node+ind1);
	node1=*((pathways+ind1)->input+0);
	node1=*(joint_net->metabolite2node+node1);

	for (i=0; i<=((pathways+ind2)->Nenzymes-1); i++)
	  {
	    node2=*((pathways+ind2)->enzind+i);
	    node2=(enzymes+node2)->geneind;
	    node2=*(joint_net->gene2node+node2);	    
	    joint_net->Nedges+=1;
	    if (joint_net->Nedges>tmpNedges)
	      {
		tmpNedges+=BLOCKSIZE;
		joint_net->edges=realloc(joint_net->edges,sizeof(struct joint_network_edge2)*tmpNedges);
	      }
	    (joint_net->edges+joint_net->Nedges-1)->ind=joint_net->Nedges-1;
	    (joint_net->edges+joint_net->Nedges-1)->from=node1;
	    (joint_net->edges+joint_net->Nedges-1)->to=node2;
	    (joint_net->edges+joint_net->Nedges-1)->type=METABOLITE_GENE;
	    (joint_net->edges+joint_net->Nedges-1)->sign=-1;
	    (joint_net->edges+joint_net->Nedges-1)->pathwayind=n;
	  }
      }    
    n++;
  }
  
  *joint_net_pnt=joint_net;
  

  return;

}
