# Supplementary material for: A joint model of regulatory and metabolic networks
Source: BMC Bioinformatics. 2006 Jul 4;7:332. doi: 10.1186/1471-2105-7-332 (PMC1559649; doi:10.1186/1471-2105-7-332)
Supplement: Additional file 15 — The source codes of the model inference programs. [file 1471-2105-7-332-S15.zip › path_utility1.c]

// Path utility functions.

# include <stdio.h>
# include <stdlib.h>
# include <string.h>
# include <math.h>
# include <time.h>
# include "../include/network.h"
# include "../include/network2.h"
# include "../include/facgraph.h"
# define MAXLINEWIDTH 1000
# define GENENAMELENGTH 9
# define INFINITY 1e10
# define max(i,j) (i>j ? i : j)
# define min(i,j) (i<j ? i : j)
# define BLOCKSIZE 1000

extern int inlist(int Nv, int *v, int target);
extern int inlistind(int Nv, int *v, int target);
extern void clear_joint_dir_graph(struct joint_dir_graph *joint_dir_net);


void find_joint_paths4(struct joint_network *joint_net, int Nmetabolites, struct metabolite *metabolites, int Nreactions, struct reaction *reactions, int Nenzymes, struct enzyme *enzymes, int Nregulators, struct regulator *regulators, int Ngenes, struct gene *genes, int Noperons, struct operon *operons, int Nfluxes, struct flux *fluxes, int Nperturb_responses, struct perturb_effect *perturb_responses, struct perturb_flux_prediction *perturb_fluxes_predict, int *Njoint_paths, int *valid_joint_pathspnt);
void recurse_traverse_paths5(struct joint_network *joint_net, struct joint_dir_graph *joint_dir_net, int Nfluxes, struct flux *fluxes, int Nmetabolites, int Nenzymes, struct perturb_flux_prediction *perturb_fluxes_predict, int perturbsource, int source, int *perturbpairinds, int *destinds, int Nperturbpairs, struct quadplet *perturbpairs, int *curpathlength, int *curactualpathlength, int *edgeseq, int Nreactions, struct reaction *reactions, int *curalloc, int *pathcnt, struct joint_network_path *validpaths, int *validpathspnt);
extern int inlist(int Nv, int *v, int target);
void prune_joint_paths5(struct joint_network *joint_net, int Nmetabolites, struct metabolite *metabolites, int Nreactions, struct reaction *reactions, int Nenzymes, struct enzyme *enzymes, int Nregulators, struct regulator *regulators, int Ngenes, struct gene *genes, int Noperons, struct operon *operons, int Nfluxes, struct flux *fluxes, int Nperturb_responses, struct perturb_effect *perturb_responses, int Ninsig_perturb_responses, struct perturb_effect *insig_perturb_responses, struct perturb_flux_prediction *perturb_fluxes_predict, int Noldpaths, struct joint_network_path *oldpaths, int *Nnewpaths, int *newpathspnt);


extern int maxpathlength;

extern int general_principle;


// Find all paths connecting perturbation sources and responses up to certain length in the joint network.
// Correct some errors, avoid repeated paths at recursion.
// Used for missing link construction, use joint_network data structure.

void find_joint_paths4(struct joint_network *joint_net, int Nmetabolites, struct metabolite *metabolites, int Nreactions, struct reaction *reactions, int Nenzymes, struct enzyme *enzymes, int Nregulators, struct regulator *regulators, int Ngenes, struct gene *genes, int Noperons, struct operon *operons, int Nfluxes, struct flux *fluxes, int Nperturb_responses, struct perturb_effect *perturb_responses, struct perturb_flux_prediction *perturb_fluxes_predict, int *Njoint_paths, int *valid_joint_pathspnt)
{
  int i, j, k, n;
  struct joint_network_path *validpaths;
  long curalloc=0, pathcnt=0;
  int Nperturbpairs;
  struct quadplet *perturbpairs;
  int Nsources=0, *sources, **source2perturbpairs, **source2dest;
  struct joint_dir_graph *joint_dir_net;

  *Njoint_paths=0;

  
  // Identify perturbation sources and their destinations.
  // If a perturbation contains multiple sources, then label all the paths connecting all sources to the responses.
  curalloc=BLOCKSIZE; Nperturbpairs=0; perturbpairs=malloc(sizeof(struct quadplet)*curalloc);
  for (i=0; i<=(Nperturb_responses-1); i++)
    {
      for (j=0; j<=((perturb_responses+i)->Nstimuli-1); j++)
	{
	  int sourceind=*((perturb_responses+i)->stim_ind+j);
	  int sinkind=(perturb_responses+i)->effect_ind;

	  if (*((perturb_responses+i)->stim_type+j)==0)
	    sourceind=*(joint_net->gene2node+sourceind);
	  else if (*((perturb_responses+i)->stim_type+j)==1)
	    sourceind=*(joint_net->metabolite2node+sourceind);
	  
	  if ((perturb_responses+i)->effect_type==0)
	    sinkind=*(joint_net->gene2node+sinkind);
	  else if ((perturb_responses+i)->effect_type==1)
	    sinkind=*(joint_net->flux2node+sinkind);
	  
	  Nperturbpairs++;
	  if (Nperturbpairs>curalloc)
	    {
	      curalloc+=BLOCKSIZE;
	      perturbpairs=realloc(perturbpairs,sizeof(struct quadplet)*curalloc);
	    }
	  (perturbpairs+Nperturbpairs-1)->i=sourceind;
	  (perturbpairs+Nperturbpairs-1)->j=sinkind;
	  (perturbpairs+Nperturbpairs-1)->k=i;
	  (perturbpairs+Nperturbpairs-1)->l=0;
	}
    }
  
  
  perturbpairs=realloc(perturbpairs,sizeof(struct quadplet)*Nperturbpairs);
  Nsources=0; sources=malloc(sizeof(int)*joint_net->Nnodes);
  source2perturbpairs=malloc(sizeof(int)*joint_net->Nnodes);
  source2dest=malloc(sizeof(int)*joint_net->Nnodes);

  for (i=0; i<=(Nperturbpairs-1); i++)
    {
      int sourceind=(perturbpairs+i)->i;
      int sinkind=(perturbpairs+i)->j;
      int pairind=(perturbpairs+i)->k;
      
      if (inlist(Nsources,sources,sourceind)==0)
	{
	  Nsources++; *(sources+Nsources-1)=sourceind;
	  *(source2perturbpairs+Nsources-1)=malloc(sizeof(int)*2);
	  **(source2perturbpairs+Nsources-1)=1;
	  *(*(source2perturbpairs+Nsources-1)+1)=pairind;
	  *(source2dest+Nsources-1)=malloc(sizeof(int)*2);
	  **(source2dest+Nsources-1)=1;
	  *(*(source2dest+Nsources-1)+1)=sinkind;
	}      
      else if (inlist(Nsources,sources,sourceind)==1)
	{
	  int sourceind2=inlistind(Nsources,sources,sourceind);
	  **(source2perturbpairs+sourceind2)+=1;
	  *(source2perturbpairs+sourceind2)=realloc(*(source2perturbpairs+sourceind2),sizeof(int)*(**(source2perturbpairs+sourceind2)+1));
	  *(*(source2perturbpairs+sourceind2)+**(source2perturbpairs+sourceind2))=pairind;
	  **(source2dest+sourceind2)+=1;
	  *(source2dest+sourceind2)=realloc(*(source2dest+sourceind2),sizeof(int)*(**(source2dest+sourceind2)+1));
	  *(*(source2dest+sourceind2)+**(source2dest+sourceind2))=sinkind;
	}      
    }
  
  
  // Construct the directed graph of the joint network.
  // Allow traversing (metabolite,flux) and (flux,metablite) edges in the reverse directions when constructing valid pathways.  This is because fluxes sharing reactants can also affect each other.

  joint_dir_net=malloc(sizeof(struct joint_dir_graph));
  joint_dir_net->Nnodes=joint_net->Nnodes;
  joint_dir_net->nodes=malloc(sizeof(int)*joint_net->Nnodes);
  for (i=0; i<=(joint_dir_net->Nnodes-1); i++)
    *(joint_dir_net->nodes+i)=*(joint_net->nodes+i);
  joint_dir_net->Nedges=joint_net->Nedges;
  joint_dir_net->edges=malloc(sizeof(struct joint_dir_edge)*joint_dir_net->Nedges);  
  joint_dir_net->neighbornodes=malloc(sizeof(int)*joint_dir_net->Nnodes);
  joint_dir_net->neighboredges=malloc(sizeof(int)*joint_dir_net->Nnodes);
  for (i=0; i<=(joint_dir_net->Nnodes-1); i++)
    {
      *(joint_dir_net->neighbornodes+i)=malloc(sizeof(int));
      **(joint_dir_net->neighbornodes+i)=0;
      *(joint_dir_net->neighboredges+i)=malloc(sizeof(int));
      **(joint_dir_net->neighboredges+i)=0;
    }

  
  for (i=0; i<=(joint_dir_net->Nedges-1); i++)
    {
      int type1, type2, node1, node2;

      (joint_dir_net->edges+i)->ind=(joint_net->edges+i)->ind;
      node1=(joint_net->edges+i)->from;
      (joint_dir_net->edges+i)->from=node1;
      node2=(joint_net->edges+i)->to;
      (joint_dir_net->edges+i)->to=node2;
      type1=*(joint_net->types+(joint_net->edges+i)->from);
      type2=*(joint_net->types+(joint_net->edges+i)->to);
      if ((type1==REGULATOR)&&(type2==OPERON))
	(joint_dir_net->edges+i)->type=0;
      else if ((type1==OPERON)&&(type2==GENE))
	(joint_dir_net->edges+i)->type=1;
      else if ((type1==GENE)&&(type2==ENZYME))
	(joint_dir_net->edges+i)->type=2;
      else if ((type1==GENE)&&(type2==REGULATOR))
	(joint_dir_net->edges+i)->type=3;
      else if ((type1==ENZYME)&&(type2==FLUX))
	(joint_dir_net->edges+i)->type=4;
      else if ((type1==METABOLITE)&&(type2==FLUX))
	(joint_dir_net->edges+i)->type=5;
      else if ((type1==FLUX)&&(type2==METABOLITE))
	(joint_dir_net->edges+i)->type=6;
      else if ((type1==METABOLITE)&&(type2==REGULATOR))
	(joint_dir_net->edges+i)->type=7;
      else
	(joint_dir_net->edges+i)->type=-1;

      **(joint_dir_net->neighbornodes+node1)+=1;
      *(joint_dir_net->neighbornodes+node1)=realloc(*(joint_dir_net->neighbornodes+node1),sizeof(int)*(1+**(joint_dir_net->neighbornodes+node1)));
      *(*(joint_dir_net->neighbornodes+node1)+**(joint_dir_net->neighbornodes+node1))=node2;      
      **(joint_dir_net->neighboredges+node1)+=1;
      *(joint_dir_net->neighboredges+node1)=realloc(*(joint_dir_net->neighboredges+node1),sizeof(int)*(1+**(joint_dir_net->neighboredges+node1)));
      *(*(joint_dir_net->neighboredges+node1)+**(joint_dir_net->neighboredges+node1))=(joint_dir_net->edges+i)->ind;


      // Reverse dir of (metabolite,flux) or (flux,metabolite) edge.
      if (((((joint_dir_net->edges+i)->type==5)||((joint_dir_net->edges+i)->type==6)))&&(inlist(**(joint_dir_net->neighbornodes+node2),*(joint_dir_net->neighbornodes+node2),node1)==0))
	{
	  **(joint_dir_net->neighbornodes+node2)+=1;
	  *(joint_dir_net->neighbornodes+node2)=realloc(*(joint_dir_net->neighbornodes+node2),sizeof(int)*(1+**(joint_dir_net->neighbornodes+node2)));
	  *(*(joint_dir_net->neighbornodes+node2)+**(joint_dir_net->neighbornodes+node2))=node1;
	  
	  **(joint_dir_net->neighboredges+node2)+=1;
	  *(joint_dir_net->neighboredges+node2)=realloc(*(joint_dir_net->neighboredges+node2),sizeof(int)*(1+**(joint_dir_net->neighboredges+node2)));
	  *(*(joint_dir_net->neighboredges+node2)+**(joint_dir_net->neighboredges+node2))=(joint_dir_net->edges+i)->ind;
	}
    }
  

  // Recursively traverse paths connecting sources and their sinks.
  curalloc=BLOCKSIZE; pathcnt=0; validpaths=malloc(sizeof(struct joint_network_path)*curalloc);

  for (i=0; i<=(Nsources-1); i++)
    {
      int sourceind=*(sources+i), *edgeseq, curpathlength, curactualpathlength, pnt1;
      edgeseq=malloc(sizeof(int)*maxpathlength*10);
      curpathlength=0; curactualpathlength=0;
      
      recurse_traverse_paths5(joint_net,joint_dir_net,Nfluxes,fluxes,Nmetabolites,Nenzymes,perturb_fluxes_predict,sourceind,sourceind,*(source2perturbpairs+i),*(source2dest+i),Nperturbpairs,perturbpairs,&curpathlength,&curactualpathlength,edgeseq,Nreactions,reactions,&curalloc,&pathcnt,validpaths,&pnt1);

      validpaths=pnt1;
      free(edgeseq);
    }
  

  for (i=0; i<=(Nsources-1); i++)
    free(*(source2perturbpairs+i));
  free(source2perturbpairs); 
  for (i=0; i<=(Nsources-1); i++)
    free(*(source2dest+i));
  free(source2dest);
  
  free(perturbpairs); free(sources); 
  clear_joint_dir_graph(joint_dir_net);
    
  *Njoint_paths=pathcnt; *valid_joint_pathspnt=validpaths;
  return;
}


// Recursively traverse paths up to a max length.
// Apply to the joint_network data structure.
// Correct some errors in recurse_traverse_paths2.
// Avoid generating paths containing repeated flux nodes, avoid generating too many recrusions by imposing criteria on recursion.

void recurse_traverse_paths5(struct joint_network *joint_net, struct joint_dir_graph *joint_dir_net, int Nfluxes, struct flux *fluxes, int Nmetabolites, int Nenzymes, struct perturb_flux_prediction *perturb_fluxes_predict, int perturbsource, int source, int *perturbpairinds, int *destinds, int Nperturbpairs, struct quadplet *perturbpairs, int *curpathlength, int *curactualpathlength, int *edgeseq, int Nreactions, struct reaction *reactions, int *curalloc, int *pathcnt, struct joint_network_path *validpaths, int *validpathspnt)
{
  int i, j, k, l, tmppathlength, tmpcuractualpathlength, newpathcnt;
  struct joint_network_path *newvalidpaths;
  int isterminal=0, isreported=0, from1, from2, to1, to2;
  
  newpathcnt=*pathcnt; newvalidpaths=validpaths;

  
  // If actual path length reaches max, or the path cannot extend further, then terminate.
  if ((*curactualpathlength>=maxpathlength)||(**(joint_dir_net->neighbornodes+source)==0))
    isterminal=1;

  
  // If terminate, then check whether subpaths will be reported.
  if (isterminal==1)
    {
      int start=0, end, subactualpathlength=0;

      
      for (end=0; end<=(*curpathlength-1); end++)
	{
	  isreported=1; subactualpathlength=0;
	  
	  // Count the actual subpath length: (regulator,operon)=0, (gene,enzyme)=0, (gene,regulator)=0, (metabolite,flux)+(flux,metabolite)=1.
	  // If regulators and operons are not virtual, count (regulator,operon) links.
	  // If regulators and operons are virtual, then do not count (regulator,operon) links.

	  for (i=start; i<=end; i++)
	    {
	      int edgeind=*(edgeseq+i), edgetype=(joint_dir_net->edges+edgeind)->type;
	      int count_valid=0;

	      //if ((edgetype==1)||(edgetype==4)||(edgetype==5)||(edgetype==7))
	      //if ((edgetype==1)||(edgetype==4)||(edgetype==5)||(edgetype==6)||(edgetype==7))
	      
	      if ((general_principle==0)&&((edgetype==0)||(edgetype==4)||(edgetype==5)||(edgetype==6)||(edgetype==7)))
	    count_valid=1;	  
	      else if ((general_principle==1)&&((edgetype==4)||(edgetype==5)||(edgetype==6)||(edgetype==7)))
	    count_valid=1;


	      if (count_valid==1)
		subactualpathlength++;
	    }

	  // Actual subpath length=0: do not report.
	  if (subactualpathlength==0)
	    isreported=0;

	  
	  // The start and end nodes of the subpath do not correspond to a perturbation source and response: do not report.
	  if (isreported==1)
	    {
	      int endedgeind=*(edgeseq+end), startedgeind=*(edgeseq+start), startnodeind=-1, endnodeind=-1;
	      int edgeind, node1, node2, flag=0;

	      if (*curpathlength==1)
		{
		  startnodeind=(joint_dir_net->edges+*(edgeseq+0))->from;
		  endnodeind=(joint_dir_net->edges+*(edgeseq+0))->to;
		}
	      else
		{
		  if (start<(*curpathlength-1))
		    {
		      edgeind=*(edgeseq+start+1);
		      node1=(joint_dir_net->edges+edgeind)->from;
		      node2=(joint_dir_net->edges+edgeind)->to;
	      
		      if (((joint_dir_net->edges+startedgeind)->from!=node1)&&((joint_dir_net->edges+startedgeind)->from!=node2))
			startnodeind=(joint_dir_net->edges+startedgeind)->from;
		      else if (((joint_dir_net->edges+startedgeind)->to!=node1)&&((joint_dir_net->edges+startedgeind)->to!=node2))
			startnodeind=(joint_dir_net->edges+startedgeind)->to;
		    }
		  else
		    {
		      edgeind=*(edgeseq+start-1);
		      node1=(joint_dir_net->edges+edgeind)->from;
		      node2=(joint_dir_net->edges+edgeind)->to;
	      
		      if (((joint_dir_net->edges+startedgeind)->from!=node1)&&((joint_dir_net->edges+startedgeind)->from!=node2))
			startnodeind=(joint_dir_net->edges+startedgeind)->to;
		      else if (((joint_dir_net->edges+startedgeind)->to!=node1)&&((joint_dir_net->edges+startedgeind)->to!=node2))
			startnodeind=(joint_dir_net->edges+startedgeind)->from;
		    }

		  if (end>0)
		    {
		      edgeind=*(edgeseq+end-1);
		      node1=(joint_dir_net->edges+edgeind)->from;
		      node2=(joint_dir_net->edges+edgeind)->to;
	      
		      if (((joint_dir_net->edges+endedgeind)->to!=node1)&&((joint_dir_net->edges+endedgeind)->to!=node2))
			endnodeind=(joint_dir_net->edges+endedgeind)->to;
		      else if (((joint_dir_net->edges+endedgeind)->from!=node1)&&((joint_dir_net->edges+endedgeind)->from!=node2))
			endnodeind=(joint_dir_net->edges+endedgeind)->from;
		    }
		  else
		    {
		      edgeind=*(edgeseq+end+1);
		      node1=(joint_dir_net->edges+edgeind)->from;
		      node2=(joint_dir_net->edges+edgeind)->to;
	      
		      if (((joint_dir_net->edges+endedgeind)->to!=node1)&&((joint_dir_net->edges+endedgeind)->to!=node2))
			endnodeind=(joint_dir_net->edges+endedgeind)->from;
		      else if (((joint_dir_net->edges+endedgeind)->from!=node1)&&((joint_dir_net->edges+endedgeind)->from!=node2))
			endnodeind=(joint_dir_net->edges+endedgeind)->to;
		    }
		}

	      i=0;
	      while ((i<=(Nperturbpairs-1))&&(flag==0))
		{		  
		  // If response is gene expression, do not consider degeneracy.
		  if (*(joint_net->types+(perturbpairs+i)->j)==GENE)
		    {
		      if ((startnodeind==(perturbpairs+i)->i)&&(endnodeind==(perturbpairs+i)->j))
			flag=1;
		    }
		  // If response is flux, consider degeneracy.
		  else if ((*(joint_net->types+(perturbpairs+i)->j)==FLUX)&&(*(joint_net->types+endnodeind)==FLUX))
		    {
		      if ((startnodeind==(perturbpairs+i)->i)&&((fluxes+*(joint_net->node2flux+endnodeind))->reacind==(fluxes+*(joint_net->node2flux+(perturbpairs+i)->j))->reacind))
			flag=1;
		    }
		  i++;
		}

	      if (flag==0)
		isreported=0;
	    }
	  	  
	  // Subpath contains repeated edges or the (flux,metabolite) or (metabolite,flux) edges of the same reaction with opposite directions: do not report.
	  if (isreported==1)
	    {
	      int redundant=0;

	      i=start;
	      while ((redundant==0)&&(i<=end))
		{
		  int edgeind=*(edgeseq+i);
		  if (inlist((end-i),edgeseq+i+1,edgeind)==1)
		    redundant=1;
		  i++;
		}
	      if (redundant==1)
		isreported=0;
	    }
	  
	  if (isreported==1)
	    {
	      int *subfluxes, *subreacs;

	      subfluxes=malloc(sizeof(int)*(end-start+1));
	      subreacs=malloc(sizeof(int)*(end-start+1));
	      for (i=start; i<=end; i++)
		{
		  int edgeind=*(edgeseq+i), edgetype=(joint_dir_net->edges+edgeind)->type;
		  *(subfluxes+i-start)=-1; *(subreacs+i-start)=-1; 
		  //if ((edgetype==4)||(edgetype==5)||(edgetype==6))
		  if ((edgetype==5)||(edgetype==6))
		    {
		      int fromnode=(joint_dir_net->edges+edgeind)->from, tonode=(joint_dir_net->edges+edgeind)->to, fluxind;

		      //if ((edgetype==4)||(edgetype==5))
		      if (edgetype==5)
			fluxind=*(joint_net->node2flux+tonode);
		      else
			fluxind=*(joint_net->node2flux+fromnode);
		      *(subfluxes+i-start)=fluxind;
		      *(subreacs+i-start)=(fluxes+fluxind)->reacind;  
		    }
		}


	      // Check if the subpath contains fluxes of the opposite directions.
	      k=0;
	      for (i=start; i<=(end-1); i++)
		for (j=(i+1); j<=end; j++)
		  if ((*(subfluxes+i)>=0)&&(*(subfluxes+j)>=0)&&(*(subreacs+i)==*(subreacs+j))&&(*(subfluxes+i)!=*(subfluxes+j)))
		    k=1;
	      
	      if (k==1)
		isreported=0;

	      free(subfluxes); free(subreacs);
	    }

	  // A node appears multiple times in the path: do not report.
	  // Notice a node does appear in two consecutive edges.
	  // Do not distinguish between two flux nodes of the same reaction.
	  if (isreported==1)
	    {
	      int Nnodes=0, *nodes;

	      nodes=malloc(sizeof(int)*(end-start+2));

	      if (start==end)
		{
		  *nodes=(joint_net->edges+*(edgeseq+start))->from;
		  *(nodes+1)=(joint_net->edges+*(edgeseq+start))->to;
		  Nnodes=2;
		}
	      else
		{
		  if (((joint_net->edges+*(edgeseq+start))->to==(joint_net->edges+*(edgeseq+start+1))->from)||((joint_net->edges+*(edgeseq+start))->to==(joint_net->edges+*(edgeseq+start+1))->to))
		    *nodes=(joint_net->edges+*(edgeseq+start))->from;
		  else
		    *nodes=(joint_net->edges+*(edgeseq+start))->to;
		  Nnodes++;

		  for (i=start; i<=end; i++)
		    {
		      if ((joint_net->edges+*(edgeseq+i))->from==*(nodes+Nnodes-1))
			{
			  Nnodes++; *(nodes+Nnodes-1)=(joint_net->edges+*(edgeseq+i))->to;
			}
		      else
			{
			  Nnodes++; *(nodes+Nnodes-1)=(joint_net->edges+*(edgeseq+i))->from;
			}
		    }
		}

	      for (j=0; j<=(Nnodes-1); j++)
		if (*(joint_net->types+*(nodes+j))==FLUX)
		  *(nodes+j)=(fluxes+*(joint_net->node2flux+*(nodes+j)))->reacind+joint_net->Nnodes*10;
	      
	      i=1;
	      while ((i<=(Nnodes-1))&&(isreported==1))
		{
		  if (inlist(i,nodes,*(nodes+i))==1)
		    isreported=0;
		  i++;
		}
	      free(nodes);
	    }

	  
	  // The metabolic reaction part of the subpath has no prediction or ambiguous prediction outcome: do not report.
	  if (isreported==1)
	    {
	      int firstreac=0, lastreac=0, reacstart=0, reacend=0;
	      
	      // Extract the reaction part: (enzyme,flux), (metabolite,flux), (flux,metabolite), ...
	      i=start;
	      while ((i<=end)&&(isreported==1))
		{
		  int edgeind=*(edgeseq+i), edgetype=(joint_dir_net->edges+edgeind)->type;
		  if (((edgetype==4)||(edgetype==5))&&(reacstart==0))
		    {
		      firstreac=i; reacstart=1;
		    }
		  else if ((edgetype!=4)&&(edgetype!=5)&&(edgetype!=6)&&(reacstart==1))
		    {
		      lastreac=i-1; reacstart=0; reacend=1;
		    }
		  else if ((i==end)&&(reacstart==1))
		    {
		      lastreac=i; reacstart=0; reacend=1;
		    }

		  if (reacend==1)
		    {
		      int sourceind=-1, sourcetype=-1, sinkind=-1, edgeind2, edgetype2;

		      // Find the perturbed source and the final consequence of the reaction part.
		      edgeind2=*(edgeseq+firstreac);
		      edgetype2=(joint_dir_net->edges+edgeind2)->type;
		      if (edgetype2==4)
			{
			  sourceind=(joint_dir_net->edges+edgeind2)->from;
			  sourceind=*(joint_net->node2enzyme+sourceind);
			  sourcetype=1;
			}
		      else if (edgetype2==5)
			{
			  sourceind=(joint_dir_net->edges+edgeind2)->from;
			  sourceind=*(joint_net->node2metabolite+sourceind);
			  sourcetype=0;
			}

		      // The sink node is a flux node of the preferred direction of the reaction.
		      edgeind2=*(edgeseq+lastreac);
		      edgetype2=(joint_dir_net->edges+edgeind2)->type;
		      if ((edgetype2==4)||(edgetype2==5))
			{
			  sinkind=(joint_dir_net->edges+edgeind2)->to;
			  sinkind=*(joint_net->node2flux+sinkind);
			}
		      else if (edgetype2==6)
			{
			  sinkind=(joint_dir_net->edges+edgeind2)->from;
			  sinkind=*(joint_net->node2flux+sinkind);
			}

		      if ((fluxes+sinkind)->dir==-1)
			{
			  j=0; k=-1;
			  while ((j<=(Nfluxes-1))&&(k==-1))
			    {
			      if (((fluxes+j)->reacind==(fluxes+sinkind)->reacind)&&((fluxes+j)->dir==+1))
				k=j;
			      j++;
			    }
			  if (k>=0)
			    sinkind=k;
			}

		      
		      // Start with metabolites.
		      if (sourcetype==0)
			{
			  int flag=0;
			 
			  if ((inlist((perturb_fluxes_predict+sourceind)->Nfluxes,(perturb_fluxes_predict+sourceind)->fluxinds,sinkind)==1)||(inlist((perturb_fluxes_predict+sourceind+Nmetabolites)->Nfluxes,(perturb_fluxes_predict+sourceind+Nmetabolites)->fluxinds,sinkind)==1))
			    flag=1;

			  if (flag==0)
			    isreported=0;   
			}

		      // Start with enzymes.
		      else if (sourcetype==1)
			{
			  int flag=0;
			 
			  if ((inlist((perturb_fluxes_predict+sourceind+Nmetabolites*2)->Nfluxes,(perturb_fluxes_predict+sourceind+Nmetabolites*2)->fluxinds,sinkind)==1)||(inlist((perturb_fluxes_predict+sourceind+Nmetabolites*2+Nenzymes)->Nfluxes,(perturb_fluxes_predict+sourceind+Nmetabolites*2+Nenzymes)->fluxinds,sinkind)==1))
			    flag=1;

			  if (flag==0)
			    isreported=0;			    
			}
		      
		      reacend=0;
		    }
		  i++;
		}
	    }

	  
	  // Check if the path is already included in the list.
	  if (isreported==1)
	    {
	      int flag=1; 
	      j=0;
	      while ((j<=(newpathcnt-1))&&(flag==1))
		{
		  flag=0;
		  if ((validpaths+j)->Nedges!=(end-start+1))
		    flag=1;
		  else
		    for (k=0; k<=((validpaths+j)->Nedges-1); k++)
		      if (*((validpaths+j)->edges+k)!=*(edgeseq+k+start))
			flag=1;
		  j++;
		}
	      if (flag==0)
		isreported=0;
	    }

	  
	  // In addition to compare edge by edge, also compare node by node, because a path with inverted edge dirs can be created.
	  // If two paths differ only on opposite fluxes of the same reaction, also count them as the same.
	  if (isreported==1)
	    {
	      int Nnodes, *nodes, fluxind, flag=1;
	      Nnodes=end-start+2; nodes=malloc(sizeof(int)*Nnodes);
	      Nnodes=0;
	      for (j=start; j<=end; j++)
		{
		  int ind=*(joint_net->nodes+(joint_net->edges+*(edgeseq+j))->from);
		  if ((fluxind=*(joint_net->node2flux+ind))>=0)
		    //ind=(fluxes+fluxind)->reacind;
		    ind=(fluxes+fluxind)->reacind+joint_net->Nnodes*10;


		  if (inlist(Nnodes,nodes,ind)==0)
		    {
		      Nnodes++;
		      *(nodes+Nnodes-1)=ind;
		    }

		  ind=*(joint_net->nodes+(joint_net->edges+*(edgeseq+j))->to);
		  if ((fluxind=*(joint_net->node2flux+ind))>=0)
		    //ind=(fluxes+fluxind)->reacind;
		    ind=(fluxes+fluxind)->reacind+joint_net->Nnodes*10;

		  if (inlist(Nnodes,nodes,ind)==0)
		    {
		      Nnodes++;
		      *(nodes+Nnodes-1)=ind;
		    }
		}
	      
	      flag=1; j=0;
	      while ((j<=(newpathcnt-1))&&(flag==1))
		{
		  if ((validpaths+j)->Nedges==(end-start+1))
		    {
		      flag=0;

		      for (k=0; k<=((validpaths+j)->Nedges-1); k++)
			{
			  int ind=(joint_net->edges+*((validpaths+j)->edges+k))->from;
			  if (*(joint_net->node2flux+ind)>=0)
			    {
			      ind=*(joint_net->node2flux+ind);
			      //ind=(fluxes+ind)->reacind;
			      ind=(fluxes+ind)->reacind+joint_net->Nnodes*10;
			    }		      
			  if (inlist(Nnodes,nodes,ind)==0)
			    flag=1;
			  
			  ind=(joint_net->edges+*((validpaths+j)->edges+k))->to;
			  if (*(joint_net->node2flux+ind)>=0)
			    {
			      ind=*(joint_net->node2flux+ind);
			      //ind=(fluxes+ind)->reacind;
			      ind=(fluxes+ind)->reacind+joint_net->Nnodes*10;
			    }		      
			  if (inlist(Nnodes,nodes,ind)==0)
			    flag=1;
			}		  
		    }

		  j++;
		}

	      if (flag==0)
		isreported=0;		
	      free(nodes);
	    }	      	  

	  
	  // Report the subpath.
	  if (isreported==1)
	    {
	      int Nnodes, *nodes, Nedges, *edges;
	      int endedgeind=*(edgeseq+end), endnodeind=(joint_dir_net->edges+endedgeind)->to;
	   
	      newpathcnt++; 
	      if (newpathcnt>*curalloc)
		{		  
		  // realloc debug
		  printf("validpath realloc\n");

		  *curalloc+=BLOCKSIZE;
		  newvalidpaths=realloc(newvalidpaths,sizeof(struct joint_network_path)*(*curalloc));
		}

	      Nnodes=0; //nodes=malloc(sizeof(int));
	      
	      // realloc debug.
	      nodes=malloc(sizeof(int)*joint_net->Nnodes);

	      for (i=start; i<=end; i++)
		{
		  int edgeind=*(edgeseq+i), node1=(joint_dir_net->edges+edgeind)->from, node2=(joint_dir_net->edges+edgeind)->to;

		  if (inlist(Nnodes,nodes,node1)==0)
		    {
		      Nnodes++; //nodes=realloc(nodes,sizeof(int)*Nnodes);
		      *(nodes+Nnodes-1)=node1;
		    }
		  if (inlist(Nnodes,nodes,node2)==0)
		    {
		      Nnodes++; //nodes=realloc(nodes,sizeof(int)*Nnodes);
		      *(nodes+Nnodes-1)=node2;
		    }
		}
	      
	      Nedges=end-start+1; edges=malloc(sizeof(int)*Nedges);
	      for (i=0; i<=(Nedges-1); i++)
		*(edges+i)=*(edgeseq+i+start);
	       
	      (newvalidpaths+newpathcnt-1)->Nnodes=Nnodes;
	      (newvalidpaths+newpathcnt-1)->nodes=malloc(sizeof(int)*Nnodes);
	      for (i=0; i<=(Nnodes-1); i++)
		*((newvalidpaths+newpathcnt-1)->nodes+i)=*(nodes+i);     
	      (newvalidpaths+newpathcnt-1)->Nedges=Nedges;
	      (newvalidpaths+newpathcnt-1)->edges=malloc(sizeof(int)*Nedges);
	      for (i=0; i<=(Nedges-1); i++)
		*((newvalidpaths+newpathcnt-1)->edges+i)=*(edges+i);
	      
	      free(nodes); free(edges);

	      
	      j=*(edgeseq+end); k=(joint_dir_net->edges+j)->to;
	      l=0; (newvalidpaths+newpathcnt-1)->perturbresponseind=-1;
	      while ((l<=(Nperturbpairs-1))&&((newvalidpaths+newpathcnt-1)->perturbresponseind==-1))
		{
		  int endedgeind=*(edgeseq+end), destind=(joint_dir_net->edges+*(edgeseq+end))->to, edgeind, node1, node2; 
		  
		  if (end>start)
		    {
		      edgeind=*(edgeseq+end-1);
		      node1=(joint_dir_net->edges+edgeind)->from;
		      node2=(joint_dir_net->edges+edgeind)->to;
		  
		      if (((joint_dir_net->edges+endedgeind)->to!=node1)&&((joint_dir_net->edges+endedgeind)->to!=node2))
			destind=(joint_dir_net->edges+endedgeind)->to;
		      else if (((joint_dir_net->edges+endedgeind)->from!=node1)&&((joint_dir_net->edges+endedgeind)->from!=node2))
			destind=(joint_dir_net->edges+endedgeind)->from;
		    }
		  
		  // This is where the current codes are:
		  if ((*(joint_net->types+destind)==GENE)&&(perturbsource==(perturbpairs+l)->i)&&(destind==(perturbpairs+l)->j))
		    (newvalidpaths+newpathcnt-1)->perturbresponseind=(perturbpairs+l)->k;
		  else if ((*(joint_net->types+destind)==FLUX)&&(*(joint_net->types+(perturbpairs+l)->j)==FLUX)&&(perturbsource==(perturbpairs+l)->i)&&((fluxes+*(joint_net->node2flux+destind))->reacind==(fluxes+*(joint_net->node2flux+(perturbpairs+l)->j))->reacind))
		    (newvalidpaths+newpathcnt-1)->perturbresponseind=(perturbpairs+l)->k;
		  
		  l++;
		}
	      
	      (newvalidpaths+newpathcnt-1)->source=perturbsource;
	      (newvalidpaths+newpathcnt-1)->dest=endnodeind;	      
	    }	  
	}
      

      *validpathspnt=newvalidpaths; *pathcnt=newpathcnt;
      return;
    }
  
  
  // Non-terminate: continue extending paths.
  // Find all downstream neighbors except the one where the path comes from, then traverse along those edges.
  // Also avoid repeating edges, repeated nodes, metabolic reaction part of the path has no prediction or ambiguous prediction outcome.

  tmppathlength=*curpathlength; tmpcuractualpathlength=*curactualpathlength;
  from1=(joint_dir_net->edges+*(edgeseq+*curpathlength-1))->from;
  to1=(joint_dir_net->edges+*(edgeseq+*curpathlength-1))->to;

  for (i=1; i<=**(joint_dir_net->neighbornodes+source); i++)
    {
      int neighbornode=*(*(joint_dir_net->neighbornodes+source)+i);
      int neighboredge=*(*(joint_dir_net->neighboredges+source)+i);
      int neighboredgetype=(joint_dir_net->edges+neighboredge)->type;
      int isproceed=0;
      int preedge, preedgetype;

      from2=(joint_dir_net->edges+neighboredge)->from;
      to2=(joint_dir_net->edges+neighboredge)->to;


            
      // Do not repeat the edge where the path comes from.
      if ((inlist(*curpathlength,edgeseq,neighboredge)==0)&&((from1!=to2)||(from2!=to1))&&(*(edgeseq+*curpathlength-1)!=neighboredge))
	isproceed=1;

      
      if ((isproceed==1)&&(*curpathlength>0))
	{
	  int Nnodes=0, *nodes;

	  Nnodes=*curpathlength+2; nodes=malloc(sizeof(int)*Nnodes);
	  

	  if (*curpathlength==1)
	    {
	      if (((joint_net->edges+*(edgeseq+0))->to==from2)||((joint_net->edges+*(edgeseq+0))->to==to2))
		{
		  *nodes=(joint_net->edges+*(edgeseq+0))->from;
		  *(nodes+1)=(joint_net->edges+*(edgeseq+0))->to;
		}
	      else
		{
		  *nodes=(joint_net->edges+*(edgeseq+0))->to;
		  *(nodes+1)=(joint_net->edges+*(edgeseq+0))->from;
		}
	      Nnodes=2;
	    }
	  else
	    {
	      Nnodes=0;
	      if (((joint_net->edges+*(edgeseq+0))->to==(joint_net->edges+*(edgeseq+1))->from)||((joint_net->edges+*(edgeseq+0))->to==(joint_net->edges+*(edgeseq+1))->to))	    
		*nodes=(joint_net->edges+*(edgeseq+0))->from;
	      else
		*nodes=(joint_net->edges+*(edgeseq+0))->to;
	      
	      Nnodes++;

	      for (j=0; j<=(*curpathlength-1); j++)
		{
		  if ((joint_net->edges+*(edgeseq+j))->from==*(nodes+Nnodes-1))
		    {
		      Nnodes++; *(nodes+Nnodes-1)=(joint_net->edges+*(edgeseq+j))->to;
		    }
		  else
		    {
		      Nnodes++; *(nodes+Nnodes-1)=(joint_net->edges+*(edgeseq+j))->from;
		    }
		}
	    }
	    
	  if (from2==*(nodes+Nnodes-1))
	    {
	      Nnodes++; *(nodes+Nnodes-1)=to2;
	    }
	  else
	    {
	      Nnodes++; *(nodes+Nnodes-1)=from2;
	    }

	  for (j=0; j<=(Nnodes-1); j++)
	    if (*(joint_net->types+*(nodes+j))==FLUX)
	      *(nodes+j)=(fluxes+*(joint_net->node2flux+*(nodes+j)))->reacind+joint_net->Nnodes*10;

	  
	  // If the augmented path contains repeated nodes or edges, then don't proceed.
	  j=1;
	  while ((j<=(Nnodes-1))&&(isproceed==1))
	    {
	      if (inlist(j,nodes,*(nodes+j))==1)
		isproceed=0;
	      j++;
	    }

	  
	  // If the last three nodes are (metabolite1,flux1,metabolite2) and metabolite1 and metabolite2 are at the same side of reaction1 by flux1, then don't proceed.
	  if ((isproceed==1)&&(Nnodes>=3)&&(*(joint_net->types+*(nodes+Nnodes-1))==METABOLITE)&&(*(nodes+Nnodes-2)>joint_net->Nnodes)&&(*(joint_net->types+*(nodes+Nnodes-3))==METABOLITE))
	    {
	      int met1, met2, reacind;

	      met1=*(joint_net->node2metabolite+*(nodes+Nnodes-1));
	      met2=*(joint_net->node2metabolite+*(nodes+Nnodes-3));
	      reacind=*(nodes+Nnodes-2)-joint_net->Nnodes*10;
	      if ((inlist((reactions+reacind)->Nsubs,(reactions+reacind)->subs,met1)==1)&&(inlist((reactions+reacind)->Nsubs,(reactions+reacind)->subs,met2)==1))
		isproceed=0;
	      if ((inlist((reactions+reacind)->Nprod,(reactions+reacind)->prod,met1)==1)&&(inlist((reactions+reacind)->Nprod,(reactions+reacind)->prod,met2)==1))
		isproceed=0;
	    }
	  free(nodes);
	}

      // Recursively elongating paths.
      if (isproceed==1)
	{
	  int pnt1;
	  int ff, count_valid=0;

	  *curpathlength=tmppathlength+1;
	  *(edgeseq+*curpathlength-1)=neighboredge;


	  // Count the actual path length: (operon,gene)=0, (gene,enzyme)=0, (gene,regulator)=0, (enzyme,flux)=0, (metabolite,flux)+(flux,metabolite)=1.

	  // If regulators and operons are not virtual, count (metabolite,regulator), (regulator,operon) links.
	  if ((general_principle==0)&&((neighboredgetype==0)||(neighboredgetype==4)||(neighboredgetype==5)||(neighboredgetype==6)||(neighboredgetype==7)))
	    count_valid=1;

	  // If regulators and operons are virtual, then do not count (regulator,operon) links.
	  else if ((general_principle==1)&&((neighboredgetype==4)||(neighboredgetype==5)||(neighboredgetype==6)||(neighboredgetype==7)))
	    count_valid=1;

	  
	  //if ((neighboredgetype==1)||(neighboredgetype==5)||(neighboredgetype==6)||(neighboredgetype==7))
	  if (count_valid==1)
	    {
	      if (*curpathlength<=1)
		*curactualpathlength=tmpcuractualpathlength+1;
	      else
		{	
		  int preedge=*(edgeseq+*curpathlength-2);
		  int preedgetype=(joint_dir_net->edges+preedge)->type;
		  int flag=1;
		  
		  // If the current edge is (metabolite,flux), previous edge is (flux,metabolite), and the flux has the same reaction as previous edge, then don't count.
		  if ((neighboredgetype==5)&&(preedgetype==6))
		    {
		      int fluxind1, fluxind2, reacind1, reacind2;
		      
		      fluxind1=(joint_dir_net->edges+preedge)->from;
		      fluxind1=*(joint_net->node2flux+fluxind1);
		      reacind1=(fluxes+fluxind1)->reacind;
		      fluxind2=(joint_dir_net->edges+neighboredge)->to;
		      fluxind2=*(joint_net->node2flux+fluxind2);
		      reacind2=(fluxes+fluxind2)->reacind;
		      if (reacind1==reacind2)
			flag=0;
		    }
		  
		  // If the current edge is (flux,metabolite), previous edge is (metabolite,flux), and the flux has the same reaction as previous edge, then don't count.
		  if ((neighboredgetype==6)&&(preedgetype==5))
		    {
		      int fluxind1, fluxind2, reacind1, reacind2;
		      
		      fluxind1=(joint_dir_net->edges+preedge)->to;
		      fluxind1=*(joint_net->node2flux+fluxind1);
		      reacind1=(fluxes+fluxind1)->reacind;
		      fluxind2=(joint_dir_net->edges+neighboredge)->from;
		      fluxind2=*(joint_net->node2flux+fluxind2);
		      reacind2=(fluxes+fluxind2)->reacind;
		      if (reacind1==reacind2)
			flag=0;
		    }
		  
		  if (flag==1)
		    *curactualpathlength=tmpcuractualpathlength+1; 	  
		}	      
	    }

	      
	  recurse_traverse_paths5(joint_net,joint_dir_net,Nfluxes,fluxes,Nmetabolites,Nenzymes,perturb_fluxes_predict,perturbsource,neighbornode,perturbpairinds,destinds,Nperturbpairs,perturbpairs,curpathlength,curactualpathlength,edgeseq,Nreactions,reactions,curalloc,pathcnt,validpaths,&pnt1);

	  validpaths=pnt1;
	    
	  *curpathlength=tmppathlength;
	}     
    }
  
  *curpathlength=tmppathlength; *curactualpathlength=tmpcuractualpathlength;

  *validpathspnt=validpaths;

  return;
}


// Remove the paths which contain both metabolic and regulatory parts, if the peturbation effects they connect are connected by purely metabolic or regulatory paths.  Also remove the paths if their subpaths can explain the same effect.  Moreover, if two paths contain an enzyme catalyzing the reaction in both direction, then choose only one.
// To reduce the number of possible pathways.
// Also remove the purely metabolic pathways which have opposite predicted effects to perturbation observations.
// Remove the paths whose intermediate nodes have insigificant responses under the source perturbation.
// Correct the part of trimming purely metabolic pathways which have opposite predicted effects to observed perturbation responses.

void prune_joint_paths5(struct joint_network *joint_net, int Nmetabolites, struct metabolite *metabolites, int Nreactions, struct reaction *reactions, int Nenzymes, struct enzyme *enzymes, int Nregulators, struct regulator *regulators, int Ngenes, struct gene *genes, int Noperons, struct operon *operons, int Nfluxes, struct flux *fluxes, int Nperturb_responses, struct perturb_effect *perturb_responses, int Ninsig_perturb_responses, struct perturb_effect *insig_perturb_responses, struct perturb_flux_prediction *perturb_fluxes_predict, int Noldpaths, struct joint_network_path *oldpaths, int *Nnewpaths, int *newpathspnt)
{
  int i, j, k, l, m, n, *isvalid, *conn, *ismetabolic, *isregulatory;
  struct joint_network_path *newpaths;

  
  isvalid=malloc(sizeof(int)*Noldpaths);
  for (i=0; i<=(Noldpaths-1); i++)
    *(isvalid+i)=1;
  
  
  conn=malloc(sizeof(int)*Nperturb_responses);
  for (i=0; i<=(Nperturb_responses-1); i++)
    *(conn+i)=0;

  // Identify the purely metabolic pathways.
  ismetabolic=malloc(sizeof(int)*Noldpaths);
  for (i=0; i<=(Noldpaths-1); i++)
    *(ismetabolic+i)=0;
  for (i=0; i<=(Noldpaths-1); i++)
    {
      int flag=1;

      // A metabolic pathway does not contain (regulator,operon), (operon,gene) and (metabolite,regulator) edges.
      j=0;
      while ((j<=((oldpaths+i)->Nedges-1))&&(flag==1))
	{
	  int edgeind=*((oldpaths+i)->edges+j);
	  if (((joint_net->edges+edgeind)->type==UNDETERMINED)||((joint_net->edges+edgeind)->type==BUNDLE))
	    flag=0;
	  j++;
	}
      if (flag==1)
	*(ismetabolic+i)=1;
    }


  // Identify the purely regulatory pathways.
  isregulatory=malloc(sizeof(int)*Noldpaths);
  for (i=0; i<=(Noldpaths-1); i++)
    *(isregulatory+i)=0;
  for (i=0; i<=(Noldpaths-1); i++)
    {
      int flag=1;

      // A regulatory pathway does not contain (metabolite,flux), (flux,metabolite) edges.
      j=0;
      while ((j<=((oldpaths+i)->Nedges-1))&&(flag==1))
	{
	  int edgeind=*((oldpaths+i)->edges+j);
	  int node1=(joint_net->edges+edgeind)->from;
	  int node2=(joint_net->edges+edgeind)->to;
	  if (((*(joint_net->types+node1)==METABOLITE)&&(*(joint_net->types+node2)==FLUX))||((*(joint_net->types+node1)==FLUX)&&(*(joint_net->types+node2)==METABOLITE)))
	    flag=0;
	  j++;
	}
      if (flag==1)
	*(isregulatory+i)=1;
    }

  for (i=0; i<=(Noldpaths-1); i++)
    if ((*(ismetabolic+i)==1)&&((oldpaths+i)->perturbresponseind>=0))
      *(conn+(oldpaths+i)->perturbresponseind)=1;


  
  // Invalidate the mix paths which connect those responses that can be explained by purely metabolic or regulatory pathways.
  
  for (i=0; i<=(Noldpaths-1); i++)
    {
      if (*(ismetabolic+i)==0)
	{
	  int perturbind=(oldpaths+i)->perturbresponseind;

	  if (*(conn+perturbind)==1)
	    *(isvalid+i)=0;
	}      
    }
 

  for (i=0; i<=(Nperturb_responses-1); i++)
    *(conn+i)=0;

  for (i=0; i<=(Noldpaths-1); i++)
    {
      if ((*(isregulatory+i)==1)&&((oldpaths+i)->perturbresponseind>=0))
	*(conn+(oldpaths+i)->perturbresponseind)=1;
    }
  
  for (i=0; i<=(Noldpaths-1); i++)
    {
      if (*(isregulatory+i)==0)
	{
	  int perturbind=(oldpaths+i)->perturbresponseind;

	  if (*(conn+perturbind)==1)
	    *(isvalid+i)=0;
	}      
    }

  
  // If multiple paths differ only on enzyme subunits and their genes (and their operons), then choose only one path.
  // Notice only consider those paths which have the same source and destinations.
  for (i=0; i<=(Noldpaths-1); i++)
    {
      if (*(isvalid+i)==1)
	{
	  int Nnodes=0, *nodes;

	  nodes=malloc(sizeof(int)*((oldpaths+i)->Nedges+1));
	  for (j=0; j<=((oldpaths+i)->Nedges-1); j++)
	    {
	      int node1=(joint_net->edges+*((oldpaths+i)->edges+j))->from, node2=(joint_net->edges+*((oldpaths+i)->edges+j))->to;
	      if (inlist(Nnodes,nodes,node1)==0)
		{
		  Nnodes++; *(nodes+Nnodes-1)=node1;
		}
	      if (inlist(Nnodes,nodes,node2)==0)
		{
		  Nnodes++; *(nodes+Nnodes-1)=node2;
		}
	    }

	  j=0;
	  while ((j<i)&&(*(isvalid+i)==1))
	    {
	      if (((oldpaths+i)->source==(oldpaths+j)->source)&&((oldpaths+i)->dest==(oldpaths+j)->dest))
		{
		  int Nsubnodes=0, *subnodes;

		  subnodes=malloc(sizeof(int)*((oldpaths+j)->Nedges+1));
		  for (k=0; k<=((oldpaths+j)->Nedges-1); k++)
		    {
		      int node1=(joint_net->edges+*((oldpaths+j)->edges+k))->from, node2=(joint_net->edges+*((oldpaths+j)->edges+k))->to;
		      if (inlist(Nsubnodes,subnodes,node1)==0)
			{
			  Nsubnodes++; *(subnodes+Nsubnodes-1)=node1;
			}
		      if (inlist(Nsubnodes,subnodes,node2)==0)
			{
			  Nsubnodes++; *(subnodes+Nsubnodes-1)=node2;
			}
		    }
		  
		  if (Nnodes==Nsubnodes)
		    {
		      int *isdiff, Ndiff=0;
		      
		      isdiff=malloc(sizeof(int)*Nnodes);
		      for (k=0; k<=(Nnodes-1); k++)
			{
			  if (*(nodes+k)==*(subnodes+k))
			    *(isdiff+k)=0;
			  else
			    {
			      *(isdiff+k)=1; Ndiff++;
			    }
			}
		      
		      // If they differ on the last node and it is a gene, then do nothing.
		      if (((*(isdiff+Nnodes-1)==1)&&(*(joint_net->types+*(nodes+Nnodes-1))==GENE))||((*(isdiff+Nnodes-2)==1)&&(*(joint_net->types+*(nodes+Nnodes-2))==GENE)))
			k=0;
		      else
			{
			  Ndiff=0;
			  for (k=0; k<=(Nnodes-1); k++)
			    {
			      if (*(isdiff+k)==1)
				{
				  int type1=*(joint_net->types+*(nodes+k));
				  int type2=*(joint_net->types+*(subnodes+k));
				  
				  //if (((type1==GENE)&&(type2==GENE))||((type1==ENZYME)&&(type2==ENZYME)))
				  if (((type1==GENE)&&(type2==GENE))||((type1==ENZYME)&&(type2==ENZYME))||((type1==OPERON)&&(type2==OPERON)))
				    Ndiff+=0;
				  else
				    Ndiff++;
				}
			    }
			  if (Ndiff==0)
			    *(isvalid+i)=0;
			}
		      free(isdiff);
		    }
		  free(subnodes);
		}
	      j++;
	    }
	  free(nodes);
	}
    }	

  
  // When multiple paths connect the same response, if the nodes in one path are a superset of the nodes of the other, then discard the longer path.  This is because of the parsimony.
  for (i=0; i<=(Nperturb_responses-1); i++)
    {
      int Npaths=0, *pathinds, Nnodes, *nodes, Nsubnodes, *subnodes;

      pathinds=malloc(sizeof(int)*Noldpaths);
      for (j=0; j<=(Noldpaths-1); j++)
	{
	  if ((*(isvalid+j)==1)&&((oldpaths+j)->perturbresponseind==i))
	    {
	      Npaths++; *(pathinds+Npaths-1)=j;
	    }
	}

      Nnodes=0; Nsubnodes=0; nodes=malloc(sizeof(int)*joint_net->Nnodes);
      subnodes=malloc(sizeof(int)*joint_net->Nnodes);
      for (j=0; j<=(Npaths-1); j++)
	{
	  if (*(isvalid+*(pathinds+j))==1)
	    {
	      int pathind=*(pathinds+j);
	      Nnodes=0;
	      for (k=0; k<=((oldpaths+pathind)->Nedges-1); k++)
		{
		  int edgeind=*((oldpaths+pathind)->edges+k);
		  int node1=(joint_net->edges+edgeind)->from, node2=(joint_net->edges+edgeind)->to;
		  if (inlist(Nnodes,nodes,node1)==0)
		    {
		      Nnodes++; *(nodes+Nnodes-1)=node1;
		    }
		  if (inlist(Nnodes,nodes,node2)==0)
		    {
		      Nnodes++; *(nodes+Nnodes-1)=node2;
		    }
		}

	      k=0;
	      while ((k<j)&&(*(isvalid+*(pathinds+j))==1))
		{
		  if (*(isvalid+*(pathinds+k))==1)
		    {
		      int pathind=*(pathinds+k), issuperset;
		      
		      if ((oldpaths+pathind)->Nedges<=(oldpaths+*(pathinds+j))->Nedges)
			{
			  Nsubnodes=0;
			  for (l=0; l<=((oldpaths+pathind)->Nedges-1); l++)
			    {
			      int edgeind=*((oldpaths+pathind)->edges+l);
			      int node1=(joint_net->edges+edgeind)->from, node2=(joint_net->edges+edgeind)->to;

			      if (inlist(Nsubnodes,subnodes,node1)==0)
				{
				  Nsubnodes++; *(subnodes+Nsubnodes-1)=node1;
				}
			      if (inlist(Nsubnodes,subnodes,node2)==0)
				{
				  Nsubnodes++; *(subnodes+Nsubnodes-1)=node2;
				}
			    }
			  
			  // Check if path j is a superset of path k.
			  issuperset=1; l=0;
			  while ((l<=(Nsubnodes-1))&&(issuperset==1))
			    {
			      if (inlist(Nnodes,nodes,*(subnodes+l))==0)
				issuperset=0;
			      l++;
			    }
			  
			  if (issuperset==1)
			    *(isvalid+*(pathinds+j))=0;
			}
		    }
		  k++;
		}
	    }
	}

      free(nodes); free(subnodes); free(pathinds);
    }

  
  // Remove purely metabolic pathways which have opposite effects to observed perturbation responses.
  // Only concern about (gene,flux) responses.
  // The first edge is (gene,enzyme).
  // If the predicted response of altering one gene (enzyme) along one path contradicts with the observed response, then invalidate this path.
  // Prediction along a metabolic path: 
  // (1)If the first metabolite is a substrate of the perturbed reaction, then it is accumulation pnt if deleting enzyme, reduction pnt if increasing enzyme.
  // (2)If the first metabolite is a product of the perturbed reaction, then it is reduction pnt if deleting enzyme, accumulation pnt if increasing enzyme.
  // (3)If the last metabolite is a substrate of the response flux reaction, then pred response is the response of the first metabolite (acc or red).
  // (4)If the last metabolite is a product of the response flux reaction, then pred response is the inverse of the response of the first metabolite (acc or red).

  for (i=0; i<=(Nperturb_responses-1); i++)
    {
      if ((*((perturb_responses+i)->stim_type+0)==0)&&((perturb_responses+i)->effect_type==1))
	{
	  int Npaths=0, *pathinds, flag;
	  
	  pathinds=malloc(sizeof(int)*Noldpaths);
	  for (j=0; j<=(Noldpaths-1); j++)
	    {
	      //if ((*(isvalid+j)==1)&&((oldpaths+j)->perturbresponseind==i)&&(*(ismetabolic+j)==1)&&(*(joint_net->types+(oldpaths+j)->source)==GENE)&&((perturb_responses+i)->effect_type==1))
	      if ((*(isvalid+j)==1)&&((oldpaths+j)->perturbresponseind==i)&&(*(ismetabolic+j)==1)&&(*(joint_net->types+(oldpaths+j)->source)==GENE)&&((perturb_responses+i)->effect_type==1)&&((oldpaths+j)->Nedges>=3))
		{
		  Npaths++; *(pathinds+Npaths-1)=j;
		}
	    }

	  
	  // Paths are (gene,enzyme),(enzyme,flux),(flux,met),...,(met,flux).
	  
	  for (j=0; j<=(Npaths-1); j++)
	    {
	      int pathind=*(pathinds+j), firstreac=-1, lastreac=-1;
	      int firstmet=-1, lastmet=-1, firstedge=-1, lastedge=-1;
	      int pred=1, ind=-1;

	      firstedge=*((oldpaths+pathind)->edges+2);	      
	      if (*(joint_net->types+(joint_net->edges+firstedge)->to)==METABOLITE)
		{
		  firstmet=(joint_net->edges+firstedge)->to;
		  firstreac=(joint_net->edges+firstedge)->from;
		}
	      else
		{
		  firstmet=(joint_net->edges+firstedge)->from;
		  firstreac=(joint_net->edges+firstedge)->to;
		}
	      
	      firstmet=*(joint_net->node2metabolite+firstmet);
	      firstreac=*(joint_net->node2flux+firstreac);
	      firstreac=(fluxes+firstreac)->reacind;
	      
	      lastedge=*((oldpaths+pathind)->edges+(oldpaths+pathind)->Nedges-1);
	      if (*(joint_net->types+(joint_net->edges+lastedge)->from)==METABOLITE)
		{
		  lastmet=(joint_net->edges+lastedge)->from;
		  lastreac=(joint_net->edges+lastedge)->to;
		}
	      else
		{
		  lastmet=(joint_net->edges+lastedge)->to;
		  lastreac=(joint_net->edges+lastedge)->from;
		}
	     
	      lastmet=*(joint_net->node2metabolite+lastmet);
	      lastreac=*(joint_net->node2flux+lastreac);
	      lastreac=(fluxes+lastreac)->reacind;
	      	      
	      ind=inlistind((perturb_responses+i)->Nstimuli,(perturb_responses+i)->stim_ind,*(joint_net->node2gene+(joint_net->edges+*((oldpaths+pathind)->edges+0))->from));
	      pred=*((perturb_responses+i)->stim_dir+ind);
	      
	      if (inlist((reactions+firstreac)->Nsubs,(reactions+firstreac)->subs,firstmet)==1)
		pred*=(-1);
	      if (inlist((reactions+lastreac)->Nprod,(reactions+lastreac)->prod,lastmet)==1)
		pred*=(-1);
	      
	      if ((perturb_responses+i)->effect_dir!=pred)
		*(isvalid+pathind)=0;	      
	    }	  
	  free(pathinds);
	}
    }
  
  
  // Avoid using the reactants at opposite ends of a reaction in different paths to connect the same perturbation effect.  If it happens, then keep the path with the shortest distance.
  // Check if two paths share the same enzyme, and after the enzyme, two have reactants at opposite ends.
  for (i=0; i<=(Nperturb_responses-1); i++)
    {
      int Npaths=0, *pathinds;
      int pathenzs[100][10], pathreacs[100][10], pathreactants[100][10];

      
      pathinds=malloc(sizeof(int)*Noldpaths);
      for (j=0; j<=(Noldpaths-1); j++)
	{
	  if ((*(isvalid+j)==1)&&((oldpaths+j)->perturbresponseind==i))
	    {
	      Npaths++; *(pathinds+Npaths-1)=j;
	    }
	}

      for (j=0; j<=(Npaths-1); j++)
	{
	  pathenzs[j][0]=0; pathreacs[j][0]=0; pathreactants[j][0]=0;
	}

      for (j=0; j<=(Npaths-1); j++)
	{
	  int pathind=*(pathinds+j);
	  
	  for (k=0; k<=((oldpaths+pathind)->Nedges-2); k++)
	    {
	      int edgeind=*((oldpaths+pathind)->edges+k);
	      int edgeind2=*((oldpaths+pathind)->edges+k+1);
	      if (*(joint_net->types+(joint_net->edges+edgeind)->from)==ENZYME)
		{		  
		  pathenzs[j][0]+=1;
		  pathenzs[j][pathenzs[j][0]]=*(joint_net->node2enzyme+(joint_net->edges+edgeind)->from);
		  pathreactants[j][0]+=1;
		  pathreacs[j][0]+=1;
		  if (*(joint_net->types+(joint_net->edges+edgeind2)->to)==METABOLITE)
		    {
		      pathreactants[j][pathreactants[j][0]]=*(joint_net->node2metabolite+(joint_net->edges+edgeind2)->to);
		      pathreacs[j][pathreacs[j][0]]=*(joint_net->node2flux+(joint_net->edges+edgeind2)->from);
		      pathreacs[j][pathreacs[j][0]]=(fluxes+pathreacs[j][pathreacs[j][0]])->reacind;
		    }
		  else
		    {
		      pathreactants[j][pathreactants[j][0]]=*(joint_net->node2metabolite+(joint_net->edges+edgeind2)->from);
		      pathreacs[j][pathreacs[j][0]]=*(joint_net->node2flux+(joint_net->edges+edgeind2)->to);
		      pathreacs[j][pathreacs[j][0]]=(fluxes+pathreacs[j][pathreacs[j][0]])->reacind;
		    }
		}
	    }
	}
 
      for (j=0; j<=(Npaths-1); j++)
	{
	  if (*(isvalid+*(pathinds+j))==1)
	    {
	      k=0;
	      while ((k<j)&&(*(isvalid+*(pathinds+j))==1))
		{
		  if (*(isvalid+*(pathinds+k))==1)
		    {
		      int conflict=0;

		      l=1;
		      while ((l<=pathenzs[j][0])&&(conflict==0))
			{
			  m=1;
			  while ((m<=pathenzs[k][0])&&(conflict==0))
			    {
			      if (pathenzs[j][l]==pathenzs[k][m])
				{
				  int reacind=pathreacs[j][l];
				  if ((inlist((reactions+reacind)->Nsubs,(reactions+reacind)->subs,pathreactants[j][l])==1)&&(inlist((reactions+reacind)->Nprod,(reactions+reacind)->prod,pathreactants[k][m])==1))
				    conflict=1;
				  if ((inlist((reactions+reacind)->Nprod,(reactions+reacind)->prod,pathreactants[j][l])==1)&&(inlist((reactions+reacind)->Nsubs,(reactions+reacind)->subs,pathreactants[k][m])==1))
				    conflict=1;
				}
			      m++;
			    }
			  l++;
			}

		      if (conflict==1)
			{			  			  
			  if ((oldpaths+*(pathinds+j))->Nedges<(oldpaths+*(pathinds+k))->Nedges)
			    *(isvalid+*(pathinds+k))=0;
			  else
			    *(isvalid+*(pathinds+j))=0;
			  
			}
		    }
		  k++;
		}
	    }
	}
      
      free(pathinds);
    }

  
  // Avoid using the paths whose intermediate nodes have insignificant responses under the perturbation from the source.
  for (i=0; i<=(Noldpaths-1); i++)
    {
      if (*(isvalid+i)==1)
	{
	  int source=(oldpaths+i)->source, dest=(oldpaths+i)->dest;
	  int isinsig=0;

	  j=0;
	  while ((j<=((oldpaths+i)->Nedges-1))&&(isinsig==0))
	    {
	      int edgeind=*((oldpaths+i)->edges+j);
	      int from=(joint_net->edges+edgeind)->from;
	      int to=(joint_net->edges+edgeind)->to;

	      // Check if the intermediate node has insignificant responses.
	      if ((from!=source)&&(from!=dest)&&((*(joint_net->types+source)==GENE)||(*(joint_net->types+source)==METABOLITE)))
		{
		  int sourceind=-1;

		  if (*(joint_net->types+source)==GENE)
		    sourceind=*(joint_net->node2gene+source);
		  else if (*(joint_net->types+source)==METABOLITE)
		    sourceind=*(joint_net->node2metabolite+source);
		    

		  k=0;
		  while ((k<=(Ninsig_perturb_responses-1))&&(isinsig==0))
		    {
		      int ind=inlistind((insig_perturb_responses+k)->Nstimuli,(insig_perturb_responses+k)->stim_ind,sourceind);
		      
		      if ((ind>=0)&&(*(joint_net->types+source)==*((insig_perturb_responses+k)->stim_type+ind)))
			{
			  int ind2=(insig_perturb_responses+k)->effect_ind;
			  if ((insig_perturb_responses+k)->effect_type==GENE)
			    ind2=*(joint_net->gene2node+ind2);
			  else if ((insig_perturb_responses+k)->effect_type==FLUX)
			    ind2=*(joint_net->flux2node+ind2);
		      
			  if (from==ind2)
			    isinsig=1;
			}
		      k++;
		    }

		  if (isinsig==1)
		    *(isvalid+i)=0;
		}

	      if ((*(isvalid+i)==1)&&(to!=source)&&(to!=dest)&&((*(joint_net->types+source)==GENE)||(*(joint_net->types+source)==METABOLITE)))
		{
		  int sourceind=-1;

		  if (*(joint_net->types+source)==GENE)
		    sourceind=*(joint_net->node2gene+source);
		  else if (*(joint_net->types+source)==METABOLITE)
		    sourceind=*(joint_net->node2metabolite+source);


		  k=0;
		  while ((k<=(Ninsig_perturb_responses-1))&&(isinsig==0))
		    {
		      int ind=inlistind((insig_perturb_responses+k)->Nstimuli,(insig_perturb_responses+k)->stim_ind,sourceind);
		      
		      if ((ind>=0)&&(*(joint_net->types+source)==*((insig_perturb_responses+k)->stim_type+ind)))
			{
			  int ind2=(insig_perturb_responses+k)->effect_ind;
			  if ((insig_perturb_responses+k)->effect_type==GENE)
			    ind2=*(joint_net->gene2node+ind2);
			  else if ((insig_perturb_responses+k)->effect_type==FLUX)
			    ind2=*(joint_net->flux2node+ind2);
		      
			  if (to==ind2)
			    isinsig=1;
			}
		      k++;
		    }

		  if (isinsig==1)
		    *(isvalid+i)=0;
		}
	      j++;
	    }
	}
    }

  


  *Nnewpaths=0;
  for (i=0; i<=(Noldpaths-1); i++)
    if (*(isvalid+i)==1)
      *Nnewpaths+=1;

  
  // Keep the valid paths.
  newpaths=malloc(sizeof(struct joint_network_path)*(*Nnewpaths)); k=0;
  for (i=0; i<=(Noldpaths-1); i++)
    {
      if (*(isvalid+i)==1)
	{
	  (newpaths+k)->Nnodes=(oldpaths+i)->Nnodes;
	  (newpaths+k)->nodes=malloc(sizeof(int)*(newpaths+k)->Nnodes);
	  for (j=0; j<=((newpaths+k)->Nnodes-1); j++)
	    *((newpaths+k)->nodes+j)=*((oldpaths+i)->nodes+j);
	  (newpaths+k)->Nedges=(oldpaths+i)->Nedges;
	  (newpaths+k)->edges=malloc(sizeof(int)*(newpaths+k)->Nedges);
	  for (j=0; j<=((newpaths+k)->Nedges-1); j++)
	    *((newpaths+k)->edges+j)=*((oldpaths+i)->edges+j);
	  (newpaths+k)->perturbresponseind=(oldpaths+i)->perturbresponseind;
	  (newpaths+k)->source=(oldpaths+i)->source;
	  (newpaths+k)->dest=(oldpaths+i)->dest;

	  // If the path destination is an inverse flux, change it to the forward flux.
	  if (*(joint_net->types+(newpaths+k)->dest)==FLUX)
	    {
	      int fluxind=*(joint_net->node2flux+(newpaths+k)->dest);
	      if ((fluxes+fluxind)->dir==-1)
		(newpaths+k)->dest=*(joint_net->flux2node+fluxind-1);
	    }

	  k++;
	}
    }
 
  free(isvalid); free(conn); free(ismetabolic); free(isregulatory);
  *newpathspnt=newpaths;
  

  return;
}
