# Supplementary material for: A joint model of regulatory and metabolic networks
Source: BMC Bioinformatics. 2006 Jul 4;7:332. doi: 10.1186/1471-2105-7-332 (PMC1559649; doi:10.1186/1471-2105-7-332)
Supplement: Additional file 15 — The source codes of the model inference programs. [file 1471-2105-7-332-S15.zip › facgraph.h]

// Data structures about factor graph models.

// variable types
# define EDGEPRESENCE 0
# define EDGESIGN 1
# define PERTURBEFFECT 2
# define PATHSEL 3
# define HYPERPATHSEL 4
# define OUTPUTRESPONSE 5

// factor types
# define SINGLEPATHEXPLAIN 0
# define PATHSELCOMB 1
# define COMPLEMENTARYPATHSELCOMB 2
# define HYPERPATHSELCOMB 3
# define COMPLEMENTARYHYPERPATHSELCOMB 4
# define OPERONCONSTRAINT 5
# define PARSIMONYCONSTRAINT 6
# define MEASUREMENT 7
# define PREDICTION 8

# define STIMULUSGENE 0
# define STIMULUSMETABOLITE 1
# define EFFECTGENE 0
# define EFFECTFLUX 1


// Perturbation exp conditions.
struct perturb_cond {
  int ind;       // index.
  int Nstimuli;  // number of stimuli.
  int *stim_type; // stimulus type, 0:perturb gene, 1:perturb metabolite.
  int *stim_dir;  // stimulation direction, -1: deletion, +1: enhancement.
  int *stim_ind;  // the index of perturbed genes or metabolites.
  int Nbackground; // number of background conditions.
  int *bkgnd_type; // background type, 0:perturb gene, 1:perturb metabolite.
  int *bkgnd_dir;  // background direction, -1: deletion, +1: enhancement.
  int *bkgnd_ind;  // the index of background perturbed genes or metabolites.
};


// Perturbation effects.
// Multiple stimuli means single perturbations do not change the effect.
struct perturb_effect {
  int ind;     // index.
  int Nstimuli; // number of stimuli.
  int *stim_type; // stimulus type, 0:perturb gene, 1:perturb metabolite.
  int *stim_dir;  // stimulation direction, -1: deletion, +1: enhancement.
  int *stim_ind;  // the index of perturbed genes or metabolites.
  int Nbackground; // number of background conditions.
  int *bkgnd_type; // background type, 0:perturb gene, 1:perturb metabolite.
  int *bkgnd_dir;  // background direction, -1: deletion, +1: enhancement.
  int *bkgnd_ind;  // the index of background perturbed genes or metabolites.
  int effect_type;  // affected variable type, 0:gene, 1:flux.
  int effect_dir;  // affected variable direction, 0:no change, +1: up regulation -1: down regulation.
  int effect_ind;   // the index of the affected gene or flux. 
  double perturb_response;  // perturbation response.
  double perturb_conf;  // confidence about measured responses.
  int explained;    // indicator whether a perturbation effect is explained.
};


// A general potential function between an arbitrary number of variables, where each variable has an arbitrary number of states.
struct potential {
  int Nvars;          // numebr of variables.
  int *varinds;       // variable indices.
  int Nconfigs;       // total number of configurations.
  int *Nstates;       // number of states in each variable.
  double *probs;      // probability of each configuration.
};


// Variable node data structure in the factor graph.
struct var_node {
  int ind;   // variable index.
  int type;  // variable type as defined on top.
  int nodeind;  // joint network node index; can be gene or flux; valid for output response variable;  also valid for edge combination variable, representing the converging node.
  int edgeind;  // joint network edge index, valid for edge presence and sign vars.
  int Nbundleedgeinds;  // number of bundled edges, valid for the edge presence or sign of an operon to all its genes.
  int *bundleedgeinds; // joint network edge bundle indices, valid for the edge presence or sign of an operon to all its genes.
  int effectind;  // perturbation effect index, valid for perturbation effect var.
  struct triplet *pathinfo; // perturbation effect ind (->i), path var ind (->j) and path ind (->k) of a path selection var.
  //int Nconvedges;  // number of converging edges to a node, valid for edge combination variable.
  //int *convedges;  // converging edges to a node, valid for edge combination variable.
  int Nsigmas;       // number of path selection variables grouped together, valid for hyper path sel variable.
  int *sigmas;       // path selection variables grouped together, valid for hyper path sel variable.
};


// Factor node data structure in the factor graph.
struct fac_node {
  int ind;   // factor index.
  int type;  // factor type as defined on top.
  // Apply for SINGLEPATHEXPLAIN factors.
  int Nedges;  // number of edges along the path.
  int Nregedges;  // number of edges involved in regulatory part; metabolic edge signs are determined.
  int *presences;  // edge presence variables.
  int *signs;      // edge sign variables.
  int sigma;       // index of the path selection variable.
  int perturb;     // index of the perturbation effect variable.
  int perturbsource; // variable index of the perturbed variable (gene or metabolite), applies for single path explanation.
  int perturbdir;  // direction of perturbation of a single stimulus, applies for single path explanation.
  int pred_effect; // the aggregate predicted effect along the known part of the pathway, 0:no change or unknown, +1:positive, -1:negative.
  // Apply for PATHSELCOMB and HYPERVARCOMB.
  // (perturb included).
  int Nsigmas;     // Number of paths combined.
  int *sigmas;     // paths.
  // Apply for OPERONCONSTRAINT.
  // (Nsigmas and sigmas).
  // Apply for PARSIMONYCONSTRAINT.
  int edgeind;     // the edge associated with a parsimony constraint.
  // (Nsigmas and sigmas).
  // Apply for MEASUREMENT factors.
  struct potential *phi;  // potential function of the factor node, contains Nstates and prob items only for MEASUREMENT factors, but varind items for all factors.
  
};


// edge structure.
struct edge {
  int from;   // from node.
  int to;     // to node.
};


// Factor graph data structure.
struct facgraph {
  int Nvars;          // number of variable nodes.
  int Nfactors;       // number of factor nodes.
  int Ne;             // number of edges.
  struct edge *e;     // edges (from variable nodes to factor nodes).
  struct var_node *varnodes;  // variable nodes.
  struct fac_node *facnodes;  // factor nodes.
};


// Message data structure.
struct message {
  int from;  // from node.
  int to;    // to node.
  int dir;   // message direction, 0:variable to factor, 1:factor to variable.
  struct potential *phi;  // potential function of the message.
};


// Model configuration data structure.
struct model_configuration {
  int Nvars;     // Number of variables.
  int Nregedges;    // Number of edges.
  int Nperturbs;    // Number of perturbations.
  int Nusedpaths;     // number of paths used to explain kos.
  int Nhyperpaths;    // number of hyperpaths.
  int *vartypes;      // variable types.
  int *presence2var;  // lookup table from edge presences to variables.
  int *sign2var;      // lookup table from edge signs to variables.
  int *perturb2var;        // lookup table from perturbation indices to variables.
  int *pathind2usedpathind;  // lookup table from path inds to used path inds.
  int *usedpathind2var;      // lookup table from used path inds to var inds.
  int *hyperpath2var;   // lookup table from hyperpath inds to var inds.
  int *var2edge; // lookup table from presence or sign vars to edge inds.
  int *var2perturb;  // lookup table from perturb vars to perturb inds.
  int *var2pathind;   // lookup table from variables to path indices.
  int *var2hyperpathind;  // lookup table from variables to hyperpath indices.
  struct triplet *usedpathinfo; // the perturbation index and the variable index of a used path.
  int **hyperpathinfo;  // the paths aggregated by each hyperpath.
  int *isinvariant;   // indicator that the variable is invariant across MAP configs.
  int Nmapconfigs;    // number of MAP configurations.
  int *mapconfigs;    // MAP configurations.
};


// The tree structure of variable configurations.
struct confignode {
  int ind;        // node index.
  int level;      // level of the node.
  int Nvars;      // number of variables.
  int *config;    // variable values.
  struct confignode *parent;  // parent node.
  int Nchildren;  // number of children.
  struct confignode *children; // children node.
};
