# Supplementary material for: A joint model of regulatory and metabolic networks
Source: BMC Bioinformatics. 2006 Jul 4;7:332. doi: 10.1186/1471-2105-7-332 (PMC1559649; doi:10.1186/1471-2105-7-332)
Supplement: Additional file 15 — The source codes of the model inference programs. [file 1471-2105-7-332-S15.zip › network.h]

// Data structures about regulatory and metabolic networks.
// Only pertains the the structure of the network.

# define COMPLEX_ENZYME 0
# define ISOZYME 1

// Node type.
# define REGULATOR 0
# define OPERON 1
# define GENE 2
# define ENZYME 3
# define METABOLITE 4
# define FLUX 5

# define INT_FLUX 0
# define EXT_IN_FLUX 1
# define EXT_OUT_FLUX 2

// edge type: 0--mapping relation (e.g., gene to enzyme), 1--essential relation (e.g., each component of the enzyme complex to flux), 2--complementary relation (e.g., isoenzyme to flux), 3--bundle relation (e.g., an operon to each member gene), 4--undetermined relation (e.g., regulators to operons).
# define MAPPING 0
# define ESSENTIAL 1
# define COMPLEMENTARY 2
# define BUNDLE 3
# define UNDETERMINED 4

// perturbation type: 0--metabolites, 1--genes.
// response type: 0--fluxes, 1--gene expression.


// pair.
struct pair {
  int i;
  int j;
  double s;
};


// triplet.
struct triplet {
  long i;
  long j;
  long k;
  double s;
};


// quadraplet.
struct quadplet {
  int i;
  int j;
  int k;
  int l;
};


// metabolites.
struct metabolite {
  int ind;      // metabolite index.
  int length;   // length of metabolite name.
  char *name;   // metabolite name.
  int Nsubs_reac;  // number of reactions where it participates as substrate.
  int *subs_reac; // reactions where it participates as substrate.
  int Nprod_reac;  // number of reactions where it participates as product.
  int *prod_reac; // reactions where it participates as product.
};


// reactions.
struct reaction {
  int ind;      // reaction index.
  int idlength; // length of reaction id.
  char *id;     // reaction id.
  int rev;      // whether the reaction is reversible (1) or not (0).
  int Nsubs;    // number of substrates.
  int *subs;    // substrates (indices).
  int *subs_stoic; // stoichemeric coefficients of substrates.
  int Nprod;    // number of products.
  int *prod;    // products (indices).
  int *prod_stoic; // stoichemeric coefficients of products.
  int enz_type; // enzyme types.  0:enzymes form a complex, 1:isoenzymes.
  int Nenz;     // number of enzymes.
  int *enz;     // enzymes.
  int posfluxind; // index of the flux in the positive dir.
  int negfluxind; // index of the flux in the negative dir.
};


// enzymes.
struct enzyme {
  int ind;      // enzyme index.
  int length;   // length of enzyme name.
  char *name;   // enzyme name.
  int geneind;  // gene name index of the enzyme.
  int Nreacs;    // number of reactions it catalyzes.
  int *reac;    // reactions it catalyzes.
  int *enz_type;  // enzyme type in each reaction.
};


// regulators.
struct regulator {
  int ind;      // regulator index.
  int length;   // length of regulator name.
  char *name;   // regulator name.
  int geneind;  // the index of the corresponding gene.
  int Noperons; // the number of operons it regulates.
  int *operoninds; // the operons it regulates.
  int Nmetabolites; // the number of metabolites that regulate it.
  int *metabolites; // the metabolites that regulate it.
  int *metaboliteeffects; // effect the metabolites on regulator.
};


// genes.
struct gene {
  int ind;      // gene index.
  int length;   // length of gene name.
  char *name;   // gene name.
  int regulatorind; // regulator name index of the gene; if the gene is not a regulator then ind=-1.
  int enzymeind; // enzyme name index of the gene; if the gene is not an enzyme then ind=-1.
  int operonind; // the index of the operon (module) where the gene belongs to; assign each gene a unique operon if no module assumption is imposed.
};


// operons.
struct operon {
  int ind;   // operon index.
  int length; // length of operon name.
  char *name; // operon name.
  int Nregulators; // number of regulators that control the operon.
  int *regulatorinds; // regulator indices.
  int *regulatorfuncs; // regulator functions on the operon (+ or -). -1:-, +1:+, +2:+-, 0:unspecified.
  int Ngenes;  // number of genes the operon regulates.
  int *geneinds;  // genes the operon regulates.
  int Nmetabolites;  // number of metabolites that control the operon.
  int *metaboliteinds;  // metabolites that control the operon.
};


// fluxes.
struct flux {
  int ind;  // flux ind.
  int reacind;  // reaction index of the flux.
  int length;  // length of the external flux name.
  char *extfluxname; // external flux name.
  int type;  // flux type: 0:internal, 1:external input, 2:external output, 3:external input from biomass, 4:external output to biomass.
  int dir;  // direction of the flux: +1: with the reaction, -1: against the reaction.
  int metaboliteind;  // metabolite index, used for external flux.
  int val;  // flux value.
};  

/*
// perturbed flux responses prediction.
struct perturb_flux_prediction {
  int ind;  // perturbed flux prediction ind.
  int perturb_metabolite;  // perturbed metabolite.
  int perturb_enzyme;  // perturbed enzyme.
  int perturb_dir;  // perturbed direction, +1:up, -1:down.
  int Nfluxes;  // number of fluxes.
  int *responses;  // qualitative responses of fluxes, +1:up, -1:down, 0: no change, +2:up or no change, -2:down or no change, 3:ambiguous.
  int *pathlength;  // shortest path length connecting the perturbation to the response.
};
*/

// perturbed flux response prediction.
struct perturb_flux_prediction {
  int ind;  // perturbed flux prediction ind.
  int type; // perturbation type: 0:perturb gene, 1:perturb metabolite.
  int perturb_ind;  // index of perturbed gene or metabolite.
  int perturb_dir;  // perturbed direction, +1:up, -1:down.
  int Nfluxes;  // number of fluxes.
  int *fluxinds; // flux indices.
  int *responses;  // qualitative responses of fluxes, +1:up, -1:down, 0: no change, +2:up or no change, -2:down or no change, 3:ambiguous.
  int *pathlength;  // shortest path length connecting the perturbation to the response.
};


// metabolic reaction network.
struct metabolic_network {
  int Nmetabolites; // number of metabolites.
  int *metaboliteinds; // member metabolites indices.
  int Nreactions;   // number of reactions.
  int *reactioninds; // member reactions indices.
  int *stoic_matrix;  // stoichemeric matrix, row: metabolite, col: reaction (flux).
};


// regulatory network.
struct regulatory_network {
  int Ngenes;   // number of member genes.
  int *geneinds;   // member genes indices.
  int Nregulators;  // number of regulators.
  int *regulatorinds;  // member regulators indices.
  int Noperons;  // number of operons.
  int *operoninds;  // member operons indices.
  int Nmetabolites;  // number of metabolites that control the operons.
  int *metaboliteinds; // member metabolite indices.
};


// edges of a joint network.
struct joint_network_edge {
  int ind;    // edge index.
  int from;   // index of the from node.
  int to;     // index of the to node.
  int type;   // type of the edge, see above for definition.
};


// joint network.
struct joint_network {
  int Nnodes;  // number of nodes in the network.
  int *nodes;  // nodes in the network.
  int *types;  // type of each node.  see top for definition.
  int *node2regulator;  // node indices to regulator indices.
  int *node2operon;  // node indices to operon indices.
  int *node2gene;  // node indices to gene indices.
  int *node2enzyme;  // node indices to enzyme indices.
  int *node2metabolite;  // node indices to metabolite indices.
  int *node2flux;  // node indices to flux indices.
  int *regulator2node;  // regulator indices to node indices.
  int *operon2node;  // operon indices to node indices.
  int *gene2node;  // gene indices to node indices.
  int *enzyme2node;  // enzyme indices to node indices.
  int *metabolite2node;  // metabolite indices to node indices.
  int *flux2node;  // flux indices to node indices.
  int Nedges;  // number of edges in the network.
  struct joint_network_edge *edges;  // edges in the network.
};


// path structure in a joint network.
struct joint_network_path {
  int Nnodes;  // number of nodes along the path.
  int *nodes;  // node indices along the path.
  int Nedges;  // number of edges along the path.
  int *edges;  // edge indices along the path.
  int perturbresponseind;  // the index of the perturbed response that the path connects to.
  int source; // the perturbed source index of the path.
  int dest;   // the perturbed destination index of the path.
};


// compressed path structure in a joint network.
struct compress_joint_network_path {
  int subpathind;  // the index of the subpath preceeding to the last edge.
  int start;       // the start node index.
  int end;         // the end node index.
  int lastedge;    // the index of the last edge.
  int length;      // path length;
};


// joint network directed edge.
struct joint_dir_edge {
  int ind;   // edge index.
  int from;  // edge from node.
  int to;    // edge to node.
  int type;  // edge type: 0:regulator-operon, 1:operon-gene, 2:gene-enzyme, 3:gene-regulator, 4:enzyme-flux, 5:metabolite-flux, 6:flux-metabolite, 7:metabolite-regulator.
};


// joint network directed graph.
struct joint_dir_graph {
  int Nnodes;
  int *nodes;
  int Nedges;
  struct joint_dir_edge *edges;
  int **neighbornodes;
  int **neighboredges;
};


// metabolic network directed edge.
struct metabolic_dir_edge {
  int ind;   // edge index.
  int from;  // edge from node.
  int to;    // edge to node.
  int reacind; // reaction index.
  int dir;   // corresponding reaction direction.
}; 


// a directed graph data structure.
struct metabolic_dir_graph {
  int Nnodes;
  int *nodes;
  int Nedges;
  struct metabolic_dir_edge *edges;
  int **neighbornodes;
  int **neighboredges;
};
