# Supplementary material for: A joint model of regulatory and metabolic networks
Source: BMC Bioinformatics. 2006 Jul 4;7:332. doi: 10.1186/1471-2105-7-332 (PMC1559649; doi:10.1186/1471-2105-7-332)
Supplement: Additional file 15 — The source codes of the model inference programs. [file 1471-2105-7-332-S15.zip › network2.h]

// Data structures about regulatory and metabolic networks.
// Only pertains the the structure of the network.


// edge type: 0--(gene,enzyme), 1--(enzyme,flux), 2--(metabolite,flux), 3--(flux,metabolite), 4--(metabolite,gene).
# define GENE_ENZYME 0
# define ENZYME_FLUX 1
# define METABOLITE_FLUX 2
# define FLUX_METABOLITE 3
# define METABOLITE_GENE 4


// metabolic pathway.
struct metabolic_pathway {
  int ind;         // pathway index.
  int length;      // length of the pathway name.
  char *name;      // pathway name.
  int Nreactions;  // number of reactions along the pathway.
  int *reacind;    // reaction indices.
  int Nenzymes;    // number of enzymes catalyzing the reactions.
  int *enzind;     // enzyme indices.
  int **reac2enz;   // reaction to enzyme mapping, each reaction can be mapped to multiple enzymes.
  int **enz2reac;   // enzyme to reaction mapping, each enzyme can be mapped to multiple reactions.
  int Ninputs;    // number of input metabolites.
  int *input;    // indices of input metabolites.
  int Noutputs;    // number of output metabolites.
  int *output;    // indices of output metabolites.
};


// edges of a joint network.
// used for general principles.
struct joint_network_edge2 {
  int ind;    // edge index.
  int from;   // index of the from node.
  int to;     // index of the to node.
  int type;   // type of the edge, see above for definition.
  int sign;   // edge sign, 0 means unspecified.
  int pathwayind;  // index of the pathway regarding general principles.
};


// joint network.
// used for general principles.
struct joint_network2 {
  int Nnodes;  // number of nodes in the network.
  int *nodes;  // nodes in the network.
  int *types;  // type of each node.  see top for definition.
  int *node2gene;  // node indices to gene indices.
  int *node2enzyme;  // node indices to enzyme indices.
  int *node2metabolite;  // node indices to metabolite indices.
  int *node2flux;  // node indices to flux indices.
  int *gene2node;  // gene indices to node indices.
  int *enzyme2node;  // enzyme indices to node indices.
  int *metabolite2node;  // metabolite indices to node indices.
  int *flux2node;  // flux indices to node indices.
  int Nedges;  // number of edges in the network.
  struct joint_network_edge2 *edges;  // edges in the network.
};
