# Supplementary material for: A joint model of regulatory and metabolic networks
Source: BMC Bioinformatics. 2006 Jul 4;7:332. doi: 10.1186/1471-2105-7-332 (PMC1559649; doi:10.1186/1471-2105-7-332)
Supplement: Additional file 15 — The source codes of the model inference programs. [file 1471-2105-7-332-S15.zip › Makefile]

CC = gcc
CFLAGS = -O2 -Wall -g

UTILDIR = ../minimal
C_UTIFILES = $(UTILDIR)/import_utility1.c $(UTILDIR)/import_utility2.c $(UTILDIR)/import_utility3.c $(UTILDIR)/import_utility4.c $(UTILDIR)/network_utility.c $(UTILDIR)/network_utility2.c $(UTILDIR)/flux_utility.c $(UTILDIR)/db_utility.c $(UTILDIR)/path_utility1.c $(UTILDIR)/path_utility2.c $(UTILDIR)/fac_graph_utility1.c $(UTILDIR)/fac_graph_utility2.c $(UTILDIR)/fac_graph_utility3.c $(UTILDIR)/fac_graph_utility4.c $(UTILDIR)/fac_graph_utility5.c $(UTILDIR)/fac_graph_utility6.c $(UTILDIR)/missing_links_utility.c $(UTILDIR)/explain_utility.c

C_FILES = find_missing_links.c $(C_UTIFILES)

INCLUDE_DIR = ../minimal
INCLUDE_FILES = $(INCLUDE_DIR)/network.h $(INCLUDE_DIR)/facgraph.h $(INCLUDE_DIR)/network2.h 
H_FILES = stdio.h stdlib.h string.h math.h
O_FILES = $(C_FILES:.c=.o)

EXECUTABLE = find_missing_links

$(EXECUTABLE): $(O_FILES)
	$(CC) $(CFLAGS) -o $@ $(O_FILES) -lm

%.o: %.c
	$(CC) $(CFLAGS) -c -o $@ $<

clean:
	rm $(EXECUTABLE) $(O_FILES)
