# Supplementary material for: A joint model of regulatory and metabolic networks
Source: BMC Bioinformatics. 2006 Jul 4;7:332. doi: 10.1186/1471-2105-7-332 (PMC1559649; doi:10.1186/1471-2105-7-332)
Supplement: Additional file 15 — The source codes of the model inference programs. [file 1471-2105-7-332-S15.zip › readme.txt]

There are three executable files under this directory.

find_missing_links: Identify the (metabolite,regulator) links which maximize
the explanatory power of the model.

fixed_links_inference: Infer the optimal model configurations with the fixed
(metabolite,regulator) links.

general_rule_inference: Infer the optimal model configurations with the
general hypotheses regarding enzyme regulation.


Examples of running each program:

1. Infer the missing links with maximum path length 5.  Store the inferred results under missing_links_inference_results_5.txt.

./find_missing_links genes.txt reduced_reactions.txt external_fluxes.txt gene_enzyme_map.txt reduced_regulator_operon_map.txt reduced_operon_gene_map.txt expression_data_genes.txt expression_data_conds.txt expression_data_data.txt flux_data_reacs.txt flux_data_conds.txt flux_data_data.txt 5 data/missing_links_inference_results_5.txt

2. Infer the optimal configurations with fixed links stored in metabolite_regulator_links1.txt, maximum path length 5.  Store the explained perturbation responses in fixed_links_inference_results_5.txt and the model configurations in fixed_links_inference_5* with the formats compatible with Cytoscape. 

./fixed_links_inference genes.txt reduced_reactions.txt external_fluxes.txt gene_enzyme_map.txt reduced_regulator_operon_map.txt reduced_operon_gene_map.txt metabolite_regulator_links1.txt expression_data_genes.txt expression_data_conds.txt expression_data_data.txt flux_data_reacs.txt flux_data_conds.txt flux_data_data.txt 5 data/fixed_links_inference_results_5.txt data/fixed_links_inference_5

3. Infer the optimal configurations with four general hypotheses and maximum 
path length 5.  Store the explained perturbation responses in general_rule_inference_results_5.txt and the model configurations in general_rule_inference_5 with the formats compatible with Cytoscape.

./general_rule_inference genes.txt reduced_reactions.txt external_fluxes.txt gene_enzyme_map.txt reduced_pathways.txt expression_data_genes.txt expression_data_conds.txt expression_data_data.txt flux_data_reacs.txt flux_data_conds.txt flux_data_data.txt 5 data/general_rule_inference_results_5.txt data/general_rule_inference_5
