# Supplementary material for: A joint model of regulatory and metabolic networks
Source: BMC Bioinformatics. 2006 Jul 4;7:332. doi: 10.1186/1471-2105-7-332 (PMC1559649; doi:10.1186/1471-2105-7-332)
Supplement: Additional file 16 — The data of the E. coli central carbon network and perturbation experiments. [file 1471-2105-7-332-S16.zip]

Archive with 19 entries (19 files):
- Emmerling.txt
- Hua.txt
- Hua2.txt
- Oh.txt
- Siddiquee.txt
- datasets.txt
- expression_data_conds.txt
- expression_data_data.txt
- expression_data_genes.txt
- external_fluxes.txt
- flux_data_conds.txt
- flux_data_data.txt
- flux_data_reacs.txt
- gene_enzyme_map.txt
- genes.txt
- metabolite_regulator_links1.txt
- reduced_operon_gene_map.txt
- reduced_reactions.txt
- reduced_regulator_operon_map.txt
