# Supplementary material for: A joint model of regulatory and metabolic networks
Source: BMC Bioinformatics. 2006 Jul 4;7:332. doi: 10.1186/1471-2105-7-332 (PMC1559649; doi:10.1186/1471-2105-7-332)
Supplement: Additional file 16 — The data of the E. coli central carbon network and perturbation experiments. [file 1471-2105-7-332-S16.zip › Emmerling.txt]

Flux data published by Emmerling et al.
Fluxes of central carbon and pentose phosphate pathways in C or N limitation, wild type and pyruvate kinase knockouts.
Format: header--E Coli strain, nutrient condition, content--reaction indices or external flux indices, flux direction, flux quantity.
Format: reaction or ext flux indices , flux direction, flux data in condition 1 (wild type, glucose limitation), flux data in condition 2 (wild type, ammonia limitation), flux data in condition 3 (pykA pykF double knockout, glucose limitation), flux data in condition 4 (pykA pykF double knockout, ammonia limitation)
Choose D=0.04h-1 for C limitation data.
Use 1.1.99.16 to express the combination of 1.1.99.16 and 1.1.1.37.
Use 1.1.1.38 to express the combination of 1.1.1.38 and 1.1.1.40.


Cols 3,4: JM101 wildtype; glucose limitation; ammonia limitation
Cols 5,6: PB25 pykA pykF double knockout; glucose limitation; ammonia limitation

WT; glucose D
WT; ammonia D
pykA pykF; glucose D
pykA pykF; ammonia D

2.7.1.2	+	100	100	100	100	100
5.3.1.9	+	77	96	71	60
1.1.1.49	+	21	1	28	31
3.1.1.31	+	21	1	28	31
1.1.1.44	+	21	1	28	31
2.7.1.11	+	85	94	83	79
99.4	+	2	-2	5	9	    
2.2.1.1	+	6	0	8	10
2.2.1.2	+	6	0	8	10
1.2.1.12	+	172	186	171	166
2.7.2.3	+	172	186	171	166
5.4.2.1	+	159	180	159	161
4.2.1.11	+	159	180	159	161
2.7.1.40	+	119	131	100	100
99.1	+	99	147	105	122
2.3.3.1	+	80	73	77	67
4.2.1.3	+	68	67	67	50
1.1.1.42	+	68	67	67	50
6.2.1.5	+	68	67	67	50
1.3.5.1	+	68	67	67	50
4.2.1.2	+	68	67	67	46
1.1.99.16	+	61	34	37	14
1.1.1.38	+	7	33	30	32
4.1.1.31	+	45	47	77	124	
4.1.1.49	+	12	1	24	66
F1	+	-100	-100	-100	-100
F2	+	2	3	1	1
F3	+	0	0	1	0
F4	+	1	1	1	1
F5	+	13	6	12	5
F6	+	7	2	6	2
F7	+	27	12	25	10
F8	+	0	5	0	0
F9	+	19	15	28	11
F10	+	0	59	0	44
F11	+	7	3	7	2
F12	+	4	2	3	1
F13	+	12	6	10	10
F14	+	14	6	13	5
F15	+	0	0	0	4
