# Supplementary material for: A joint model of regulatory and metabolic networks
Source: BMC Bioinformatics. 2006 Jul 4;7:332. doi: 10.1186/1471-2105-7-332 (PMC1559649; doi:10.1186/1471-2105-7-332)
Supplement: Additional file 16 — The data of the E. coli central carbon network and perturbation experiments. [file 1471-2105-7-332-S16.zip › Hua.txt]

Flux data published by Hua et al.
Fluxes of central carbon and pentose phosphate pathways in C or N limitation, wild type, pgi or zwf knockouts.
Format: header--E Coli stain, nutrient condition, content--reaction indeices or external flux indices, flux direction, flux quantity.
Format: reaction or ext flux indices , flux direction, flux data in condition 1 (wild type, glucose limitation), flux data in condition 2 (wild type, ammonia limitation), flux data in condition 3 (pgi knockout, glucose limitation), flux data in condition 4 (pgi knockout, ammonia limitation), flux data in condition 5 (zwf knockout, glucose limitation), flux data in condition 6 (zwf knockout, ammonia limitation).
Use 1.1.99.16 to express the combination of 1.1.99.16 and 1.1.1.37.
Use 1.1.1.38 to express the combination of 1.1.1.38 and 1.1.1.40.

Cols 3,4: wildtype; glucose limitation; ammonia limitation
Cols 5,6: pgi knockout; glucose limitation; ammonia limitation
Cols 7,8: zwf knockout; glucose limitation; ammonia limitation

WT; glucose D
WT; ammonia D
pgi; glucose D
pgi; ammonia D
zwf; glucose D
zwf; ammonia D

2.7.1.2	+	100	100	100	100	100	100
5.3.1.9	+	70	85	0	0	99	93
2.7.1.11	+	85	89	58	50	94	91
2.7.2.3	+	175	180	148	135	184	179
5.4.2.1	+	165	175	137	127	173	174
4.2.1.11	+	165	175	137	127	173	174
2.7.1.40	+	127	144	143	116	134	132
99.1	+	109	145	122	109	114	122
4.1.1.31	+	97	60	38	17	80	39
4.1.1.49	+	66	33	50	11	47	0
2.3.3.1	+	89	78	64	58	93	16
4.2.1.3	+	89	78	64	58	93	16
99.2	+	89	78	64	58	93	16
1.1.1.42	+	89	78	26	44	93	16
99.3	+	80	73	16	37	83	11
6.2.1.5	+	80	73	16	37	83	11
1.3.5.1	+	80	73	54	50	83	11
4.2.1.2	+	80	72	54	50	83	10
1.1.99.16	+	72	58	91	63	76	17
4.1.3.1	+	0	0	37	14	0	0
1.1.1.38	+	7	14	0	0	7	28
1.1.1.49	+	29	11	99	93	0	0
3.1.1.31	+	29	11	99	93	0	0
1.1.1.44	+	29	11	94	80	0	0
2.2.1.1	+	9	3	31	26	0	0
99.4	+	6	2	28	24	4	2
2.2.1.2	+	9	3	31	26	0	0
F1	+	-100	-100	-100	-100	-100	-100
F2	+	1	3	0	0	1	1
F3	+	1	0	1	1	1	0
F4	+	1	1	1	1	1	1
F5	+	10	5	10	8	11	5
F6	+	6	3	7	5	7	3
F7	+	26	12	27	20	27	12
F9	+	20	11	20	18	21	10
F11	+	4	3	4	4	4	2
F12	+	3	2	3	3	3	2
F16	+	10	5	10	7	10	4
F14	+	14	7	15	11	15	7
F8	+	0	0	0	0	0	25
F10	+	0	56	0	20	0	96
