# Supplementary material for: A joint model of regulatory and metabolic networks
Source: BMC Bioinformatics. 2006 Jul 4;7:332. doi: 10.1186/1471-2105-7-332 (PMC1559649; doi:10.1186/1471-2105-7-332)
Supplement: Additional file 16 — The data of the E. coli central carbon network and perturbation experiments. [file 1471-2105-7-332-S16.zip › Hua2.txt]

Gene expression responses under glucose and amino acid limited conditions.
log2 ratios of amino acid limited/glucose limited.
Restricted to genes in central carbon pathway.
Amino/Glucose
Gene	Ratio
talB	1.32
phoH	2.67
gadB	4.27
ugd	3.04
fcl	2.15
gmd	2.48
mqo	2.68
gabD	1.72
gabT	2.07
gltB	1.91
gltD	1.84
gadA	4.50
agp	-1.83
dadX	-1.24
maeB	-1.74
glcB	-1.73
glcG	-1.81
glcC	-1.84
pckA	-3.35
tnaA	-6.09
aslB	-1.38
glpK	-2.53
aceA	-2.17
aceK	-2.32
cadA	-1.39
aspA	-1.54
gcd	1.47
sfsA	2.15
pflA	1.91
kdsA	1.11
adhE	2.55
celD	1.47
zwf	1.83
fruK	1.53
ackA	1.28
eno	1.66
fbaA	1.33
epd	1.80
yqhD	3.39
exuR	1.35
glgP	2.13
glgA	1.68
glgC	1.62
glgX	1.86
glgB	1.87
ppc	2.41
mltD	-1.48
sdhC	-1.42
sdhD	-1.57
sdhA	-1.69
sdhB	-2.04
sucD	-1.69
ancA	-1.49
aldH	-1.23
aldA	-2.88
fumC	-2.36
fumA	-1.77
uidA	-1.29
fadD	-2.60
amyA	-1.72
gatD	-5.29
gatA	-1.93
gatZ	-1.83
nuoK	-1.17
nuoJ	-1.14
nuoI	-1.53
nuoF	-1.33
nuoE	-1.44
nuoC	-1.38
nuoB	-1.85
nuoA	-1.99
yfcX	-2.07
glk	-1.21
fucA	-1.78
yqeF	-1.90
glgS	-1.39
mdh	-1.46
malT	-2.13
malS	-2.54
aldB	-2.79
atpB	-1.19
atpI	-1.57
fadA	-2.42
fadB	-2.28
udhA	-2.01
frdD	-1.38
