# Supplementary material for: A joint model of regulatory and metabolic networks
Source: BMC Bioinformatics. 2006 Jul 4;7:332. doi: 10.1186/1471-2105-7-332 (PMC1559649; doi:10.1186/1471-2105-7-332)
Supplement: Additional file 16 — The data of the E. coli central carbon network and perturbation experiments. [file 1471-2105-7-332-S16.zip › Oh.txt]

Gene expression data published by Oh et al.
Expression responses of genes involved in central carbon pathways and biosynthesis when growing in acetate and glycerol (compared to glucose).
Report expression ratios acetate(glycerol)/glucose.
Column 1: gene names. Column 2: acetate/glucose ratio.  Column 3: glycerol/glucose ratio.  Column 4: acetate/glucose ratio in a separate publication of the same authors, almost identical to Column 2.

Acetate
Glycerol
Acetate2

Gene	Acetate	Glycerol	Acetate2
glgA	1.0	0.9	NA
glgB	1.2	1.4	NA
glk	0.9	1.3	1.1
zwf	0.6	1.2	0.56
pgi	0.5	0.9	0.89
fbp	2	0.9	3.3
pfkA	0.3	0.8	0.59
pfkB	1.0	1.0	1.2
fba	0.3	1.0	0.5
tpiA	0.3	0.9	0.95
gapA	0.4	1.2	0.45
pgk	0.3	1.2	0.59
epd	NA	NA	0.22
gpmA	0.8	0.9	1.7
gpmB	NA	NA	2.0
eno	0.2	0.8	0.54
pykF	0.5	0.8	0.22
pykA	1.0	2.2	1.3
ppsA	10	0.9	13
lpdA	0.6	0.7	NA
pckA	4.2	3.0	8.3
ppc	0.4	0.9	0.28
pflB	1.1	1.5	NA
pflD	0.9	1.0	NA
fdhF	0.6	1.2	NA
pta	0.4	0.8	0.65
ackA	0.2	0.4	0.51
acs	NA	NA	9.5
adhE	0.2	1.5	NA
gltA	4.5	3.6	4.9
acnA	1.9	1.9	1.5
acnB	3.9	1.4	6.9
icdA	1.4	1.2	1.8
sucA	5.7	3.7	1.6
sucB	NA	NA	2.2
sucC	NA	NA	2.8
sucD	NA	NA	3.1
sdhC	2.1	1.4	2.4
sdhD	NA	NA	2.4
sdhA	NA	NA	2.4
sdhB	NA	NA	2.4
aceA	20	1.5	NA
mdh	4	1.9	3.9
fumA	5.4	2.6	3.5
fumC	4.7	1.5	2.1
fumB	2.7	1.5	1.8
frdA	1.8	1.0	1.5
frdB	NA	NA	1.5
frdC	NA	NA	1.5
frdD	NA	NA	1.5
sfcA	NA	NA	1.7
maeB	NA	NA	5.1
gnd	0.3	1.0	0.6
rpe	0.6	1.1	1.0
rpiA	0.6	0.9	1.1
rpiB	1	1.2	1.0
talB	0.9	1.0	0.95
tktA	1.3	1.1	1.3
tktB	1.3	1.1	1.3
edd	1.3	0.8	NA
pntA	0.4	1.2	NA
cyaA	0.7	0.6	NA
CRP	0.8	0.7	NA
ptsHI	0.4	0.5	0.47
ptsG	0.2	0.3	0.31
crr	0.2	0.4	NA
fruR	0.9	0.7	NA
Fnr	0.6	0.9	NA
ArcA	0.6	0.9	NA
serA	0.4	0.6	NA
glyA	0.5	0.7	NA
cysK	1.8	0.9	NA
dxs	1	0.9	NA
dxr	0.6	0.7	NA
idi	0.8	1.0	NA
ispA	0.8	0.6	NA
ups	0.6	0.6	NA
ispB	0.5	0.9	NA
aspC	0.8	1.0	NA
aspA	4	2.1	NA
asnA	0.3	3.6	NA
asnB	0.5	2.6	NA
dapB	0.5	0.8	NA
lysC	0.7	0.7	NA
metB	0.8	0.7	NA
metE	0.4	0.7	NA
thrA	0.3	0.5	NA
ilvG	31	2.0	NA
hisG	0.4	1.0	NA
aroF	4.4	1.6	NA
aroG	0.7	0.9	NA
aroH	0.4	0.6	NA
aroL	1	0.7	NA
tryB	1	0.9	NA
trpE	0.1	0.5	NA
ubiA	0.5	0.9	NA
ubiB	1.3	1.1	NA
ubiH	1.1	0.8	NA
ubiX	0.6	0.8	NA
avtA	0.9	0.9	NA
ilvC	0.5	0.6	NA
leuA	0.4	0.7	NA
gdhA	1.4	1.7	NA
glnA	0.2	0.7	NA
proB	1	1.0	NA
argF	0.8	0.6	NA
