# Supplementary material for: A joint model of regulatory and metabolic networks
Source: BMC Bioinformatics. 2006 Jul 4;7:332. doi: 10.1186/1471-2105-7-332 (PMC1559649; doi:10.1186/1471-2105-7-332)
Supplement: Additional file 16 — The data of the E. coli central carbon network and perturbation experiments. [file 1471-2105-7-332-S16.zip › Siddiquee.txt]

Gene expression responses of wild type and pykF knockout strains under minimum medium 
(glucose 10g/L).
Expression levels of wild type and knockout.
Numbers are made up from figures.
Continuous culture, dilution rate 0.2h-1.

pykF

Gene	pykF_ratio	Wild	Knockout
glk	0.86	1.5	1.3
pgi	0.75	1.2	0.9
tpiA	0.89	1.8	1.6
pfkA	0.71	1.4	1.0
zwf	1.8	1.0	1.8
gnd	1.33	1.2	1.6
pykF	0.0057	1.75	0.01
pykA	1.56	0.45	0.7
ppc	1.25	0.4	0.5
pckA	1.21	1.2	1.45
meaB	1.14	1.75	2.0
mdh	1.44	0.9	1.3
ackA	1.0	0.4	0.4
ldh	1.0	1.0	1.0
gltA	1.0	1.0	1.0
edd	1.33	0.9	1.2
ptsHI	1.07	0.75	0.8
ptsG	0.8	1.5	1.2
CRP	0.96	1.35	1.3
cyaA	0.71	0.7	0.5
fruR	1.27	1.5	1.9
ArcA	1.06	1.7	1.8
Fnr	1.07	1.5	1.6
