# Supplementary material for: A joint model of regulatory and metabolic networks
Source: BMC Bioinformatics. 2006 Jul 4;7:332. doi: 10.1186/1471-2105-7-332 (PMC1559649; doi:10.1186/1471-2105-7-332)
Supplement: Additional file 16 — The data of the E. coli central carbon network and perturbation experiments. [file 1471-2105-7-332-S16.zip › datasets.txt]

The following data files are included.

genes.txt: The list of genes in the model.

reduced_reactions.txt: The list of metabolic reactions in the model.

external_fluxes.txt: Definition of the external fluxes in the model.

gene_enzyme_map.txt: The mapping between gene names and enzyme functions.

reduced_regulator_operon_map.txt: The bindings of regulators on operons in the 
model.

reduced_operon_gene_map.txt: The member genes of each operon in the model.

metabolite_regulator_links1.txt: The two fixed (metabolite,regulator) links.

expression_data_genes.txt: The genes appeared in any expression data.

expression_data_conds.txt: The perturbation conditions of expression data.

expression_data_data.txt: The perturbation expression data.

flux_data_reacs.txt: The EC numbers of the reactions appeared in any flux data.

flux_data_conds.txt: The perturbation conditions of flux data.

flux_data_data.txt: The perturbation flux data.

Oh.txt: The expression data in acetate supply from Oh et al., 2000.

Hua.txt: The flux data in pgi and zwf knockouts from Hua et al., 2003.

Hua2.txt: The expression data in glucose versus amino acid limitation from
Hua et al., 2004.

Emmerling.txt: The flux data in pykA/pykF double knockouts from Emmerling et 
al., 2002.

Siddiquee.txt: The expression data in pykF knockout from Siddiquee et al., 
2004.
