# Supplementary material for: A joint model of regulatory and metabolic networks
Source: BMC Bioinformatics. 2006 Jul 4;7:332. doi: 10.1186/1471-2105-7-332 (PMC1559649; doi:10.1186/1471-2105-7-332)
Supplement: Additional file 16 — The data of the E. coli central carbon network and perturbation experiments. [file 1471-2105-7-332-S16.zip › expression_data_conds.txt]

Acetate
Glycerol
Acetate2
Amino/Glucose
pykF
