# Supplementary material for: A joint model of regulatory and metabolic networks
Source: BMC Bioinformatics. 2006 Jul 4;7:332. doi: 10.1186/1471-2105-7-332 (PMC1559649; doi:10.1186/1471-2105-7-332)
Supplement: Additional file 16 — The data of the E. coli central carbon network and perturbation experiments. [file 1471-2105-7-332-S16.zip › expression_data_data.txt]

1.00	0.90	NA	1.68	NA
1.20	1.40	NA	1.87	NA
0.90	1.30	1.10	-1.21	0.86
0.60	1.20	0.56	1.83	1.80
0.50	0.90	0.89	NA	0.75
2.00	0.90	3.30	NA	NA
0.30	0.80	0.59	NA	0.71
1.00	1.00	1.20	NA	NA
0.30	1.00	0.50	NA	NA
0.30	0.90	0.95	NA	0.89
0.40	1.20	0.45	NA	NA
0.30	1.20	0.59	NA	NA
NA	NA	0.22	1.80	NA
0.80	0.90	1.70	NA	NA
NA	NA	2.00	NA	NA
0.20	0.80	0.54	1.66	NA
0.50	0.80	0.22	NA	0.01
1.00	2.20	1.30	NA	1.56
10.00	0.90	13.00	NA	NA
0.60	0.70	NA	NA	NA
4.20	3.00	8.30	-3.35	1.21
0.40	0.90	0.28	2.41	1.25
1.10	1.50	NA	NA	NA
0.90	1.00	NA	NA	NA
0.60	1.20	NA	NA	NA
0.40	0.80	0.65	NA	NA
0.20	0.40	0.51	1.28	1.00
NA	NA	9.50	NA	NA
0.20	1.50	NA	2.55	NA
4.50	3.60	4.90	NA	1.00
1.90	1.90	1.50	NA	NA
3.90	1.40	6.90	NA	NA
1.40	1.20	1.80	NA	NA
5.70	3.70	1.60	NA	NA
NA	NA	2.20	NA	NA
NA	NA	2.80	NA	NA
NA	NA	3.10	-1.69	NA
2.10	1.40	2.40	-1.42	NA
NA	NA	2.40	-1.57	NA
NA	NA	2.40	-1.69	NA
NA	NA	2.40	-2.04	NA
20.00	1.50	NA	-2.17	NA
4.00	1.90	3.90	-1.46	1.44
5.40	2.60	3.50	-1.77	NA
4.70	1.50	2.10	-2.36	NA
2.70	1.50	1.80	NA	NA
1.80	1.00	1.50	NA	NA
NA	NA	1.50	NA	NA
NA	NA	1.50	NA	NA
NA	NA	1.50	-1.38	NA
NA	NA	1.70	NA	NA
NA	NA	5.10	-1.74	NA
0.30	1.00	0.60	NA	1.33
0.60	1.10	1.00	NA	NA
0.60	0.90	1.10	NA	NA
1.00	1.20	1.00	NA	NA
0.90	1.00	0.95	1.32	NA
1.30	1.10	1.30	NA	NA
1.30	1.10	1.30	NA	NA
1.30	0.80	NA	NA	1.33
0.40	1.20	NA	NA	NA
0.70	0.60	NA	NA	0.71
0.80	0.70	NA	NA	0.96
0.40	0.50	0.47	NA	1.07
0.20	0.30	0.31	NA	0.80
0.20	0.40	NA	NA	NA
0.90	0.70	NA	NA	1.27
0.60	0.90	NA	NA	1.07
0.60	0.90	NA	NA	1.06
0.40	0.60	NA	NA	NA
0.50	0.70	NA	NA	NA
1.80	0.90	NA	NA	NA
1.00	0.90	NA	NA	NA
0.60	0.70	NA	NA	NA
0.80	1.00	NA	NA	NA
0.80	0.60	NA	NA	NA
0.60	0.60	NA	NA	NA
0.50	0.90	NA	NA	NA
0.80	1.00	NA	NA	NA
4.00	2.10	NA	-1.54	NA
0.30	3.60	NA	NA	NA
0.50	2.60	NA	NA	NA
0.50	0.80	NA	NA	NA
0.70	0.70	NA	NA	NA
0.80	0.70	NA	NA	NA
0.40	0.70	NA	NA	NA
0.30	0.50	NA	NA	NA
31.00	2.00	NA	NA	NA
0.40	1.00	NA	NA	NA
4.40	1.60	NA	NA	NA
0.70	0.90	NA	NA	NA
0.40	0.60	NA	NA	NA
1.00	0.70	NA	NA	NA
1.00	0.90	NA	NA	NA
0.10	0.50	NA	NA	NA
0.50	0.90	NA	NA	NA
1.30	1.10	NA	NA	NA
1.10	0.80	NA	NA	NA
0.60	0.80	NA	NA	NA
0.90	0.90	NA	NA	NA
0.50	0.60	NA	NA	NA
0.40	0.70	NA	NA	NA
1.40	1.70	NA	NA	NA
0.20	0.70	NA	NA	NA
1.00	1.00	NA	NA	NA
0.80	0.60	NA	NA	NA
NA	NA	NA	2.67	NA
NA	NA	NA	4.27	NA
NA	NA	NA	3.04	NA
NA	NA	NA	2.15	NA
NA	NA	NA	2.48	NA
NA	NA	NA	2.68	NA
NA	NA	NA	1.72	NA
NA	NA	NA	2.07	NA
NA	NA	NA	1.91	NA
NA	NA	NA	1.84	NA
NA	NA	NA	4.50	NA
NA	NA	NA	-1.83	NA
NA	NA	NA	-1.24	NA
NA	NA	NA	-1.73	NA
NA	NA	NA	-1.81	NA
NA	NA	NA	-1.84	NA
NA	NA	NA	-6.09	NA
NA	NA	NA	-1.38	NA
NA	NA	NA	-2.53	NA
NA	NA	NA	-2.32	NA
NA	NA	NA	-1.39	NA
NA	NA	NA	1.47	NA
NA	NA	NA	2.15	NA
NA	NA	NA	1.91	NA
NA	NA	NA	1.11	NA
NA	NA	NA	1.47	NA
NA	NA	NA	1.53	NA
NA	NA	NA	1.33	NA
NA	NA	NA	3.39	NA
NA	NA	NA	1.35	NA
NA	NA	NA	2.13	NA
NA	NA	NA	1.62	NA
NA	NA	NA	1.86	NA
NA	NA	NA	-1.48	NA
NA	NA	NA	-1.49	NA
NA	NA	NA	-1.23	NA
NA	NA	NA	-2.88	NA
NA	NA	NA	-1.29	NA
NA	NA	NA	-2.60	NA
NA	NA	NA	-1.72	NA
NA	NA	NA	-5.29	NA
NA	NA	NA	-1.93	NA
NA	NA	NA	-1.83	NA
NA	NA	NA	-1.17	NA
NA	NA	NA	-1.14	NA
NA	NA	NA	-1.53	NA
NA	NA	NA	-1.33	NA
NA	NA	NA	-1.44	NA
NA	NA	NA	-1.38	NA
NA	NA	NA	-1.85	NA
NA	NA	NA	-1.99	NA
NA	NA	NA	-2.07	NA
NA	NA	NA	-1.78	NA
NA	NA	NA	-1.90	NA
NA	NA	NA	-1.39	NA
NA	NA	NA	-2.13	NA
NA	NA	NA	-2.54	NA
NA	NA	NA	-2.79	NA
NA	NA	NA	-1.19	NA
NA	NA	NA	-1.57	NA
NA	NA	NA	-2.42	NA
NA	NA	NA	-2.28	NA
NA	NA	NA	-2.01	NA
NA	NA	NA	NA	1.14
NA	NA	NA	NA	1.00
