# Supplementary material for: A joint model of regulatory and metabolic networks
Source: BMC Bioinformatics. 2006 Jul 4;7:332. doi: 10.1186/1471-2105-7-332 (PMC1559649; doi:10.1186/1471-2105-7-332)
Supplement: Additional file 16 — The data of the E. coli central carbon network and perturbation experiments. [file 1471-2105-7-332-S16.zip › expression_data_genes.txt]

glgA
glgB
glk
zwf
pgi
fbp
pfkA
pfkB
fba
tpiA
gapA
pgk
epd
gpmA
gpmB
eno
pykF
pykA
ppsA
lpdA
pckA
ppc
pflB
pflD
fdhF
pta
ackA
acs
adhE
gltA
acnA
acnB
icdA
sucA
sucB
sucC
sucD
sdhC
sdhD
sdhA
sdhB
aceA
mdh
fumA
fumC
fumB
frdA
frdB
frdC
frdD
sfcA
maeB
gnd
rpe
rpiA
rpiB
talB
tktA
tktB
edd
pntA
cyaA
CRP
ptsHI
ptsG
crr
fruR
Fnr
ArcA
serA
glyA
cysK
dxs
dxr
idi
ispA
ups
ispB
aspC
aspA
asnA
asnB
dapB
lysC
metB
metE
thrA
ilvG
hisG
aroF
aroG
aroH
aroL
tryB
trpE
ubiA
ubiB
ubiH
ubiX
avtA
ilvC
leuA
gdhA
glnA
proB
argF
phoH
gadB
ugd
fcl
gmd
mqo
gabD
gabT
gltB
gltD
gadA
agp
dadX
glcB
glcG
glcC
tnaA
aslB
glpK
aceK
cadA
gcd
sfsA
pflA
kdsA
celD
fruK
fbaA
yqhD
exuR
glgP
glgC
glgX
mltD
ancA
aldH
aldA
uidA
fadD
amyA
gatD
gatA
gatZ
nuoK
nuoJ
nuoI
nuoF
nuoE
nuoC
nuoB
nuoA
yfcX
fucA
yqeF
glgS
malT
malS
aldB
atpB
atpI
fadA
fadB
udhA
meaB
ldh
