# Supplementary material for: A joint model of regulatory and metabolic networks
Source: BMC Bioinformatics. 2006 Jul 4;7:332. doi: 10.1186/1471-2105-7-332 (PMC1559649; doi:10.1186/1471-2105-7-332)
Supplement: Additional file 16 — The data of the E. coli central carbon network and perturbation experiments. [file 1471-2105-7-332-S16.zip › external_fluxes.txt]

External flux indices. An external flux can be either from/to an external metabolite or biomass.
Format: index, from metabolite (including biomass), to metabolite (including biomass).
F1	glucose	glucose_E
F2	glucose-6-phosphate	biomass
F3	fructose-6-phosphate	biomass
F4	glyceraldehyde-3-phosphate	biomass
F5	3-phosphoglycerate	biomass
F6	phosphoenolpyruvate	biomass
F7	pyruvate	biomass
F8	pyruvate	pyruvate_E
F9	acetyl-CoA	biomass
F10	acetyl-CoA	acetate_E
F11	ribulose-5-phosphate	biomass
F12	erythrose-4-phosphate	biomass
F13	alpha-ketoglutarate	oxoglutarate_E
F14	oxaloacetate	biomass
F15	fumarate	fumarate_E
F16	alpha-ketoglutarate	biomass
F17	glycerol	glycerol_E
F18	acetate	acetate_E
F19	glucose-6-phosphate	glucose-6-phosphate_E
F20	fructose	fructose_E
F21	gluconate	gluconate_E
F22	glucuronate	glucuronate_E
F23	lactate	lactate_E
