# Supplementary material for: A joint model of regulatory and metabolic networks
Source: BMC Bioinformatics. 2006 Jul 4;7:332. doi: 10.1186/1471-2105-7-332 (PMC1559649; doi:10.1186/1471-2105-7-332)
Supplement: Additional file 16 — The data of the E. coli central carbon network and perturbation experiments. [file 1471-2105-7-332-S16.zip › flux_data_conds.txt]

WT; glucose D
WT; ammonia D
pykA pykF; glucose D
pykA pykF; ammonia D
WT; glucose D
WT; ammonia D
pgi; glucose D
pgi; ammonia D
zwf; glucose D
zwf; ammonia D
Glucose
Glycerol
Pyruvate
Acetate
Glucose 6-phosphate
Fructose
Gluconate
Glucuronate
Lactate
alpha-ketoglutarate
Fumerate
