# Supplementary material for: A joint model of regulatory and metabolic networks
Source: BMC Bioinformatics. 2006 Jul 4;7:332. doi: 10.1186/1471-2105-7-332 (PMC1559649; doi:10.1186/1471-2105-7-332)
Supplement: Additional file 16 — The data of the E. coli central carbon network and perturbation experiments. [file 1471-2105-7-332-S16.zip › flux_data_data.txt]

100.00	100.00	100.00	100.00	100.00	100.00	100.00	100.00	100.00	100.00	10.57	NA	NA	NA	NA	NA	NA	NA	NA	NA	NA
77.00	96.00	71.00	60.00	70.00	85.00	NA	NA	99.00	93.00	8.71	NA	NA	NA	9.88	NA	NA	NA	NA	NA	NA
NA	NA	NA	NA	NA	NA	NA	NA	NA	NA	NA	0.72	0.75	0.44	NA	0.74	0.92	0.89	0.62	0.34	0.65
85.00	94.00	83.00	79.00	85.00	89.00	58.00	50.00	94.00	91.00	8.71	NA	NA	NA	9.88	NA	NA	NA	NA	NA	NA
NA	NA	NA	NA	NA	NA	NA	NA	NA	NA	NA	0.72	0.75	0.44	NA	0.74	0.92	0.89	0.62	0.34	0.65
NA	NA	NA	NA	NA	NA	NA	NA	NA	NA	8.71	NA	NA	NA	9.88	6.88	NA	NA	NA	NA	NA
NA	NA	NA	NA	NA	NA	NA	NA	NA	NA	NA	0.72	0.75	0.44	NA	NA	0.92	0.89	0.62	0.34	0.65
NA	NA	NA	NA	NA	NA	NA	NA	NA	NA	8.71	NA	NA	NA	9.88	6.88	NA	NA	NA	NA	NA
NA	NA	NA	NA	NA	NA	NA	NA	NA	NA	NA	0.72	0.75	0.44	NA	NA	0.92	0.89	0.62	0.34	0.65
172.00	186.00	171.00	166.00	NA	NA	NA	NA	NA	NA	17.29	11.41	NA	NA	19.63	12.58	8.65	8.54	NA	NA	NA
NA	NA	NA	NA	NA	NA	NA	NA	NA	NA	NA	NA	2.69	1.58	NA	NA	NA	NA	2.22	1.20	2.33
172.00	186.00	171.00	166.00	175.00	180.00	148.00	135.00	184.00	179.00	17.29	11.41	NA	NA	19.63	12.58	8.65	8.54	NA	NA	NA
NA	NA	NA	NA	NA	NA	NA	NA	NA	NA	NA	NA	2.69	1.58	NA	NA	NA	NA	2.22	1.20	2.33
159.00	180.00	159.00	161.00	165.00	175.00	137.00	127.00	173.00	174.00	16.01	10.46	NA	NA	18.34	11.60	7.42	7.36	NA	NA	NA
NA	NA	NA	NA	NA	NA	NA	NA	NA	NA	NA	NA	3.68	2.17	NA	NA	NA	NA	3.04	1.64	3.19
159.00	180.00	159.00	161.00	165.00	175.00	137.00	127.00	173.00	174.00	16.01	10.46	NA	NA	18.34	11.60	7.42	7.36	NA	NA	NA
NA	NA	NA	NA	NA	NA	NA	NA	NA	NA	NA	NA	3.68	2.17	NA	NA	NA	NA	3.04	1.64	3.19
119.00	131.00	100.00	100.00	127.00	144.00	143.00	116.00	134.00	132.00	12.91	8.15	NA	NA	15.20	9.22	4.45	4.49	NA	NA	NA
NA	NA	NA	NA	NA	NA	NA	NA	NA	NA	NA	NA	6.08	NA	NA	NA	NA	NA	5.01	NA	NA
99.00	147.00	105.00	122.00	109.00	145.00	122.00	109.00	114.00	122.00	10.73	6.53	35.10	NA	13.00	7.55	12.98	14.21	17.26	3.21	9.79
80.00	73.00	77.00	67.00	89.00	78.00	64.00	58.00	93.00	16.00	3.36	4.68	16.30	14.43	6.49	5.65	4.12	2.84	11.61	2.36	8.12
68.00	67.00	67.00	50.00	89.00	78.00	64.00	58.00	93.00	16.00	3.36	4.68	16.30	14.43	6.49	5.65	4.12	2.84	11.61	2.36	8.12
NA	NA	NA	NA	89.00	78.00	64.00	58.00	93.00	16.00	3.36	4.68	16.30	14.43	6.49	5.65	4.12	2.84	11.61	2.36	8.12
68.00	67.00	67.00	50.00	89.00	78.00	26.00	44.00	93.00	16.00	3.36	4.68	16.30	9.84	6.49	5.65	4.12	1.92	11.61	2.36	8.12
NA	NA	NA	NA	80.00	73.00	16.00	37.00	83.00	11.00	2.37	3.94	15.53	9.84	5.48	4.89	3.17	1.92	10.98	8.67	7.45
68.00	67.00	67.00	50.00	80.00	73.00	16.00	37.00	83.00	11.00	2.37	3.94	15.53	9.39	5.48	5.89	3.17	1.92	10.98	8.67	7.45
68.00	67.00	67.00	50.00	80.00	73.00	54.00	50.00	83.00	11.00	2.37	3.94	15.53	13.98	5.48	4.89	3.17	1.92	10.98	8.67	7.45
68.00	67.00	67.00	46.00	80.00	72.00	54.00	50.00	83.00	10.00	2.37	3.94	15.53	13.98	5.48	4.89	3.17	1.92	10.98	8.67	23.97
61.00	34.00	37.00	14.00	72.00	58.00	91.00	63.00	76.00	17.00	2.37	3.94	15.53	17.57	5.48	4.89	3.17	1.92	10.98	4.72	12.72
NA	NA	NA	NA	NA	NA	37.00	14.00	NA	NA	NA	NA	NA	4.59	NA	NA	NA	NA	NA	NA	NA
NA	NA	NA	NA	NA	NA	NA	NA	NA	NA	NA	NA	NA	4.59	NA	NA	NA	NA	NA	NA	NA
21.00	1.00	28.00	31.00	29.00	11.00	99.00	93.00	NA	NA	NA	NA	NA	NA	NA	NA	NA	NA	NA	NA	NA
21.00	1.00	28.00	31.00	29.00	11.00	99.00	93.00	NA	NA	NA	NA	NA	NA	NA	NA	NA	NA	NA	NA	NA
21.00	1.00	28.00	31.00	29.00	11.00	94.00	80.00	NA	NA	NA	NA	NA	NA	NA	NA	NA	NA	NA	NA	NA
6.00	NA	8.00	10.00	9.00	3.00	31.00	26.00	NA	NA	NA	NA	NA	NA	NA	NA	NA	NA	NA	NA	NA
6.00	NA	8.00	10.00	9.00	3.00	31.00	26.00	NA	NA	NA	NA	NA	NA	NA	NA	NA	NA	NA	NA	NA
2.00	NA	5.00	9.00	6.00	2.00	28.00	24.00	4.00	2.00	NA	NA	NA	NA	NA	NA	NA	NA	NA	NA	NA
NA	2.00	NA	NA	NA	NA	NA	NA	NA	NA	NA	NA	NA	NA	NA	NA	NA	NA	NA	NA	NA
45.00	47.00	77.00	124.00	97.00	60.00	38.00	17.00	80.00	39.00	2.58	1.92	2.00	NA	2.61	1.98	2.47	2.39	1.64	NA	NA
12.00	1.00	24.00	66.00	66.00	33.00	50.00	11.00	47.00	NA	NA	NA	NA	2.41	NA	NA	NA	NA	NA	1.82	3.54
7.00	33.00	30.00	32.00	7.00	14.00	NA	NA	7.00	28.00	NA	NA	NA	1.00	NA	NA	NA	NA	NA	3.95	11.25
NA	NA	NA	NA	NA	NA	NA	NA	NA	NA	NA	14.00	NA	NA	NA	NA	NA	NA	NA	NA	NA
NA	NA	NA	NA	NA	NA	NA	NA	NA	NA	NA	14.00	NA	NA	NA	NA	NA	NA	NA	NA	NA
NA	NA	NA	NA	NA	NA	NA	NA	NA	NA	NA	NA	NA	NA	NA	7.62	NA	NA	NA	NA	NA
NA	NA	NA	NA	NA	NA	NA	NA	NA	NA	NA	NA	NA	NA	NA	NA	11.48	NA	NA	NA	NA
NA	NA	NA	NA	NA	NA	NA	NA	NA	NA	NA	NA	NA	NA	NA	NA	10.62	NA	NA	NA	NA
NA	NA	NA	NA	NA	NA	NA	NA	NA	NA	NA	NA	NA	NA	NA	NA	10.62	11.74	NA	NA	NA
NA	NA	NA	NA	NA	NA	NA	NA	NA	NA	NA	NA	NA	NA	NA	NA	NA	11.74	NA	NA	NA
NA	NA	NA	NA	NA	NA	NA	NA	NA	NA	NA	NA	NA	NA	NA	NA	NA	11.74	NA	NA	NA
NA	NA	NA	NA	NA	NA	NA	NA	NA	NA	NA	NA	NA	NA	NA	NA	NA	11.74	NA	NA	NA
NA	NA	NA	NA	NA	NA	NA	NA	NA	NA	NA	NA	NA	NA	NA	NA	NA	11.74	NA	NA	NA
NA	NA	NA	NA	NA	NA	NA	NA	NA	NA	NA	NA	NA	NA	NA	NA	NA	NA	23.66	NA	NA
100.00	100.00	100.00	100.00	100.00	100.00	100.00	100.00	100.00	100.00	10.57	NA	NA	NA	NA	NA	NA	NA	NA	NA	NA
2.00	3.00	1.00	1.00	1.00	3.00	NA	NA	1.00	1.00	NA	NA	NA	NA	NA	NA	NA	NA	NA	NA	NA
NA	NA	1.00	NA	1.00	NA	1.00	1.00	1.00	NA	NA	NA	NA	NA	NA	NA	NA	NA	NA	NA	NA
1.00	1.00	1.00	1.00	1.00	1.00	1.00	1.00	1.00	1.00	NA	NA	NA	NA	NA	NA	NA	NA	NA	NA	NA
13.00	6.00	12.00	5.00	10.00	5.00	10.00	8.00	11.00	5.00	NA	NA	NA	NA	NA	NA	NA	NA	NA	NA	NA
7.00	2.00	6.00	2.00	6.00	3.00	7.00	5.00	7.00	3.00	NA	NA	NA	NA	NA	NA	NA	NA	NA	NA	NA
27.00	12.00	25.00	10.00	26.00	12.00	27.00	20.00	27.00	12.00	NA	NA	NA	NA	NA	NA	NA	NA	NA	NA	NA
NA	5.00	NA	NA	NA	NA	NA	NA	NA	25.00	NA	NA	NA	NA	NA	NA	NA	NA	NA	NA	NA
NA	NA	NA	NA	NA	NA	NA	NA	NA	NA	NA	NA	42.87	NA	NA	NA	NA	NA	NA	NA	NA
19.00	15.00	28.00	11.00	20.00	11.00	20.00	18.00	21.00	10.00	NA	NA	NA	NA	NA	NA	NA	NA	NA	NA	NA
NA	59.00	NA	44.00	NA	56.00	NA	20.00	NA	96.00	4.89	NA	16.81	NA	4.00	NA	6.48	9.07	4.06	NA	NA
NA	NA	NA	NA	NA	NA	NA	NA	NA	NA	NA	NA	NA	20.16	NA	NA	NA	NA	NA	NA	NA
7.00	3.00	7.00	2.00	4.00	3.00	4.00	4.00	4.00	2.00	NA	NA	NA	NA	NA	NA	NA	NA	NA	NA	NA
4.00	2.00	3.00	1.00	3.00	2.00	3.00	3.00	3.00	2.00	NA	NA	NA	NA	NA	NA	NA	NA	NA	NA	NA
12.00	6.00	10.00	10.00	NA	NA	NA	NA	NA	NA	NA	NA	NA	NA	NA	NA	NA	NA	NA	NA	NA
NA	NA	NA	NA	NA	NA	NA	NA	NA	NA	NA	NA	NA	NA	NA	NA	NA	NA	NA	6.65	NA
14.00	6.00	13.00	5.00	14.00	7.00	15.00	11.00	15.00	7.00	NA	NA	NA	NA	NA	NA	NA	NA	NA	NA	NA
NA	NA	NA	4.00	NA	NA	NA	NA	NA	NA	NA	NA	NA	NA	NA	NA	NA	NA	NA	NA	NA
NA	NA	NA	NA	NA	NA	NA	NA	NA	NA	NA	NA	NA	NA	NA	NA	NA	NA	NA	NA	16.52
NA	NA	NA	NA	10.00	5.00	10.00	7.00	10.00	4.00	NA	NA	NA	NA	NA	NA	NA	NA	NA	NA	NA
NA	NA	NA	NA	NA	NA	NA	NA	NA	NA	NA	14.00	NA	NA	NA	NA	NA	NA	NA	NA	NA
NA	NA	NA	NA	NA	NA	NA	NA	NA	NA	NA	NA	NA	20.16	NA	NA	NA	NA	NA	NA	NA
NA	NA	NA	NA	NA	NA	NA	NA	NA	NA	NA	NA	NA	NA	11.76	NA	NA	NA	NA	NA	NA
NA	NA	NA	NA	NA	NA	NA	NA	NA	NA	NA	NA	NA	NA	NA	7.62	NA	NA	NA	NA	NA
NA	NA	NA	NA	NA	NA	NA	NA	NA	NA	NA	NA	NA	NA	NA	NA	11.48	NA	NA	NA	NA
NA	NA	NA	NA	NA	NA	NA	NA	NA	NA	NA	NA	NA	NA	NA	NA	NA	11.74	NA	NA	NA
NA	NA	NA	NA	NA	NA	NA	NA	NA	NA	NA	NA	NA	NA	NA	NA	NA	NA	23.66	NA	NA
