# Supplementary material for: A joint model of regulatory and metabolic networks
Source: BMC Bioinformatics. 2006 Jul 4;7:332. doi: 10.1186/1471-2105-7-332 (PMC1559649; doi:10.1186/1471-2105-7-332)
Supplement: Additional file 16 — The data of the E. coli central carbon network and perturbation experiments. [file 1471-2105-7-332-S16.zip › flux_data_reacs.txt]

2.7.1.2	+
5.3.1.9	+
5.3.1.9	-
2.7.1.11	+
2.7.1.11	-
4.1.2.13	+
4.1.2.13	-
5.3.1.1	+
5.3.1.1	-
1.2.1.12	+
1.2.1.12	-
2.7.2.3	+
2.7.2.3	-
5.4.2.1	+
5.4.2.1	-
4.2.1.11	+
4.2.1.11	-
2.7.1.40	+
2.7.1.40	-
99.1	+
2.3.3.1	+
4.2.1.3	+
99.2	+
1.1.1.42	+
99.3	+
6.2.1.5	+
1.3.5.1	+
4.2.1.2	+
1.1.99.16	+
4.1.3.1	+
2.3.3.9	+
1.1.1.49	+
3.1.1.31	+
1.1.1.44	+
2.2.1.1	+
2.2.1.2	+
99.4	+
99.4	-
4.1.1.31	+
4.1.1.49	+
1.1.1.38	+
2.7.1.30	+
1.1.1.94	+
2.7.1.56	+
2.7.1.12	+
4.2.1.12	+
4.1.2.14	+
5.3.1.12	+
1.1.1.57	+
4.2.1.8	+
2.7.1.45	+
99.5	+
F1	-
F2	+
F3	+
F4	+
F5	+
F6	+
F7	+
F8	+
F8	-
F9	+
F10	+
F10	-
F11	+
F12	+
F13	+
F13	-
F14	+
F15	+
F15	-
F16	+
F17	-
F18	-
F19	-
F20	-
F21	-
F22	-
F23	-
