# Supplementary material for: A joint model of regulatory and metabolic networks
Source: BMC Bioinformatics. 2006 Jul 4;7:332. doi: 10.1186/1471-2105-7-332 (PMC1559649; doi:10.1186/1471-2105-7-332)
Supplement: Additional file 16 — The data of the E. coli central carbon network and perturbation experiments. [file 1471-2105-7-332-S16.zip › gene_enzyme_map.txt]

Mappings between gene and enzyme names.
Notice one gene can map to multiple enzymes.
pgi	phosphoglucose isomerase
glk	glucokinase
pfkA	6-phosphofructokinase-1
pfkB	6-phosphofructokinase-2
fbaB	fructose bisphosphate aldolase classI
fbaA	fructose bisphosphate aldolase classII
tpiA	triose phosphate isomerase
gapA	glyceraldehyde 3-phosphate dehydrogenase-A complex
pgk	phosphoglycerate kinase
pgml	phosphoglycerate mutase, cofactor independent
gpmA	phosphoglycerate mutase 1
ytjC	phosphoglycerate mutase 2
eno	enolase
pykF	pyruvate kinase I
pykA	pyruvate kinase II
aceE	pyruvate dehydrogenase subunit 1
aceF	pyruvate dehydrogenase subunit 2
lpd	pyruvate dehydrogenase subunit 3
prpC	methylcitrate synthase
gltA	citrate synthase
acnA	aconitase
acnB	aconitase B
icd	isocitrate dehydrogenase
sucA	2-oxoglutarate dehydrogenase complex subunit 1
sucB	2-oxoglutarate dehydrogenase complex subunit 2
lpd	2-oxoglutarate dehydrogenase complex subunit 3
sucC	succinyl-CoA synthetase subunit 1
sucD	succinyl-CoA synthetase subunit 2
sdhA	succinate dehydrogenase subunit 1
sdhB	succinate dehydrogenase subunit 2
sdhC	succinate dehydrogenase subunit 3
sdhD	succinate dehydrogenase subunit 4
fumA	fumarase A
fumB	fumarase B
fumC	fumarase C
mdh	malate dehydrogenase 1
mqo	malate dehydrogenase 2
aceA	isocitrate lyase
aceB	malate synthase A
glcB	malate synthase G
zwf	glucose 6-phosphate-1-dehydrogenase
pgl	6-phosphogluconolactonase
gnd	6-phosphogluconate dehydrogenase
rpiA	ribose-5-phosphate isomerase A
alsI	ribose-5-phosphate isomerase B
rpe	ribulose phosphate 3-epimerase
tktA	transketolase I
tktB	transketolase II
talA	transaldolase A
talB	transaldolase B
ppc	phosphoenolpyruvate carboxylase
pck	phosphoenolpyruvate carboxykinase
maeB	malic enzyme, NADP-linked
sfcA	malic enzyme, NAD-linked
pta	phosphate acetyltransferase
acs	acetyl-CoA synthetase
ackA	acetate kinase A
ackB	acetate kinase B
glpk	glycerol kinase
glpD	glycerol-3-phosphate-dehydrogenase, aerobic
glpA	glycerol-3-phosphate-dehydrogenase, anaerobic, subunit A
glpB	glycerol-3-phosphate-dehydrogenase, anaerobic, subunit B
glpC	glycerol-3-phosphate-dehydrogenase, anaerobic, subunit C
gpsA	glycerol-3-phosphate-dehydrogenase-[NAD+]
fruK	1-phosphofructokinase
edd	phosphogluconate dehydratase
eda	2-keto-3-deoxy-6-phosphogluconate aldolase
gntK	gluconokinase I
idnK	gluconokinase II
uxaC	D-glucuronate isomerase
uxuB	mannonate oxidoreductase
uxuA	mannonate dehydratase
kdgK	2-dehydro-3-deoxygluconokinase
lldD	L-lactate dehydrogenase
mak	manno(fructo)kinase
