# Supplementary material for: A joint model of regulatory and metabolic networks
Source: BMC Bioinformatics. 2006 Jul 4;7:332. doi: 10.1186/1471-2105-7-332 (PMC1559649; doi:10.1186/1471-2105-7-332)
Supplement: Additional file 16 — The data of the E. coli central carbon network and perturbation experiments. [file 1471-2105-7-332-S16.zip › genes.txt]

FruR
CRP
Fur
PdhR
Fnr
ArcA
Fis
IHF
DcuR
NarL
MarA
Rob
SoxS
FlhD
IclR
GlcC
GadE
AlsR
GlpR
GntR
IdnR
ExuR
UxuR
Lct
pgi
glk
pfkA
pfkB
fbaB
fbaA
tpiA
gapA
pgk
pgml
gpmA
ytjC
eno
pykF
pykA
aceE
aceF
lpd
prpC
gltA
acnA
acnB
icd
sucA
sucB
sucC
sucD
sdhA
sdhB
sdhC
sdhD
fumA
fumB
fumC
mdh
mqo
aceA
aceB
glcB
zwf
pgl
gnd
rpiA
alsI
rpe
tktA
tktB
talA
talB
ppc
pck
maeB
sfcA
pta
acs
ackA
ackB
glpk
glpD
glpA
glpB
glpC
gpsA
fruK
edd
eda
gntK
idnK
uxaC
uxuB
uxuA
kdgK
lldD
mak
glgA
glgB
fbp
fba
epd
gpmB
ppsA
lpdA
pckA
pflB
pflD
fdhF
adhE
icdA
frdA
frdB
frdC
frdD
rpiB
pntA
cyaA
ptsHI
ptsG
crr
fruR
serA
glyA
cysK
dxs
dxr
idi
ispA
ups
ispB
aspC
aspA
asnA
asnB
dapB
lysC
metB
metE
thrA
ilvG
hisG
aroF
aroG
aroH
aroL
tryB
trpE
ubiA
ubiB
ubiH
ubiX
avtA
ilvC
leuA
gdhA
glnA
proB
argF
phoH
gadB
ugd
fcl
gmd
gabD
gabT
gltB
gltD
gadA
agp
dadX
glcG
glcC
tnaA
aslB
glpK
aceK
cadA
gcd
sfsA
pflA
kdsA
celD
yqhD
exuR
glgP
glgC
glgX
mltD
ancA
aldH
aldA
uidA
fadD
amyA
gatD
gatA
gatZ
nuoK
nuoJ
nuoI
nuoF
nuoE
nuoC
nuoB
nuoA
yfcX
fucA
yqeF
glgS
malT
malS
aldB
atpB
atpI
fadA
fadB
udhA
meaB
ldh
