# Supplementary material for: A joint model of regulatory and metabolic networks
Source: BMC Bioinformatics. 2006 Jul 4;7:332. doi: 10.1186/1471-2105-7-332 (PMC1559649; doi:10.1186/1471-2105-7-332)
Supplement: Additional file 16 — The data of the E. coli central carbon network and perturbation experiments. [file 1471-2105-7-332-S16.zip › reduced_operon_gene_map.txt]

Mapping between operons and genes they control.
Format: operon-gene
pfkA	pfkA
gapA	gapA
epd-pgk	pgk
pgmA	gpmA
pykF	pykF
pdhR-aceEF-lpdA	pdhR
pdhR-aceEF-lpdA	aceE
pdhR-aceEF-lpdA	aceF
pdhR-aceEF-lpdA	lpd
lpdA	lpd
gltA	gltA
acnA	acnA
acnB	acnB
icdA	icd
sdhCDAB-b0725-sucABCD	sdhC
sdhCDAB-b0725-sucABCD	sdhD
sdhCDAB-b0725-sucABCD	sdhA
sdhCDAB-b0725-sucABCD	sdhB
sdhCDAB-b0725-sucABCD	b0725
sdhCDAB-b0725-sucABCD	sucA
sdhCDAB-b0725-sucABCD	sucB
sdhCDAB-b0725-sucABCD	sucC
sdhCDAB-b0725-sucABCD	sucD
fumA	fumA
fumB	fumB
dcuB-fumB	fumB
fumC	fumC
dcuB	dcuB
dcuB	fumC
mdh	mdh
aceBAK	aceB
aceBAK	aceA
aceBAK	aceK
glcDEFGBA	glcD
glcDEFGBA	glcE
glcDEFGBA	glcF
glcDEFGBA	glcG
glcDEFGBA	glcB
glcDEFGBA	glcA
zwf	zwf
gnd	gnd
alsI	alsI
rpe-gph-trpS	rpe
rpe-gph-trpS	gph
rpe-gph-trpS	trpS
dam-rpe-gph-trpS	dam
dam-rpe-gph-trpS	rpe
dam-rpe-gph-trpS	gph
dam-rpe-gph-trpS	trpS
damX-dam-rpe-gph-trpS	damX
damX-dam-rpe-gph-trpS	dam
damX-dam-rpe-gph-trpS	rpe
damX-dam-rpe-gph-trpS	gph
damX-dam-rpe-gph-trpS	trpS
aroK-aroB-damX-dam-rpe-gph-trpS	aroK
aroK-aroB-damX-dam-rpe-gph-trpS	aroB
aroK-aroB-damX-dam-rpe-gph-trpS	damX
aroK-aroB-damX-dam-rpe-gph-trpS	dam
aroK-aroB-damX-dam-rpe-gph-trpS	rpe
aroK-aroB-damX-dam-rpe-gph-trpS	gph
aroK-aroB-damX-dam-rpe-gph-trpS	trpS
pckA	pck
acs-yjcHG	acs
acs-yjcHG	yjcH
acs-yjcHG	yjcG
ackA	ackA
glpFK	glpF
glpFK	glpK
glpD	glpD
glpABC	glpA
glpABC	glpB
glpABC	glpC
fruBKA	fruB
fruBKA	fruK
fruBKA	fruA
edd-eda	edd
edd-eda	eda
gntKU	gntK
gntKU	gntU_1
gntKU	gntU_2
uxaCA	uxaC
uxuCA	uxaA
uxuAB	uxuA
uxuAB	uxuB
lctPRD	lctP
lctPRD	lctR
lctPRD	lldD
idnK	idnK
nuo	nuoA
nuo	nuoB
nuo	nuoC
nuo	nuoD
nuo	nuoE
nuo	nuoF
nuo	nuoG
nuo	nuoH
nuo	nuoI
nuo	nuoJ
nuo	nuoK
nuo	nuoL
nuo	nuoM
nuo	nuoN
