# Supplementary material for: A joint model of regulatory and metabolic networks
Source: BMC Bioinformatics. 2006 Jul 4;7:332. doi: 10.1186/1471-2105-7-332 (PMC1559649; doi:10.1186/1471-2105-7-332)
Supplement: Additional file 16 — The data of the E. coli central carbon network and perturbation experiments. [file 1471-2105-7-332-S16.zip › reduced_reactions.txt]

Reactions of E. Coli central carbon pathway, including glycolysis, pyruvate dehydrogenase, TCA, glyoxylate bypass, pentose phosphate pathway.
Information about reactants, products, stoichemric coefficients, enzymes, reversibility.
Format: ecoyc index, reactants (line 1), reactant coeffs (line 2), products (line 3), product coeffs (line 4), free energy difference (line 5), isoenzyme (each isozyme is in each line, if an enzyme contains multiple components, then put them in the same line).
Item separated by ;

2.7.1.2
glucose; ATP
1; 1
glucose-6-phosphate; ADP; H+
1; 1; 1
NA
enz: glucokinase

5.3.1.9
glucose-6-phosphate
1
fructose-6-phosphate
1
0.4
enz: phosphoglucose isomerase

2.7.1.11
fructose-6-phosphate; ATP
1; 1
fructose-1,6-bisphosphate; ADP; H+
1; 1; 1
-3.4
enz: 6-phosphofructokinase-1
enz: 6-phosphofructokinase-2

4.1.2.13
fructose-1,6-bisphosphate
1
dihydroxy-acetone-phosphate; glyceraldehyde-3-phosphate
1; 1
5.7
enz: fructose bisphosphate aldolase classI
enz: fructose bisphosphate aldolase classII

5.3.1.1
dihydroxy-acetone-phosphate
1
glyceraldehyde-3-phosphate
1
NA
enz: triose phosphate isomerase

1.2.1.12
glyceraldehyde-3-phosphate; phosphate; NAD
1; 1; 1
3-phospho-D-glyceroyl-phosphate; NADH
1; 1
1.5
enz: glyceraldehyde 3-phosphate dehydrogenase-A complex

2.7.2.3
3-phospho-D-glyceroyl-phosphate; ADP
1; 1
3-phosphoglycerate; ATP
1; 1
NA
enz: phosphoglycerate kinase

5.4.2.1
3-phosphoglycerate
1
2-phosphoglycerate
1
1.1
enz: phosphoglycerate mutase, cofactor independent
enz: phosphoglycerate mutase 1
enz: phosphoglycerate mutase 2

4.2.1.11
2-phosphoglycerate
1
phosphoenolpyruvate; H2O
1; 1
0.4
enz: enolase

2.7.1.40
phosphoenolpyruvate; ADP; H+
1; 1; 1
pyruvate; ATP
1; 1
NA
enz: pyruvate kinase I
enz: pyruvate kinase II

99.1
pyruvate; coenzyme A; NAD
1; 1; 1
acetyl-CoA; CO2; NADH
1; 1; 1
-8
enz: pyruvate dehydrogenase subunit 1; pyruvate dehydrogenase subunit 2; pyruvate dehydrogenase subunit 3

2.3.3.1
oxaloacetate; acetyl-CoA; H2O
1; 1; 1
citrate; coenzyme A
1; 1
7.7
enz: methylcitrate synthase
enz: citrate synthase

4.2.1.3
citrate
1
cis-aconitate; H2O
1; 1
2.0
enz: aconitase
enz: aconitase B

99.2
cis-aconitate; H2O
1; 1
isocitrate
1
-0.5
enz: aconitase
enz: aconitase B

1.1.1.42
isocitrate; NADP
1; 1
alpha-ketoglutarate; NADPH; CO2
1; 1; 1
-5.0
enz: isocitrate dehydrogenase

99.3
alpha-ketoglutarate; coenzyme A; NAD
1; 1; 1
succinyl-CoA; CO2; NADH
1; 1; 1
-7.2
enz: 2-oxoglutarate dehydrogenase complex subunit 1; 2-oxoglutarate dehydrogenase complex subunit 2; 2-oxoglutarate dehydrogenase complex subunit 3

6.2.1.5
succinyl-CoA; ADP; phosphate
1; 1; 1
succinate; coenzyme A; ATP
1; 1; 1
0.7
enz: succinyl-CoA synthetase subunit 1; succinyl-CoA synthetase subunit 2

1.3.5.1
a ubiquinone; succinate
1; 1
a ubiquinol; fumarate
1; 1
NA
enz: succinate dehydrogenase subunit 1; succinate dehydrogenase subunit 2; succinate dehydrogenase subunit 3; succinate dehydrogenase subunit 4

4.2.1.2
fumarate; H2O
1; 1
malate
1
NA
enz: fumarase A
enz: fumarase B
enz: fumarase C

1.1.99.16
malate
1
oxaloacetate
1
NA
enz: malate dehydrogenase 1

4.1.3.1
isocitrate
1
glyoxylate; succinate
1; 1
NA
enz: isocitrate lyase

2.3.3.9
acetyl-CoA; glyoxylate; H2O
1; 1; 1
malate; coenzyme A
1; 1
NA
enz: malate synthase A
enz: malate synthase G

1.1.1.49
glucose-6-phosphate; NADP
1; 1
D-6-phospho-glucono-delta-lactone; NADPH
1; 1
NA
enz: glucose 6-phosphate-1-dehydrogenase

3.1.1.31
D-6-phospho-glucono-delta-lactone; H2O
1; 1
6-phospho-gluconate
1
NA
enz: 6-phosphogluconolactonase

1.1.1.44
6-phospho-gluconate; NADP
1; 1
ribulose-5-phosphate; NADPH; CO2
1; 1; 1
NA
enz: 6-phosphogluconate dehydrogenase

5.3.1.6
ribulose-5-phosphate
1
ribose-5-phosphate
1
NA
enz: ribose-5-phosphate isomerase A
enz: ribose-5-phosphate isomerase B

5.1.3.1
ribulose-5-phosphate
1
xylulose-5-phosphate
1
NA
enz: ribulose phosphate 3-epimerase

2.2.1.1
ribose-5-phosphate; xylulose-5-phosphate
1; 1
sedoheptulose-7-phosphate; glyceraldehyde-3-phosphate
1; 1
NA
enz: transketolase I
enz: transketolase II

2.2.1.2
glyceraldehyde-3-phosphate; sedoheptulose-7-phosphate
1; 1
fructose-6-phosphate; erythrose-4-phosphate
1; 1
NA
enz: transaldolase A
enz: transaldolase B

99.4
erythrose-4-phosphate; xylulose-5-phosphate
1; 1
fructose-6-phosphate; glyceraldehyde-3-phosphate
1; 1
NA
enz: transketolase I
enz: transketolase II

4.1.1.31
phosphoenolpyruvate; H2O; CO2
1; 1; 1
oxaloacetate; phosphate
1; 1
N
enz: phosphoenolpyruvate carboxylase

4.1.1.49
oxaloacetate; ATP
1; 1
phosphoenolpyruvate; ADP; CO2
1; 1; 1
N
enz: phosphoenolpyruvate carboxykinase

1.1.1.40
malate; NADP
1; 1
pyruvate; NADPH; CO2
1; 1; 1
N
enz: malic enzyme, NADP-linked

2.3.1.8
acetyl-CoA; phosphate
1; 1
acetylphosphate; coenzyme A
1; 1
Y
enz: phosphate acetyltransferase

6.2.1.1
coenzyme A; acetate; ATP
1; 1; 1
acetyl-CoA; pyrophosphate; AMP
1; 1; 1
Y
enz: acetyl-CoA synthetase

2.7.2.1
acetate; ATP
1; 1
acetylphosphate; ADP
1; 1
Y
enz: acetate kinase A
enz: acetate kinase B

2.7.1.30
glycerol; ATP
1; 1
glycerol-3-phosphate; ADP
1; 1
N
enz: glycerol kinase

1.1.99.5
glycerol-3-phosphate; FAD
1; 1
dihydroxy-acetone-phosphate; FADH2
1; 1
Y
enz: glycerol-3-phosphate-dehydrogenase, aerobic
enz: glycerol-3-phosphate-dehydrogenase, anaerobic, subunit A; glycerol-3-phosphate-dehydrogenase, anaerobic, subunit B; glycerol-3-phosphate-dehydrogenase, anaerobic, subunit C

1.1.1.94
glycerol-3-phosphate; FADP
1; 1
dihydroxy-acetone-phosphate; FADPH
1; 1
Y
enz: glycerol-3-phosphate-dehydrogenase-[NAD+]

2.7.1.56
fructose-1-phosphate; ATP
1; 1
fructose-1,6-bisphosphate; ADP
1; 1
Y
enz: 1-phosphofructokinase

2.7.1.12
gluconate; ATP
1; 1
6-phospho-gluconate; ADP
1; 1
Y
enz: gluconokinase I
enz: gluconokinase II

4.2.1.12
6-phospho-gluconate
1
2-keto-3-deoxy-6-phospho-gluconate; H2O
1; 1
Y
enz: phosphogluconate dehydratase

4.1.2.14
2-keto-3-deoxy-6-phospho-gluconate
1
glyceraldehyde-3-phosphate; pyruvate
1; 1
Y
enz: 2-keto-3-deoxy-6-phosphogluconate aldolase

5.3.1.12
glucuronate
1
fructuronate
1
Y
enz: D-glucuronate isomerase

1.1.1.57
fructuronate; NADH
1; 1
D-mannonate; NAD
1; 1
Y
enz: mannonate oxidoreductase

4.2.1.8
D-mannonate
1
2-dehydro-3-deoxy-D-gluconate; H2O
1; 1
Y
enz: mannonate dehydratase

2.7.1.45
2-dehydro-3-deoxy-D-gluconate; ATP
1; 1
2-keto-3-deoxy-6-phospho-gluconate; ADP
1; 1
Y
enz: 2-dehydro-3-deoxygluconokinase

99.5
lactate; FMN
1; 1
pyruvate; FMNH2
1; 1
Y
enz: L-lactate dehydrogenase

2.7.1.4
fructose; ATP
1; 1
fructose-6-phosphate; ADP
1; 1
Y
enz: manno(fructo)kinase
