# Supplementary material for: A joint model of regulatory and metabolic networks
Source: BMC Bioinformatics. 2006 Jul 4;7:332. doi: 10.1186/1471-2105-7-332 (PMC1559649; doi:10.1186/1471-2105-7-332)
Supplement: Additional file 16 — The data of the E. coli central carbon network and perturbation experiments. [file 1471-2105-7-332-S16.zip › reduced_regulator_operon_map.txt]

Mapping between regulators and operons.
Format: regulator-operon-effect (+/-/+-).
FruR	pfkA	-
FruR	epd-pgk	-
CRP	epd-pgk	+
Fur	pgmA	-
FruR	pykF	-
CRP	pdhR-aceEF-lpdA	+
PdhR	pdhR-aceEF-lpdA	-
Fnr	pdhR-aceEF-lpdA	+-
ArcA	lpdA	-
Fis	lpdA	+
CRP	lpdA	+
PdhR	lpdA	+
CRP	gltA	+
ArcA	gltA	-
IHF	gltA	+
ArcA	acnA	-
Fnr	acnA	-
CRP	acnA	+
ArcA	acnB	-
Fis	acnB	-
CRP	acnB	+
FruR	icdA	+
ArcA	icdA	-
Fnr	icdA	-
ArcA	sdhCDAB-b0725-sucABCD	+-
CRP	sdhCDAB-b0725-sucABCD	+
Fnr	sdhCDAB-b0725-sucABCD	-
ArcA	fumA	-
Fnr	fumA	-
Fnr	fumB	+
DcuR	dcuB-fumB	+
NarL	dcuB-fumB	-
CRP	dcuB-fumB	+
Fnr	dcuB-fumB	+
MarA	fumC	+
ArcA	fumC	-
Rob	fumC	+
SoxS	fumC	+
DcuR	dcuB	+
CRP	mdh	+
FlhD	mdh	-
ArcA	mdh	-
IHF	aceBAK	+
IclR	aceBAK	-
ArcA	aceBAK	-
FruR	aceBAK	-
GlcC	glcDEFGBA	+
ArcA	glcDEFGBA	-
IHF	glcDEFGBA	+
MarA	zwf	+
Rob	zwf	+
SoxS	zwf	+
GadE	gnd	+
AlsR	alsI	-
FruR	pckA	+
IHF	acs-yjcHG	+
IHF	acs-yjcHG	-
CRP	acs-yjcHG	+
Fis	acs-yjcHG	-
GlpR	glpFK	-
CRP	glpFK	+
CRP	glpD	+
ArcA	glpD	-
GlpR	glpD	-
GlpR	glpABC	-
Fnr	glpABC	+
CRP	glpABC	+
ArcA	glpABC	-
FlhD	glpABC	+
FruR	fruBKA	-
GntR	edd-eda	-
FruR	edd-eda	-
CRP	gntKU	+
GntR	gntKU	-
IdnR	gntKU	-
ExuR	uxaCA	-
CRP	uxuAB	+
ExuR	uxuAB	-
UxuR	uxuAB	-
ArcA	lctPRD	-
Lct	lctPRD	-
CRP	idnK	+
GntR	idnK	-
IdnR	idnK	+
ArcA	nuo	-
IHF	nuo	-
Fnr	nuo	-
NarL	nuo	+
Fis	nuo	+
